# Supplementary material for: The circadian clock and darkness control natural competence in cyanobacteria
Source: Nat Commun. 2020 Apr 3;11:1688. doi: 10.1038/s41467-020-15384-9 (PMC7125226; doi:10.1038/s41467-020-15384-9)
Supplement: Supplementary file 4 — Supplementary Data 1 [file 41467_2020_15384_MOESM4_ESM.xlsx]

## Sheet: Supplementary Data
Supplementary Data | Rb-TnSeq and transcriptomics data analyses for non essential loci
Locus details			Description (supplementary information collected during this study as bioinformatics and/or experimental evidences were written in bold and italic)	Rb-TnSeq data analyses (genes whose loss of fuction adversely or positively affect competence with high confidence were annotated in the column "High confidence" using "-" or "+", respectively)								Circardian transcriptomics						Shading transcriptomics (Log2 normalized to average Low Light expression, dataset R1)³
Locus tag	Genomic location	Locus name	Column1	Fitness	Std error	T value	P value	P value model	P Holm model	P fdr model	High confidence	Circadian (high confidence)¹	Class²	Amplitude²	Peak time (h)	Peak time (s)	Expression change in RpaA KO¹	0 min (ZT8)	60 min shade pulse (ZT9)	Expression change
Synpcc7942_2071	chromosome	2071(pilB)	ATPase; type IV pilus extension ATPase, required for natural transformation	-3.11157	0.10393	-29.9392	2.51711e-129	4.67303e-132	8.80867e-129	8.80867e-129	-	1	2	0.131562	4.2	15120	0.02	-0.0917273	0.647758	0.739485
Synpcc7942_0862	chromosome	862	hypothetical protein	-3.09921	0.206737	-14.9911	3.30025e-35	1.81186e-36	3.39542e-33	2.84612e-34	-	1	1	0.544368	11	39600	-0.84	-0.587905	0.325072	0.912976
Synpcc7942_2069	chromosome	2069(pilC)	fimbrial assembly protein PilC-like; type IV pilus basal body protein	-3.06389	0.220292	-13.9084	2.79381e-29	3.33427e-30	6.23176e-27	3.69712e-28	-	1	2	0.1423	1	3600	-0.09	0.0063763	0.819544	0.813168
Synpcc7942_2453	chromosome	2453(pilM)	type IV pilus assembly protein PilM; type IV pilus basal body protein	-2.85317	0.126996	-22.4667	8.61091e-79	4.4403e-79	8.35665e-76	2.09249e-76	-	1	2	0.461144	3.8	13680	0.05	0.622209	0.304559	-0.31765
Synpcc7942_2452	chromosome	2452(pilN)	Tfp pilus assembly protein PilN-like; type IV pilus basal body protein	-2.79785	0.155624	-17.9783	8.33517e-52	6.05632e-53	1.13738e-49	1.42702e-50	-	1	2	0.533379	3.8	13680	0.08	0.452996	0.454893	0.00189722
Synpcc7942_2486	chromosome	2486(rntA)	hypothetical protein; required for natural transformation	-2.735	0.136878	-19.9813	2.87657e-63	6.67989e-64	1.25582e-60	2.0986e-61	-	1	1	0.419622	12.4	44640	-0.58	-0.0570025	1.78469	1.84169
Synpcc7942_2450	chromosome	2450(pilQ)	general secretion pathway protein D; type IV pilus secretin	-2.72687	0.112543	-24.2296	1.27545e-94	4.14642e-95	7.80771e-92	2.60534e-92	-	1	2	0.954396	1.2	4320	-0.07	0.620741	0.484558	-0.136183
Synpcc7942_2590	chromosome	2590(pilA3)	pilin-like protein-like; minor pilin required for natural transformation	-2.66751	0.199664	-13.36	4.24175e-29	2.19761e-29	4.10513e-26	2.30138e-27	-	1	1	1.7231	11.4	41040	-4.06	-3.1556	2.13016	5.28576
Synpcc7942_2451	chromosome	2451(pilO)	putative type IV pilus assembly protein PilO; type IV pilus basal body protein	-2.59857	0.192515	-13.498	5.87898e-33	2.03035e-33	3.80082e-30	2.73373e-31	-	1	2	0.531102	3.8	13680	-0.05	0.371266	0.489713	0.118447
Synpcc7942_1935	chromosome	1935(pilD)	type 4 prepilin peptidase 1. Aspartic peptidase. MEROPS family A24A, required for natural transformation	-2.5951	0.193479	-13.4128	1.94877e-32	1.16342e-32	2.17676e-29	1.46203e-30	-	0	1	0.0876152	9.2	33120	0.56	-0.168206	0.0233281	0.191534
Synpcc7942_0302	chromosome	0302(comEA)	Phospholipase D/Transphosphatidylase; competence protein involved in DNA transfer into the periplasm, required for natural transformation	-2.46341	0.136814	-18.0055	8.53918e-54	3.42651e-54	6.43841e-51	9.2271e-52	-	1	1	0.648403	11.6	41760	-0.83	-1.35896	1.11361	2.47257
Synpcc7942_2458	chromosome	2458(comEC)	ComEC/Rec2-related protein; competence protein involved in DNA internalization, required for natural transformation	-2.42844	0.0973034	-24.9574	2.10488e-103	5.53554e-104	1.0429e-100	5.21725e-101	-	1	1	0.372721	9	32400	-0.31	-0.737761	1.95846	2.69622
Synpcc7942_0168	chromosome	0168(pilP)	hypothetical protein; type IV pilus basal body protein	-2.40652	0.260596	-9.23466	6.28536e-17	4.23723e-17	7.83465e-14	2.1587e-15	-	1	2	0.322891	2.8	10080	0.18	0.0905019	0.599826	0.509324
Synpcc7942_2485	chromosome	2485(rntB)	hypothetical protein; protein required for natural transformation	-2.28812	0.259273	-8.82513	1.11939e-14	6.69642e-15	1.23281e-11	2.80506e-13	-	1	1	0.372821	11.8	42480	-0.45	0.00378219	1.81551	1.81172
Synpcc7942_0703	chromosome	0703(dprA)	DNA processing protein DprA; recombination-mediator protein that binds ssDNA, interacts with RecA and is required for natural transformation	-2.27558	0.132805	-17.1347	5.4293e-49	2.12515e-49	3.98466e-46	3.64174e-47	-	1	1	0.808289	11	39600	-0.84	-1.75047	2.06516	3.81564
Synpcc7942_2591	chromosome	2591(pilW)	hypothetical protein; type IV pilus biogenesis, required for natural transformation	-2.18482	0.188506	-11.5901	4.52745e-24	1.91898e-24	3.58081e-21	1.80863e-22	-	1	1	1.53549	11.4	41040	-3.3	-3.11152	2.26469	5.37621
Synpcc7942_1301	chromosome	1301(recQ)	ATP-dependent DNA helicase RecQ	-2.05408	0.119114	-17.2446	1.64336e-52	1.01576e-52	1.90657e-49	2.12744e-50	-	1	1	0.422095	11.8	42480	-0.42	-2.10833	1.44116	3.54949
Synpcc7942_2070	chromosome	2070(pilT)	twitching motility protein; type IV pilus retraction ATPase	-2.00999	0.229121	-8.7726	2.56495e-15	1.30729e-15	2.40934e-12	5.73081e-14	-	0	2	0.145601	4.8	17280	-0.18	0.0509834	0.774327	0.723344
Synpcc7942_2404	chromosome	2404(comF)	hypothetical protein; competence protein	-1.99767	0.185002	-10.7981	6.9295e-22	4.40406e-22	8.19595e-19	3.32066e-20	-	1	1	0.313372	12.8	46080	-0.38	-0.797143	1.0943	1.89144
Synpcc7942_0974	chromosome	0974(ugd)	UDP-glucose dehydrogenase	-1.93257	0.547241	-3.53148	0.0022301	0.00109046	1	0.00338077		1	2	0.137835	22.8	82080	0.16	-0.171146	-0.130152	0.0409947
Synpcc7942_1803	chromosome	1803(fur)	putative ferric uptake regulator, FUR family	-1.85064	0.427692	-4.32703	5.92234e-05	3.61048e-05	0.0559819	0.000202552	-	0	1	0.108459	16.2	58320	-0.09	-0.0899142	0.658628	0.748542
Synpcc7942_1784	chromosome	1784(sigF2)	RNA polymerase sigma factor SigF (SigF2 or SigJ); required for natural transformation	-1.7884	0.186926	-9.56743	8.95134e-18	5.85004e-18	1.0846e-14	3.44604e-16	-	1	1	1.30491	10.8	38880	-2.3	-1.73485	2.31865	4.0535
Synpcc7942_0381	chromosome	381	hypothetical protein	-1.66759	0.361933	-4.60745	1.54097e-05	1.18672e-05	0.0191181	8.13446e-05	-	0	1	0.162424	7.2	25920	0.12	0.217016	0.939609	0.722593
Synpcc7942_0483	chromosome	483	hypothetical protein	-1.65862	0.808221	-2.05219	0.0593404	0.0424452	1	0.0684543		1	2	0.651527	1.8	6480	0.36	0.467416	-0.00831665	-0.475733
Synpcc7942_1926	chromosome	1926	hypothetical protein	-1.62496	0.262677	-6.18617	5.31589e-09	4.18663e-09	7.48987e-06	8.13587e-08	-	0	0	0.201935	11.4	41040	-0.24	0.069702	-0.0121535	-0.0818555
Synpcc7942_0180	chromosome	180	hypothetical protein	-1.58198	0.709506	-2.22969	0.0309194	0.0263848	1	0.0457968		1	1	0.236834	13	46800	-0.6	0.63481	2.24514	1.61033
Synpcc7942_1880	chromosome	1880	hypothetical protein	-1.54072	0.598112	-2.57597	0.0165793	0.011539	1	0.0233379		0	0	0.291299	3.4	12240	-0.65	0.0859417	0.416805	0.330863
Synpcc7942_1701	chromosome	1701	hypothetical protein	-1.54052	0.433174	-3.55636	0.00131411	0.000876374	1	0.00281905		1	1	0.284658	11.8	42480	0	-0.375087	0.839458	1.21454
Synpcc7942_0917	chromosome	917	hypothetical protein	-1.41466	0.273127	-5.17951	2.82421e-06	1.69947e-06	0.00286531	1.60175e-05	-	0	2	0.296735	2.8	10080	0.1	0.144433	0.711462	0.567029
Synpcc7942_0921	chromosome	921	hypothetical protein	-1.40092	0.445162	-3.14699	0.00295815	0.0021533	1	0.00586557		1	2	0.0566653	4.2	15120	-0.04	-0.0326668	0.445828	0.478494
Synpcc7942_0100	chromosome	100	hypothetical protein	-1.38907	0.199618	-6.95867	3.74459e-11	2.13244e-11	3.90023e-08	7.05201e-10	-	1	1	0.743467	10.4	37440	-1.06	-1.43002	2.45723	3.88725
Synpcc7942_0032	chromosome	32	hypothetical protein	-1.38683	0.405499	-3.42005	0.00164421	0.00102955	1	0.0032345		1	1	0.509399	11.6	41760	-0.82	-0.11193	2.07081	2.18274
Synpcc7942_1391	chromosome	1391(comM)	Mg chelatase-related protein, immunity protein	-1.38192	0.119326	-11.581	7.95931e-28	6.28613e-28	1.17362e-24	6.2365e-26	-	0	1	0.474795	11	39600	-0.3	-0.0869028	1.98536	2.07226
Synpcc7942_2319	chromosome	2319	putative plasmid maintenance system antidote protein, XRE family	-1.36111	0.28917	-4.70695	1.14493e-05	8.60076e-06	0.0140278	6.35781e-05	-	1	1	0.345703	12.8	46080	-0.65	-0.621996	-0.00810032	0.613896
Synpcc7942_0837	chromosome	837	hypothetical protein	-1.32182	0.272829	-4.84486	6.20175e-06	4.67092e-06	0.00772103	3.77884e-05	-	0	2	0.0657758	2.4	8640	0.1	-1.17395	-0.299529	0.874423
Synpcc7942_0829	chromosome	829	Lipoproteins-like	-1.3054	0.346453	-3.76791	0.000360931	0.000287997	0.405788	0.0011381		1	1	0.235048	16.4	59040	-0.05	0.116469	-1.83683	-1.9533
Synpcc7942_0316	chromosome	0316(digD)	hypothetical protein	-1.27559	0.355354	-3.58962	0.000528577	0.000426063	0.586263	0.0015734		1	1	0.678921	10.8	38880	-1.36	0.258916	1.91884	1.65992
Synpcc7942_2604	chromosome	2604(ctaE)	cytochrome c oxidase subunit III	-1.2724	0.586249	-2.17041	0.040095	0.0307847	1	0.0520613		1	1	0.444391	9.8	35280	-0.53	0.758292	3.18105	2.42276
Synpcc7942_0764	chromosome	764	transcriptional regulator, XRE family	-1.27148	0.660717	-1.9244	0.0694134	0.0533205	1	0.0831341		0	2	0.155545	5.6	20160	0.11	0.147029	0.707652	0.560623
Synpcc7942_0258	chromosome	258	hypothetical protein	-1.26313	0.284287	-4.44315	2.42046e-05	1.95983e-05	0.0310829	0.000123143	-	1	2	0.272453	2.8	10080	0.5	0.259531	0.222814	-0.036717
Synpcc7942_0382	chromosome	382	hypothetical protein	-1.24855	0.621916	-2.00759	0.0591233	0.0461966	1	0.0735479		0	1	0.224074	7.2	25920	-0.11	0.0788151	0.872391	0.793576
Synpcc7942_1958	chromosome	1958	hypothetical protein	-1.22186	0.290235	-4.20989	6.71022e-05	5.12171e-05	0.0786182	0.000275055	-	0	1	0.311284	8.6	30960	-0.57	0.261439	1.49833	1.2369
Synpcc7942_1489	chromosome	1489(cmpB)	nitrate transport permease	-1.21292	0.265416	-4.56988	1.29307e-05	1.0651e-05	0.0172653	7.57628e-05	-	0	2	0.0839755	1.2	4320	-0.08	-0.432314	0.16909	0.601405
Synpcc7942_1302	chromosome	1302	hypothetical protein	-1.2095	0.419757	-2.88142	0.00566873	0.00454916	1	0.0109377		0	0	0.13561	7.4	26640	-0.07	-0.0178064	1.33425	1.35206
Synpcc7942_0916	chromosome	916	hypothetical protein	-1.19937	0.840918	-1.42626	0.175711	0.142173	1	0.189664		0	0	0.204568	3.8	13680	-0.16	-0.384991	0.103048	0.488039
Synpcc7942_0880	chromosome	880	hypothetical protein	-1.17531	0.232215	-5.06131	1.29663e-06	1.07687e-06	0.00182744	1.07402e-05	-	1	2	0.142114	2.6	9360	0.28	-0.276145	-0.613827	-0.337682
Synpcc7942_1010	chromosome	1010	ribosomal large subunit pseudouridine synthase B	-1.1713	0.195441	-5.99314	9.85376e-09	8.19454e-09	1.45617e-05	1.41713e-07	-	1	1	0.143352	15.2	54720	0.02	-0.458253	0.284487	0.74274
Synpcc7942_2016	chromosome	2016(psbX)	photosystem II PsbX protein	-1.14335	0.699532	-1.63444	0.115216	0.0997275	1	0.140603		1	2	0.234383	22.4	80640	-0.01	-0.320774	-0.386373	-0.0655989
Synpcc7942_0945	chromosome	945	hypothetical protein	-1.14166	0.353148	-3.23279	0.00200841	0.0016635	1	0.00478003		0	2	0.160201	3	10800	0.41	0.852073	1.29685	0.444781
Synpcc7942_0962	chromosome	0962(sun)	sun protein (mechanosensory, periplasm)	-1.13957	0.137314	-8.299	1.05362e-15	9.13058e-16	1.68551e-12	4.22206e-14	-	0	1	0.0821491	11.2	40320	-0.12	-0.299935	-0.497268	-0.197333
Synpcc7942_0761	chromosome	761	hypothetical protein	-1.13611	0.41536	-2.73525	0.00933074	0.00757367	1	0.0165236		0	2	0.195675	4.4	15840	-0.26	0.561902	0.889559	0.327657
Synpcc7942_2114	chromosome	2114(sasA)	adaptive-response sensory kinase	-1.12928	0.134744	-8.38096	1.48132e-15	1.20845e-15	2.22839e-12	5.42366e-14	-	0	0	0.103967	13.8	49680	0.01	-0.485647	-0.0275599	0.458087
Synpcc7942_0891	chromosome	891	hypothetical protein	-1.12828	0.36336	-3.10514	0.00292098	0.0023025	1	0.00621806		0	1	0.361855	15	54000	-0.24	0.557239	0.199002	-0.358238
Synpcc7942_0532	chromosome	532	hypothetical protein	-1.11709	0.618489	-1.80617	0.0812817	0.0693509	1	0.104318		0	2	0.199596	24	86400	0.21	0.558614	-0.264757	-0.823372
Synpcc7942_1833	chromosome	1833	hypothetical protein	-1.11546	0.219174	-5.0894	9.491e-07	8.11085e-07	0.0013829	8.44694e-06	-	1	2	0.154304	1.6	5760	0.16	-0.321813	-0.385375	-0.0635612
Synpcc7942_0503	chromosome	503	hypothetical protein	-1.10156	0.461208	-2.38842	0.0212777	0.0183211	1	0.0343294		0	0	0.0943242	15	54000	-0.01	0.0430108	0.364387	0.321376
Synpcc7942_0317	chromosome	317	hypothetical protein	-1.09619	0.205635	-5.33072	2.84221e-07	2.06802e-07	0.00035756	2.48294e-06	-	0	2	0.178395	5.8	20880	-0.04	0.471842	1.03929	0.567445
Synpcc7942_0705	chromosome	705	hypothetical protein	-1.08206	0.296121	-3.65411	0.000415045	0.000359316	0.500886	0.00137665		1	1	0.457468	12.4	44640	-0.34	-1.03699	1.25105	2.28805
Synpcc7942_2120	chromosome	2120	Ribonuclease III	-1.06877	0.296679	-3.60244	0.000485273	0.000422781	0.582593	0.00156879		0	0	0.154906	12.8	46080	0.26	-0.220567	-0.266001	-0.0454342
Synpcc7942_1655	chromosome	1655	hypothetical protein	-1.0552	0.388947	-2.71297	0.00987287	0.00803571	1	0.0173477		1	1	0.644319	9	32400	-0.63	-0.714785	2.12064	2.83543
Synpcc7942_1026	chromosome	1026(fbp)	fibronectin binding protein-like	-1.05246	0.106742	-9.85988	9.24803e-22	8.20872e-22	1.526e-18	5.7309e-20	-	1	2	0.240541	5	18000	0.06	-0.456264	-0.594224	-0.137961
Synpcc7942_2158	chromosome	2158(apcF)	allophycocyanin, beta subunit	-1.04913	0.270307	-3.88124	0.000164995	0.00013586	0.198356	0.000601165		1	2	0.286438	21.4	77040	0.23	-0.187069	-0.869783	-0.682714
Synpcc7942_0365	chromosome	365(cheY)	response regulator receiver domain protein (CheY-like)	-1.04422	0.257725	-4.05166	8.04168e-05	6.69407e-05	0.101415	0.000339217	-	0	0	0.224155	1.8	6480	1.35	-0.20187	-0.427907	-0.226037
Synpcc7942_2215	chromosome	2215(rpl15)	50S ribosomal protein L15	-1.03853	0.39489	-2.62993	0.0121606	0.00999842	1	0.020848		1	1	0.312312	16.6	59760	-0.18	0.0322932	-2.4562	-2.4885
Synpcc7942_0165	chromosome	0165(ycf36)	hypothetical protein	-1.037	0.218528	-4.74541	4.16616e-06	3.66463e-06	0.00608694	3.07014e-05	-	1	1	0.185262	11	39600	-0.12	-0.481103	0.0713917	0.552495
Synpcc7942_2344	chromosome	2344	hypothetical protein	-1.03693	0.157298	-6.5921	1.50179e-10	1.15029e-10	2.08777e-07	3.05393e-09	-	0	2	0.141017	18	64800	0.07	-0.0550064	0.277355	0.332361
Synpcc7942_1679	chromosome	1679(psb28)	photosystem II reaction center W protein	-1.03548	0.319993	-3.23593	0.00173542	0.00151437	1	0.00443453		0	2	0.283383	21.4	77040	0.11	-0.0747074	-0.515436	-0.440729
Synpcc7942_1812	chromosome	1812	hypothetical protein	-1.03106	0.564609	-1.82614	0.080296	0.0676292	1	0.102066		1	2	0.310016	4.4	15840	0.23	0.0526868	0.473078	0.420391
Synpcc7942_1476	chromosome	1476	hypothetical protein	-1.02722	0.416151	-2.46839	0.0164893	0.0146267	1	0.0285418		0	2	0.15984	2	7200	-0.58	0.522282	0.565763	0.0434814
Synpcc7942_1601	chromosome	1601	hypothetical protein	-1.02487	0.433619	-2.36352	0.0231807	0.0190009	1	0.035427		0	0	0.0515003	13.8	49680	0.21	-0.088414	-0.0764873	0.0119266
Synpcc7942_0312	chromosome	312	hypothetical protein	-1.02151	0.205643	-4.96741	1.48423e-06	1.24279e-06	0.0021028	1.20756e-05	-	1	1	0.623099	11.6	41760	-1	-2.52538	1.74681	4.27218
Synpcc7942_2511	chromosome	2511	hypothetical protein	-1.0215	0.252682	-4.04261	9.21663e-05	8.01666e-05	0.119929	0.000387472	-	0	1	0.134903	19.8	71280	-0.16	-0.231583	-0.575995	-0.344411
Synpcc7942_2469	chromosome	2469	hypothetical protein	-1.0205	0.238254	-4.28326	3.8621e-05	3.26939e-05	0.0508064	0.000185627	-	1	2	0.190804	22.6	81360	0.24	0.161403	-0.593414	-0.754818
Synpcc7942_1298	chromosome	1298(dgc)	diguanylate cyclase (GGDEF domain)	-1.02008	0.238556	-4.27608	3.38252e-05	2.97079e-05	0.046285	0.000170341	-	0	0	0.121585	17.2	61920	-0.2	-0.86958	0.414406	1.28399
Synpcc7942_0016	chromosome	16	hypothetical protein	-1.01932	0.381031	-2.67515	0.0104486	0.00872539	1	0.018501		0	2	0.158549	4	14400	-0.13	0.0585053	0.135915	0.0774101
Synpcc7942_0081	chromosome	81	RNA-binding S4	-1.0176	0.422458	-2.40877	0.0208296	0.0174398	1	0.0329578		0	0	0.123216	5.4	19440	0.08	-0.47052	-0.0709239	0.399596
Synpcc7942_1993	chromosome	1993	methylthioribulose-1-phosphate dehydratase	-1.01425	0.179434	-5.6525	4.02844e-08	3.08646e-08	5.42909e-05	4.58109e-07	-	1	2	0.126118	2.6	9360	0.26	0.356644	-1.05868	-1.41532
Synpcc7942_2255	chromosome	2255	hypothetical protein	-1.01235	0.257891	-3.92551	0.000183791	0.000149113	0.216363	0.000645385		0	0	0.218231	18.2	65520	-0.14	-0.295461	0.268031	0.563492
Synpcc7942_0078	chromosome	78	hypothetical protein	-1.01088	0.202058	-5.00291	1.28637e-06	1.12118e-06	0.00190041	1.10651e-05	-	0	0	0.0974736	9.2	33120	-0.04	0.222153	0.2056	-0.016553
Synpcc7942_1164	chromosome	1164	hypothetical protein	-1.00706	0.307012	-3.28021	0.00145581	0.00128404	1	0.00386648		1	1	1.04906	11.6	41760	-2.13	-0.558981	1.62637	2.18535
Synpcc7942_1952	chromosome	1952	hypothetical protein	-1.00698	0.485067	-2.07597	0.0487774	0.0395472	1	0.0643196		0	2	0.0728599	23.2	83520	0.19	-0.570788	-0.436145	0.134643
Synpcc7942_1213	chromosome	1213	virulence associated protein C	-1.00327	0.282346	-3.55333	0.000563552	0.000497049	0.674496	0.00177115		0	2	0.0949538	0	0	0.29	-0.294704	0.698364	0.993068
Synpcc7942_0167	chromosome	167	hypothetical protein	-0.995181	0.433251	-2.29701	0.0259309	0.022277	1	0.0403383		0	2	0.460289	21.6	77760	-0.05	0.062368	-0.655003	-0.717371
Synpcc7942_1051	chromosome	1051(cpcD)	phycocyanin linker protein 9K	-0.992939	0.489513	-2.02842	0.0504086	0.0425755	1	0.0685938		0	0	0.311882	20.2	72720	-0.14	-0.202474	-0.847142	-0.644668
Synpcc7942_1267	chromosome	1267	hypothetical protein	-0.992653	0.186306	-5.32808	2.22154e-07	1.74355e-07	0.000302157	2.1481e-06		1	2	0.245127	24	86400	0.3	0.173816	-0.702651	-0.876467
Synpcc7942_1128	chromosome	1128	hypothetical protein	-0.98614	0.262018	-3.76364	0.00024622	0.000220453	0.314586	0.000905346		1	1	0.046776	10.8	38880	-0.18	-0.359547	0.658611	1.01816
Synpcc7942_2480	chromosome	2480	Prolyl 4-hydroxylase, alpha subunit	-0.983784	0.540301	-1.82081	0.0789697	0.067222	1	0.10175		0	0	0.177507	13.8	49680	-0.05	-0.597942	-0.373173	0.224769
Synpcc7942_0192	chromosome	0192(ycf60)	conserved hypothetical protein YCF60	-0.978985	0.334476	-2.92692	0.00454504	0.00399418	1	0.00988061		0	0	0.0980724	22	79200	-0.21	-0.0517396	1.13923	1.19097
Synpcc7942_0441	chromosome	0441(purE)	phosphoribosylaminoimidazole carboxylase, catalytic subunit	-0.978176	0.654934	-1.49355	0.151715	0.129671	1	0.175344		0	2	0.107776	23.4	84240	0.17	-0.463466	-1.35798	-0.89451
Synpcc7942_0182	chromosome	182	hypothetical protein	-0.977422	0.264628	-3.69358	0.000354462	0.000308053	0.432199	0.00120224		0	1	0.0664399	6.2	22320	0.11	-0.63588	0.0421463	0.678026
Synpcc7942_0902	chromosome	902	hypothetical protein	-0.97507	0.243735	-4.00054	9.78785e-05	8.19413e-05	0.122175	0.000391036		0	1	0.145687	7.8	28080	-0.05	-0.0330161	0.00075015	0.0337662
Synpcc7942_1480	chromosome	1480	hypothetical protein	-0.972127	0.220481	-4.40912	2.22384e-05	1.89077e-05	0.0300444	0.000120004		0	0	0.0613398	12.8	46080	0.22	-0.134575	-0.260152	-0.125577
Synpcc7942_0589	chromosome	589	Fe-S-cluster oxidoreductase-like	-0.971676	0.344541	-2.82021	0.00717103	0.00589181	1	0.0134782		0	0	0.0539144	11	39600	0.36	-0.914799	0.890775	1.80557
Synpcc7942_1664	chromosome	1664	hypothetical protein	-0.970881	0.258848	-3.75078	0.000254772	0.000229087	0.326449	0.00093501		1	2	0.357276	22.4	80640	0.39	-0.260605	-1.13835	-0.877745
Synpcc7942_1561	chromosome	1561	hypothetical protein	-0.968284	0.334515	-2.89459	0.0050788	0.00443576	1	0.0107611		0	1	0.249076	9.4	33840	-0.35	0.704696	0.511741	-0.192955
Synpcc7942_1458	chromosome	1458	hypothetical protein	-0.965246	0.234748	-4.11184	6.19282e-05	5.54399e-05	0.084823	0.000293551		0	0	0.0771909	16	57600	-0.09	-0.134644	-0.0453663	0.0892778
Synpcc7942_0114	chromosome	114	hypothetical protein	-0.958335	0.265172	-3.61401	0.000476018	0.000413218	0.57024	0.00153936		1	2	0.450225	21.4	77040	0.38	0.00734316	-1.07997	-1.08732
Synpcc7942_1547	chromosome	1547	hypothetical protein	-0.954417	0.477535	-1.99863	0.0601617	0.0469451	1	0.0744251		0	0	0.0764994	19	68400	0.06	-1.30998	0.590439	1.90042
Synpcc7942_1143	chromosome	1143(lalA)	hypothetical protein	-0.953693	0.33743	-2.82635	0.0057517	0.00520362	1	0.0121547		1	2	0.423473	23.2	83520	0.09	0.189968	-0.299131	-0.489099
Synpcc7942_1628	chromosome	1628	hypothetical protein	-0.949311	0.298825	-3.17682	0.00196045	0.00169005	1	0.00483421		1	2	0.464397	23	82800	0.37	0.847117	-0.431136	-1.27825
Synpcc7942_1919	chromosome	1919	transcriptional regulator, XRE family	-0.948834	0.169295	-5.60462	5.52296e-08	4.84786e-08	8.49345e-05	6.80432e-07		0	2	0.0879636	2.2	7920	0.14	-0.225793	-0.567977	-0.342183
Synpcc7942_0500	chromosome	500	hypothetical protein	-0.948445	0.204641	-4.63468	6.45796e-06	5.26493e-06	0.00867134	4.15143e-05		0	0	0.156414	15.4	55440	0	-0.0656858	0.379006	0.444692
Synpcc7942_1396	chromosome	1396	hypothetical protein	-0.946092	0.347265	-2.72441	0.00768151	0.00701327	1	0.0154983		1	1	0.455372	12.8	46080	-0.96	-0.821722	1.10459	1.92631
Synpcc7942_1603	chromosome	1603(ampC)	beta-lactamase	-0.944312	0.177525	-5.31932	2.02344e-07	1.83384e-07	0.000317437	2.23018e-06		1	2	0.363396	3.2	11520	0.05	-0.0712622	-0.598793	-0.527531
Synpcc7942_1120	chromosome	1120	hypothetical protein	-0.94311	0.468449	-2.01326	0.0520584	0.0450608	1	0.0721663		0	0	0.271196	19	68400	0.09	0.114413	-2.17439	-2.28881
Synpcc7942_1629	chromosome	1629	hypothetical protein	-0.942577	0.212037	-4.44534	1.51409e-05	1.35075e-05	0.0216795	9.06105e-05		0	0	0.188436	5.8	20880	0.24	1.1229	-0.637628	-1.76053
Synpcc7942_0739	chromosome	739	hypothetical protein	-0.939371	0.209744	-4.47866	1.33528e-05	1.1858e-05	0.0191151	8.13446e-05		0	0	0.0693172	19.6	70560	0.25	-0.0146203	0.837435	0.852055
Synpcc7942_0989	chromosome	989	hypothetical protein	-0.938892	0.199252	-4.71208	4.4123e-06	3.95281e-06	0.00655771	3.2824e-05		1	1	0.611399	11	39600	-0.72	-0.59913	1.83562	2.43475
Synpcc7942_1196	chromosome	1196(sipA)	hypothetical protein	-0.938089	0.466774	-2.00973	0.0524497	0.0444697	1	0.0714016		0	0	0.0745303	15.4	55440	0.01	-0.332754	0.64589	0.978644
Synpcc7942_1088	chromosome	1088(petE)	plastocyanin	-0.930593	0.357392	-2.60384	0.0116442	0.0102132	1	0.0211885		0	2	0.33288	22	79200	0.47	-0.130762	-0.669013	-0.538251
Synpcc7942_1908	chromosome	1908	hypothetical protein	-0.929648	0.284415	-3.26863	0.00151029	0.00128294	1	0.00386648		0	2	0.283275	0.8	2880	0.4	-0.18391	-0.322828	-0.138918
Synpcc7942_C2656	pANS	pANS_4(pmaB)	pmaB	-0.928756	0.130378	-7.12354	2.30578e-12	2.15904e-12	3.96616e-09	8.30571e-11		0	0	0.110961	0	0	-	-0.33138	-0.341761	-0.0103817
Synpcc7942_2275	chromosome	2275	hypothetical protein	-0.925833	0.401877	-2.30377	0.026651	0.0227589	1	0.0411293		0	0	0.0565829	22.6	81360	0.03	-0.628329	0.192655	0.820984
Synpcc7942_2065	chromosome	2065	hypothetical protein	-0.924334	0.474186	-1.94931	0.0715823	0.0524549	1	0.081988		0	0	0.0841102	1.8	6480	0	0.215233	-0.0188679	-0.234101
Synpcc7942_0573	chromosome	573	hypothetical protein	-0.921671	0.37899	-2.43191	0.0204377	0.0168055	1	0.0319983		1	1	0.745228	10.6	38160	-0.97	-2.15698	2.40911	4.56609
Synpcc7942_0083	chromosome	83	hypothetical protein	-0.921285	0.726792	-1.2676	0.220255	0.193359	1	0.248116		0	2	0.159402	22.6	81360	-0.02	-0.556933	-0.792934	-0.236001
Synpcc7942_0774	chromosome	774	esterase	-0.9207	0.151998	-6.05733	4.0164e-09	3.55266e-09	6.36637e-06	7.12422e-08		0	2	0.0774177	20	72000	-0.1	-0.344944	0.30956	0.654504
Synpcc7942_2139	chromosome	2139	probable glutathione S-transferase	-0.919117	0.493352	-1.863	0.0700057	0.0616824	1	0.0944528		0	0	0.151023	15.8	56880	-0.25	0.58573	0.392797	-0.192932
Synpcc7942_1042	chromosome	1042	hypothetical protein	-0.918485	0.301754	-3.04382	0.0033043	0.00285136	1	0.0074873		1	2	0.600076	5	18000	-0.37	-0.150478	0.912666	1.06314
Synpcc7942_1009	chromosome	1009	transcriptional regulator, XRE family	-0.918173	0.772677	-1.1883	0.249356	0.22175	1	0.279224		1	2	0.122387	20.4	73440	0.16	-0.294963	-0.442163	-0.1472
Synpcc7942_2504	chromosome	2504	hypothetical protein	-0.918026	0.308366	-2.97707	0.00374821	0.00323058	1	0.00827398		1	2	0.124666	0	0	0.25	-0.522351	0.378067	0.900418
Synpcc7942_1204	chromosome	1204	Prevent-host-death protein	-0.914183	0.258779	-3.53267	0.000571463	0.000513956	0.694868	0.00181424		0	0	0.0759092	21.2	76320	-0.02	-0.596861	-0.32	0.276861
Synpcc7942_0706	chromosome	0706(cobL)	precorrin-6B methylase	-0.912811	0.217245	-4.20176	4.54424e-05	4.00694e-05	0.0619073	0.000221498		0	0	0.334431	4.4	15840	-0.29	-0.125827	-0.350939	-0.225113
Synpcc7942_2200	chromosome	2200	hypothetical protein	-0.912248	0.266614	-3.4216	0.00081785	0.000744939	0.989279	0.00251651		1	1	0.518635	10.2	36720	-0.6	-1.34282	1.69387	3.03669
Synpcc7942_0426	chromosome	0426(scpB)	condensin subunit ScpB	-0.911919	0.211063	-4.3206	2.732e-05	2.41238e-05	0.0379467	0.000145026		0	2	0.101862	20.6	74160	0.3	-0.244737	-0.969776	-0.725039
Synpcc7942_0398	chromosome	398	hypothetical protein	-0.911742	0.217133	-4.19901	4.2718e-05	3.83193e-05	0.0592833	0.000213073		0	0	0.15705	4	14400	0.41	0.155758	-0.818292	-0.974051
Synpcc7942_1431	chromosome	1431(rotA)	Peptidylprolyl isomerase	-0.911413	0.236122	-3.85992	0.000197176	0.000169465	0.244368	0.000719461		1	1	0.380498	14.8	53280	-0.2	-0.576461	0.322337	0.898797
Synpcc7942_1314	chromosome	1314(ftsH)	FtsH-2 peptidase. Metallo peptidase. MEROPS family M41	-0.90921	0.13321	-6.82537	2.63296e-11	2.38189e-11	4.35172e-08	7.60995e-10		0	1	0.0903592	8.4	30240	-0.18	0.598713	0.753941	0.155228
Synpcc7942_1205	chromosome	1205	phage_integrase-like	-0.904982	0.225647	-4.01061	8.88405e-05	8.05915e-05	0.120484	0.000388529		0	1	0.0496101	11.4	41040	-0.04	0.71131	1.00077	0.289461
Synpcc7942_2544	chromosome	2544	hypothetical protein	-0.903839	0.225222	-4.0131	8.41305e-05	7.71863e-05	0.115625	0.000374163		0	0	0.191538	0	0	0.16	0.0810925	-0.391075	-0.472167
Synpcc7942_1754	chromosome	1754	hypothetical protein	-0.903	0.420207	-2.14894	0.0379044	0.0321232	1	0.0540162		0	1	0.115175	17.4	62640	0.17	0.0736289	-0.0435139	-0.117143
Synpcc7942_1041	chromosome	1041	hypothetical protein	-0.901155	0.268333	-3.35834	0.00106666	0.000913826	1	0.0029196		0	0	0.0861111	1.8	6480	-0.08	-0.197484	0.492514	0.689999
Synpcc7942_0311	chromosome	0311(ksgA)	dimethyladenosine transferase	-0.900894	0.239915	-3.75506	0.000238143	0.000217325	0.310558	0.000896408		0	1	0.139599	15.2	54720	-0.14	-0.949778	0.411097	1.36087
Synpcc7942_0421	chromosome	421	hypothetical protein	-0.89939	0.229129	-3.92525	0.000128732	0.000115911	0.170158	0.00052271		1	2	0.218761	5.8	20880	-0.15	0.386225	1.10303	0.716804
Synpcc7942_0280	chromosome	0280(cinA)	competence damage-inducible protein A	-0.899202	0.153833	-5.8453	1.24953e-08	1.11753e-08	1.98249e-05	1.88083e-07		0	1	0.079744	16.2	58320	0.02	-0.250374	-0.983738	-0.733364
Synpcc7942_1757	chromosome	1757	hypothetical protein	-0.899096	0.478563	-1.87874	0.0703659	0.0605524	1	0.0932526		1	1	1.29367	11.4	41040	-3.84	-0.518237	1.87922	2.39746
Synpcc7942_2127	chromosome	2127(nblA)	phycobilisome degradation protein NblA	-0.898739	0.450409	-1.99539	0.0530201	0.046794	1	0.0743106		1	1	0.228192	10.6	38160	0.05	-0.268439	0.225757	0.494196
Synpcc7942_1490	chromosome	1490(cmpC)	nitrate transport ATP-binding subunits C and D	-0.897768	0.0958734	-9.3641	7.31641e-20	6.51579e-20	1.20933e-16	4.09409e-18		0	0	0.0805354	3.6	12960	-0.01	-0.181868	0.27676	0.458628
Synpcc7942_0797	chromosome	797	hypothetical protein	-0.897142	0.350817	-2.5573	0.0125969	0.0113685	1	0.0230829		1	1	1.03597	11.2	40320	-2.51	-0.496635	-0.0121052	0.484529
Synpcc7942_1695	chromosome	1695	hypothetical protein	-0.893259	0.313158	-2.85242	0.00583632	0.00506534	1	0.0118906		1	2	0.394749	23.6	84960	0.45	0.294531	-1.34562	-1.64015
Synpcc7942_1872	chromosome	1872	histidine kinase	-0.893155	0.309167	-2.88891	0.00506799	0.00446646	1	0.0107983		0	0	0.0478013	11.6	41760	-0.08	-0.22943	0.7837	1.01313
Synpcc7942_1703	chromosome	1703(ams1)	putative alpha-mannosidase	-0.890465	0.0880303	-10.1154	5.44173e-23	4.91006e-23	9.15235e-20	4.20703e-21		0	2	0.155001	21.6	77760	0.04	-0.49288	-0.334693	0.158187
Synpcc7942_1731	chromosome	1731	hypothetical protein	-0.889188	0.201393	-4.41518	1.74195e-05	1.55158e-05	0.0248097	0.000101907		0	0	0.0864428	23.4	84240	-0.03	0.13199	-0.879867	-1.01186
Synpcc7942_0572	chromosome	572	hypothetical protein	-0.888572	0.426492	-2.08344	0.0424493	0.0374393	1	0.0614212		0	1	0.306902	9.8	35280	-0.16	-0.703244	1.34892	2.05216
Synpcc7942_0219	chromosome	219	hypothetical protein	-0.887044	0.345842	-2.56488	0.0124995	0.0111949	1	0.0228134		0	0	0.0734583	3.8	13680	0.08	-0.14543	0.196386	0.341816
Synpcc7942_1821	chromosome	1821	hypothetical protein	-0.884732	0.343842	-2.57308	0.011735	0.0107583	1	0.0220189		0	0	0.18502	11.8	42480	0.06	0.276577	0.507143	0.230567
Synpcc7942_1127	chromosome	1127(tldD)	microcin-processing peptidase 2. Unknown type peptidase. MEROPS family U62	-0.883338	0.119746	-7.37679	7.30806e-13	6.49508e-13	1.1938e-09	2.55067e-11		0	0	0.0733513	7.8	28080	-0.11	-0.153546	0.444355	0.597901
Synpcc7942_1434	chromosome	1434	hypothetical protein	-0.883142	0.223129	-3.95799	0.000129031	0.00010362	0.152943	0.000476399		1	2	0.258536	22.8	82080	0.35	0.0449257	-0.491782	-0.536707
Synpcc7942_0147	chromosome	147	hypothetical protein	-0.883081	0.205489	-4.29745	2.57691e-05	2.33138e-05	0.0366959	0.000140854		0	0	0.0945462	16.8	60480	-0.06	-0.276324	1.41183	1.68815
Synpcc7942_0043	chromosome	43	hypothetical protein	-0.882965	0.278051	-3.17555	0.00192386	0.00174274	1	0.00494334		0	0	0.118188	8	28800	-0.01	-0.136843	-0.55264	-0.415796
Synpcc7942_2176	chromosome	2176(dpsA)	hypothetical protein	-0.882942	0.144984	-6.08995	2.68533e-09	2.43305e-09	4.36976e-06	5.09589e-08		0	0	0.118062	1	3600	-0.19	-0.362236	-0.422718	-0.0604819
Synpcc7942_0084	chromosome	84	hypothetical protein	-0.881272	0.168105	-5.24239	3.38384e-07	3.01439e-07	0.000519983	3.52927e-06		0	2	0.11086	4.6	16560	0.01	-0.110188	-0.0973317	0.0128565
Synpcc7942_0904	chromosome	904	hypothetical protein	-0.874855	0.306613	-2.85328	0.00532191	0.00472236	1	0.0112395		0	0	0.137554	19.8	71280	-0.2	-0.0408339	1.31177	1.3526
Synpcc7942_1412	chromosome	1412	hypothetical protein	-0.872493	0.262498	-3.3238	0.00118053	0.00106516	1	0.00332307		1	1	0.454009	11.2	40320	-0.28	-0.480445	1.21694	1.69738
Synpcc7942_0347	chromosome	347	hypothetical protein	-0.871597	0.457175	-1.90648	0.0650682	0.0570091	1	0.0883008		0	2	0.389668	21.2	76320	-0.16	-0.153761	-0.879951	-0.726191
Synpcc7942_1759	chromosome	1759	CAB/ELIP/HLIP-related protein	-0.871355	0.451231	-1.93106	0.0607675	0.0539803	1	0.0838853		0	0	0.114179	5.2	18720	0.35	-0.314497	0.193144	0.507641
Synpcc7942_0245	chromosome	0245(gap1)	glyceraldehyde-3-phosphate dehydrogenase	-0.869573	0.146421	-5.93885	6.19329e-09	5.64896e-09	1.00721e-05	1.03382e-07		1	1	1.21836	11.4	41040	-3.11	-0.479131	2.38528	2.86441
Synpcc7942_0056	chromosome	0056(rfbE)	perosamine synthetase	-0.868967	0.312092	-2.78433	0.00662603	0.00596433	1	0.0135782		0	0	0.145842	17.6	63360	-0.25	0.180895	0.978625	0.79773
Synpcc7942_B2641	pANL	B2641	hypothetical protein	-0.868745	0.393429	-2.20814	0.0303328	0.0280027	1	0.0480217		0	0	0.0900886	2.4	8640	0.16	-0.386977	0.277993	0.66497
Synpcc7942_0176	chromosome	176	hypothetical protein	-0.866182	0.267622	-3.23659	0.00162305	0.00145177	1	0.00428262		0	1	0.070008	13	46800	-0.2	-0.262976	0.770445	1.03342
Synpcc7942_1556	chromosome	1556	hypothetical protein	-0.865663	0.251254	-3.44537	0.000761881	0.000661643	0.885278	0.00227591		1	1	0.887384	11.6	41760	-1.75	-0.984126	0.806508	1.79063
Synpcc7942_1362	chromosome	1362	hypothetical protein	-0.865476	0.201821	-4.28833	2.86826e-05	2.58399e-05	0.0404136	0.000151268		0	2	0.052234	2.6	9360	0.41	-0.514738	0.783573	1.29831
Synpcc7942_0433	chromosome	433	hypothetical protein	-0.863175	0.149918	-5.75765	1.93385e-08	1.74278e-08	3.08299e-05	2.80782e-07		0	0	0.256844	1.4	5040	-0.68	-0.486134	1.2344	1.72053
Synpcc7942_1625	chromosome	1625	probable glycosyltransferase	-0.861802	0.190053	-4.53453	9.22053e-06	7.81027e-06	0.0127542	5.81911e-05		0	0	0.0494477	4.8	17280	-0.01	0.658131	0.417077	-0.241054
Synpcc7942_0805	chromosome	805	hypothetical protein	-0.859523	0.187952	-4.5731	7.71688e-06	6.53371e-06	0.0107153	5.00652e-05		0	0	0.0757733	17.4	62640	0.19	-0.0229711	0.0364194	0.0593906
Synpcc7942_1266	chromosome	1266(rdgB)	Ham1-like protein	-0.85912	0.222118	-3.86785	0.000149807	0.000131323	0.191863	0.000582457		1	2	0.186231	5.8	20880	0.24	0.253981	-0.52563	-0.779611
Synpcc7942_0547	chromosome	547	hypothetical protein	-0.858155	0.334565	-2.56499	0.0131297	0.0114262	1	0.0231595		0	0	0.0880682	13	46800	-0.13	0.672648	-0.982452	-1.6551
Synpcc7942_1583	chromosome	1583	hypothetical protein	-0.857883	0.258213	-3.32238	0.00118604	0.00107021	1	0.00332897		1	1	0.173311	10.2	36720	0.02	-0.543257	0.0402647	0.583522
Synpcc7942_0937	chromosome	937	hypothetical protein	-0.856664	0.21968	-3.89961	0.000133784	0.000122515	0.17924	0.000545961		0	0	0.169205	22	79200	-0.15	0.0249994	0.466133	0.441134
Synpcc7942_0464	chromosome	464	hypothetical protein	-0.856656	0.230284	-3.71999	0.000284814	0.000256495	0.363012	0.00102653		0	2	0.301257	23.6	84960	0.12	0.148258	-0.973736	-1.12199
Synpcc7942_0038	chromosome	0038(mutT)	mutator MutT protein	-0.855442	0.323198	-2.6468	0.00980424	0.00861687	1	0.0183121		0	2	0.158563	5.8	20880	0.17	-0.457316	0.48637	0.943686
Synpcc7942_1486	chromosome	1486	Protein of unknown function DUF37	-0.8523	0.196991	-4.32659	2.76186e-05	2.41909e-05	0.0380282	0.000145026		1	2	0.219494	22.2	79920	0.5	-0.610179	-0.92558	-0.315401
Synpcc7942_0772	chromosome	772	hypothetical protein	-0.851208	0.206084	-4.13039	5.28133e-05	4.82318e-05	0.0742288	0.000262009		1	2	0.158972	22.4	80640	0.21	-0.788611	-0.690026	0.0985846
Synpcc7942_0447	chromosome	0447(nth)	DNA-(apurinic or apyrimidinic site) lyase / endonuclease III	-0.8511	0.251908	-3.37862	0.000954252	0.000833965	1	0.00272448		1	1	0.142651	15	54000	-0.11	-0.0538805	0.428225	0.482106
Synpcc7942_0013	chromosome	13	hypothetical protein	-0.850522	0.402409	-2.11357	0.0384552	0.0353066	1	0.0584824		0	2	0.584925	18.8	67680	-1.71	-0.815229	-1.40255	-0.58732
Synpcc7942_1508	chromosome	1508	hypothetical protein	-0.848275	0.159168	-5.32942	1.84946e-07	1.52885e-07	0.000265713	1.94721e-06		1	2	0.361507	1.8	6480	0.13	0.226951	-0.665254	-0.892205
Synpcc7942_1150	chromosome	1150	hypothetical protein	-0.848095	0.218219	-3.88643	0.000138511	0.000121613	0.178285	0.000545813		1	1	0.630128	11.2	40320	-0.9	-0.428855	1.61607	2.04493
Synpcc7942_1732	chromosome	1732	hypothetical protein	-0.847702	0.245871	-3.44775	0.000741403	0.000676568	0.903218	0.00231457		0	0	0.121053	1.8	6480	0.08	-0.142731	-0.167894	-0.0251627
Synpcc7942_0840	chromosome	840	hypothetical protein	-0.846846	0.463628	-1.82656	0.0780763	0.0673117	1	0.10175		0	0	0.18418	1.6	5760	1.02	0.204078	-1.61468	-1.81876
Synpcc7942_2131	chromosome	2131(slt)	probable soluble lytic transglycosylase	-0.845443	0.106608	-7.93043	8.28135e-15	7.56515e-15	1.39199e-11	3.10007e-13		1	2	0.223526	23	82800	0.01	-0.17918	-0.626685	-0.447505
Synpcc7942_1108	chromosome	1108(Hbs or HU-like)	bacterial nucleoid protein Hbs	-0.845332	0.561631	-1.50514	0.143104	0.127542	1	0.172713		1	1	0.266787	9.6	34560	-0.6	-0.114682	1.97285	2.08753
Synpcc7942_0140	chromosome	140	hypothetical protein	-0.842993	0.254617	-3.31083	0.00121863	0.00106125	1	0.00331751		0	2	0.119628	3	10800	-0.05	-0.0969592	-0.211889	-0.11493
Synpcc7942_0489	chromosome	0489(aldA)	aldehyde dehydrogenase	-0.840659	0.116971	-7.18689	2.74158e-12	2.43891e-12	4.47783e-09	9.19468e-11		1	2	0.135065	0.4	1440	0.22	0.320729	0.348209	0.0274796
Synpcc7942_0660	chromosome	0660(tyrA)	arogenate dehydrogenase	-0.839429	0.703712	-1.19286	0.25275	0.21747	1	0.274569		1	1	0.185404	15.8	56880	-0.18	-0.524129	0.0283665	0.552495
Synpcc7942_2500	chromosome	2500	hypothetical protein	-0.837849	0.222092	-3.77254	0.000221312	0.000202322	0.29013	0.000843755		1	1	0.42903	8.4	30240	-0.33	-0.25479	1.91018	2.16497
Synpcc7942_1820	chromosome	1820	hypothetical protein	-0.837267	0.131292	-6.37713	4.40653e-10	4.01538e-10	7.25579e-07	9.581e-09		0	0	0.249074	1.2	4320	-0.23	0.417213	0.649166	0.231953
Synpcc7942_2547	chromosome	2547	hypothetical protein	-0.836936	0.413338	-2.02482	0.0489802	0.0437016	1	0.070228		0	1	0.303092	7.8	28080	0	-0.536061	0.482011	1.01807
Synpcc7942_0342	chromosome	342	hypothetical protein	-0.83472	0.287232	-2.90609	0.00451575	0.00397529	1	0.00985977		0	0	0.196548	23.2	83520	0.75	-0.374788	0.623118	0.997906
Synpcc7942_1380	chromosome	1380	sulfate permease	-0.834261	0.151396	-5.51044	6.90268e-08	6.303e-08	0.000110176	8.60954e-07		0	1	0.218288	13.8	49680	-0.31	-0.275409	-0.156305	0.119104
Synpcc7942_1272	chromosome	1272	hypothetical protein	-0.834038	0.203745	-4.09354	6.02129e-05	5.52894e-05	0.0846481	0.000293551		0	2	0.119037	3.8	13680	0.08	0.0716254	0.538729	0.467104
Synpcc7942_1118	chromosome	1118	mercuric reductase	-0.833941	0.205807	-4.05205	7.10361e-05	6.53293e-05	0.0990392	0.000332826		0	2	0.0993786	4.8	17280	-0.05	0.410679	0.155819	-0.25486
Synpcc7942_0373	chromosome	373	hypothetical protein	-0.832275	0.225349	-3.69327	0.000301187	0.000274884	0.388412	0.00109547		1	1	0.0943054	7.4	26640	0.07	0.287583	0.61365	0.326067
Synpcc7942_2521	chromosome	2521(gpsA)	Nucleotide binding protein, PINc	-0.826875	0.240672	-3.43569	0.000726597	0.000669304	0.894191	0.00229389		0	0	0.134589	21.2	76320	0.12	-0.0898843	-0.515091	-0.425206
Synpcc7942_1076	chromosome	1076	osmotic signal transduction related protein	-0.826325	0.371385	-2.22498	0.030281	0.0271378	1	0.0467167		0	1	0.0641354	9.2	33120	-0.22	-0.236295	1.05317	1.28946
Synpcc7942_2152	chromosome	2152	hypothetical protein	-0.826264	0.274965	-3.00498	0.00317111	0.00286093	1	0.00749007		0	2	0.554647	5.6	20160	-0.59	-0.133945	1.16877	1.30271
Synpcc7942_0269	chromosome	269	hypothetical protein	-0.824374	0.167333	-4.92655	1.33721e-06	1.16814e-06	0.00197882	1.14195e-05		0	0	0.245312	14.6	52560	0.07	0.162126	-0.350149	-0.512275
Synpcc7942_0186	chromosome	186	possible DNA polymerase	-0.822643	0.282305	-2.91402	0.00429539	0.00394518	1	0.00979796		0	0	0.1378	1.6	5760	-0.04	0.0860693	0.536685	0.450615
Synpcc7942_1273	chromosome	1273	hypothetical protein	-0.821698	0.118282	-6.94691	9.76253e-12	8.97043e-12	1.64428e-08	3.13138e-10		0	0	0.0964957	17.2	61920	0.22	0.0264933	-0.126487	-0.15298
Synpcc7942_2190	chromosome	2190(msrB)	Methionine sulfoxide reductase B	-0.821192	0.233829	-3.51194	0.000589022	0.000515379	0.696277	0.00181587		0	1	0.239428	14.6	52560	0.17	-0.33913	0.465697	0.804828
Synpcc7942_1934	chromosome	1934(dacB)	D-alanyl-D-alanine carboxypeptidase/D-alanyl-D-alanine-endopeptidase	-0.820138	0.132502	-6.18965	1.25922e-09	1.16097e-09	2.09322e-06	2.63665e-08		0	2	0.165219	23.8	85680	0.24	-0.114275	0.201922	0.316197
Synpcc7942_0864	chromosome	864	hypothetical protein	-0.81967	0.44647	-1.83589	0.0820748	0.0661785	1	0.100381		0	2	0.24784	21.4	77040	0.24	0.0276338	-1.22247	-1.2501
Synpcc7942_0360	chromosome	360	hypothetical protein	-0.818333	0.144708	-5.65506	2.88778e-08	2.66261e-08	4.69152e-05	4.0476e-07		0	0	0.107012	9.4	33840	0	-0.51372	0.20328	0.717
Synpcc7942_1550	chromosome	1550(umuC)	DNA-directed DNA polymerase	-0.816052	0.134229	-6.07956	2.44642e-09	2.24716e-09	4.04039e-06	4.81351e-08		0	1	0.12254	9.2	33120	-0.22	-0.651725	0.903958	1.55568
Synpcc7942_1990	chromosome	1990	hypothetical protein	-0.815593	0.371792	-2.19368	0.030864	0.0288902	1	0.0493279		0	0	0.136374	13	46800	0.31	0.0110238	-1.15269	-1.16371
Synpcc7942_0197	chromosome	197	folate/biopterin transporter	-0.813644	0.14546	-5.59361	4.49793e-08	4.09168e-08	7.1809e-05	5.88765e-07		0	1	0.103903	8	28800	0.5	0.525619	-0.256359	-0.781978
Synpcc7942_0953	chromosome	953	hypothetical protein	-0.812122	0.271084	-2.99583	0.00330595	0.0029613	1	0.00768877		0	0	0.175973	6.4	23040	-0.29	0.633604	-0.0273047	-0.660909
Synpcc7942_2095	chromosome	2095	hypothetical protein	-0.810363	0.314789	-2.5743	0.0117979	0.0107404	1	0.0220061		1	2	0.172018	3.4	12240	0.18	-0.493545	0.0180194	0.511565
Synpcc7942_1132	chromosome	1132	hypothetical protein	-0.809299	0.210341	-3.84756	0.000168862	0.000145632	0.211894	0.000636928		0	0	0.0674414	20.8	74880	-0.16	-0.145478	0.683535	0.829013
Synpcc7942_1491	chromosome	1491(cmpD)	nitrate transport ATP-binding subunits C and D	-0.808941	0.18082	-4.47375	1.16956e-05	1.0724e-05	0.0173729	7.57859e-05		0	0	0.102198	23.4	84240	0.02	-0.65345	0.190508	0.843958
Synpcc7942_2492	chromosome	2492(livF)	ATPase	-0.807306	0.215905	-3.73918	0.000250318	0.000229164	0.326449	0.00093501		0	1	0.0915938	17.6	63360	0.01	-0.507426	-0.469504	0.0379218
Synpcc7942_1527	chromosome	1527	nitrogen assimilation regulatory protein	-0.806833	0.0903325	-8.93181	1.99092e-18	1.8312e-18	3.39687e-15	1.11349e-16		0	0	0.0978295	15.2	54720	0.08	0.0204089	0.524122	0.503713
Synpcc7942_2573	chromosome	2573(mntB)	manganese transport system membrane protein MntB	-0.804608	0.35225	-2.2842	0.0256866	0.0228608	1	0.0411569		0	0	0.112707	1	3600	0	0.733378	0.0321167	-0.701262
Synpcc7942_0644	chromosome	0644(cikA)	GAF sensor hybrid histidine kinase	-0.803827	0.0990398	-8.1162	2.98486e-15	2.65157e-15	4.88419e-12	1.13596e-13		1	1	0.644734	11.8	42480	-0.59	-0.4045	1.12114	1.52564
Synpcc7942_2035	chromosome	2035	hypothetical protein	-0.803016	0.155977	-5.14831	4.64613e-07	4.24674e-07	0.000729589	4.76494e-06		0	2	0.119808	5.2	18720	0.05	-0.446453	-0.155372	0.291081
Synpcc7942_1756	chromosome	1756	hypothetical protein	-0.802902	0.347512	-2.31043	0.0243795	0.0218999	1	0.0398853		1	1	0.458946	11	39600	-0.78	-0.522587	1.37094	1.89353
Synpcc7942_0754	chromosome	754	hypothetical protein	-0.802356	0.376764	-2.1296	0.0367744	0.0334641	1	0.0560211		0	0	0.055651	0	0	0.12	-1.82258	0.314877	2.13746
Synpcc7942_2328	chromosome	2328	TPR repeat	-0.800753	0.117585	-6.81001	2.52655e-11	2.31585e-11	4.23337e-08	7.5265e-10		0	0	0.0859104	1.4	5040	-0.14	0.156592	0.936296	0.779704
Synpcc7942_1828	chromosome	1828	hypothetical protein	-0.80006	0.330676	-2.41947	0.0173682	0.0161858	1	0.0310378		0	1	0.207352	7.8	28080	-0.06	0.513559	1.2051	0.691538
Synpcc7942_0246	chromosome	246	extracellular solute-binding protein, family 3	-0.799607	0.127403	-6.27618	8.18451e-10	7.46395e-10	1.3465e-06	1.7158e-08		0	2	0.290354	23.8	85680	0.18	0.221663	-0.0794025	-0.301065
Synpcc7942_2180	chromosome	2180(prxQ-A1)	bacterioferritin comigratory protein	-0.797887	0.236031	-3.38043	0.000939738	0.000857052	1	0.00277555		0	2	0.364746	21.4	77040	0.09	-0.488319	-0.187543	0.300776
Synpcc7942_0247	chromosome	0247(bgtB)	ABC-type permease for basic amino acids and glutamine	-0.794491	0.124711	-6.37067	4.31442e-10	3.95678e-10	7.15385e-07	9.56221e-09		0	2	0.184056	1.2	4320	0.24	0.00416665	-0.673274	-0.677441
Synpcc7942_0963	chromosome	963	probable methyltransferase	-0.793976	0.240023	-3.30791	0.00121821	0.00106656	1	0.00332307		1	1	0.157086	14	50400	-0.12	-0.928314	0.304115	1.23243
Synpcc7942_B2644	pANL	B2644(narL)	response regulator receiver domain protein (CheY-like)	-0.793648	0.259709	-3.05592	0.00263223	0.00240386	1	0.00642735		0	0	0.089644	5.4	19440	-0.02	-0.757846	1.19065	1.9485
Synpcc7942_2150	chromosome	2150	penicillin V acylase precursor. Cysteine peptidase. MEROPS family C59	-0.792818	0.271042	-2.92508	0.00415613	0.00381508	1	0.0094999		1	1	0.137838	12.2	43920	-0.36	0.19952	1.28587	1.08635
Synpcc7942_0221	chromosome	0221(glk)	glucokinase	-0.792705	0.179441	-4.41764	1.39669e-05	1.28301e-05	0.020618	8.66837e-05		1	2	0.116639	21.6	77760	0.3	-0.299128	-0.386817	-0.0876894
Synpcc7942_1739	chromosome	1739(merR)	transcriptional regulator, MerR family	-0.792495	0.455564	-1.73959	0.090978	0.0811648	1	0.11897		0	0	0.0729032	13.8	49680	0.08	0.206874	-0.720181	-0.927055
Synpcc7942_2498	chromosome	2498	Band 7 protein	-0.791025	0.146877	-5.38562	1.28824e-07	1.18475e-07	0.000206147	1.52963e-06		1	1	0.479199	9.6	34560	-0.59	-0.465802	1.82168	2.28748
Synpcc7942_1098	chromosome	1098	hypothetical protein	-0.789979	0.134368	-5.87924	7.55065e-09	7.0133e-09	1.24907e-05	1.25905e-07		0	0	0.0694937	3.6	12960	0.23	-0.105303	-0.17467	-0.0693671
Synpcc7942_2128	chromosome	2128(txlA)	thioredoxin	-0.789947	0.39885	-1.98056	0.057197	0.0485773	1	0.0766903		0	2	0.159196	2.2	7920	0.09	-0.139044	0.0533798	0.192424
Synpcc7942_1622	chromosome	1622	probable proteinase	-0.783369	0.117184	-6.68497	4.84765e-11	4.01938e-11	7.32331e-08	1.18383e-09		0	1	0.0787392	14.4	51840	0.08	-0.388296	0.0864966	0.474793
Synpcc7942_0113	chromosome	0113(petL)	cytochrome b6f complex subunit PetL	-0.782709	0.736932	-1.06212	0.301497	0.27447	1	0.333791		0	0	0.0855638	15.4	55440	0.05	-0.66794	-1.19345	-0.525507
Synpcc7942_0472	chromosome	472	Exodeoxyribonuclease VII small subunit	-0.782658	0.572087	-1.36807	0.180263	0.166739	1	0.217662		0	0	0.0671505	23	82800	-0.02	-0.0528721	0.396	0.448872
Synpcc7942_0914	chromosome	914	tRNA-(MS(2)IO(6)A)-hydroxylase-like	-0.782186	0.193651	-4.03915	7.00374e-05	6.28856e-05	0.0954604	0.000322118		0	0	0.0508286	19.4	69840	0.07	-0.100163	-0.139326	-0.0391621
Synpcc7942_0672	chromosome	0672(rpoD3)	RNA polymerase sigma factor SigD	-0.78206	0.218819	-3.574	0.000449017	0.000415667	0.573205	0.00154543		1	1	0.238293	12.4	44640	0.04	0.994078	-0.801093	-1.79517
Synpcc7942_1870	chromosome	1870	Secretion protein HlyD	-0.781285	0.130834	-5.97159	4.36187e-09	4.05399e-09	7.25665e-06	7.96019e-08		0	0	0.12748	8.8	31680	-0.01	0.337669	0.230139	-0.10753
Synpcc7942_1607	chromosome	1607(somA2)	probable porin; major outer membrane protein	-0.780743	0.128825	-6.06051	2.44637e-09	2.28613e-09	4.10818e-06	4.84198e-08		0	2	0.748691	21.2	76320	0.1	-0.959786	-0.122562	0.837224
Synpcc7942_1326	chromosome	1326(mfd)	transcription-repair coupling factor	-0.779827	0.083264	-9.36572	3.21947e-20	2.99929e-20	5.56969e-17	1.94954e-18		0	0	0.12083	8	28800	0.01	-0.309808	-0.877076	-0.567268
Synpcc7942_0946	chromosome	0946(aoxA)	UDP-galactopyranose mutase	-0.779611	0.116996	-6.66355	6.32221e-11	5.82314e-11	1.05923e-07	1.6383e-09		1	2	0.234372	24	86400	0.14	0.554836	0.923331	0.368495
Synpcc7942_1871	chromosome	1871	hypothetical protein	-0.779484	0.33461	-2.32953	0.0219723	0.0204979	1	0.0377698		1	1	0.459402	13.2	47520	-0.56	-0.878727	0.909723	1.78845
Synpcc7942_1544	chromosome	1544	panthotenate metabolism flavoprotein	-0.778357	0.318855	-2.4411	0.017419	0.0156219	1	0.0302084		1	1	0.141517	10.2	36720	-0.14	0.28105	1.09944	0.818389
Synpcc7942_0434	chromosome	434	hypothetical protein	-0.777311	0.20652	-3.76385	0.00021611	0.00020084	0.288205	0.00083943		1	2	0.169617	3.8	13680	0.4	-0.0440643	0.0743923	0.118457
Synpcc7942_1778	chromosome	1778	hypothetical protein	-0.776249	0.118962	-6.52517	1.57985e-10	1.45255e-10	2.63492e-07	3.80286e-09		0	2	0.24231	21.6	77760	0.05	0.306505	-1.35757	-1.66408
Synpcc7942_0941	chromosome	941	ATPase	-0.776111	0.219075	-3.54266	0.000516032	0.000474064	0.645675	0.00170536		1	2	0.464084	24	86400	0.54	-0.337426	-1.06892	-0.731495
Synpcc7942_0092	chromosome	92	hypothetical protein	-0.774307	0.25495	-3.0371	0.00293582	0.00260886	1	0.0069166		1	2	0.374327	2.2	7920	0.65	0.107729	-0.0998247	-0.207554
Synpcc7942_2318	chromosome	2318	hypothetical protein	-0.773865	0.183606	-4.21482	3.41627e-05	3.02935e-05	0.0471367	0.00017304		0	0	0.0540896	12.2	43920	0.12	0.11841	0.0137924	-0.104617
Synpcc7942_1099	chromosome	1099(ubiE)	ubiquinone/menaquinone biosynthesis methyltransferase	-0.773826	0.176701	-4.37929	1.65748e-05	1.54365e-05	0.0246983	0.00010174		1	2	0.146724	24	86400	0.11	0.0362932	0.0935286	0.0572353
Synpcc7942_1279	chromosome	1279	hypothetical protein	-0.771623	0.323829	-2.38281	0.0195837	0.0179803	1	0.0337915		0	2	0.111259	1.4	5040	0.15	0.0530973	-0.896908	-0.950005
Synpcc7942_2146	chromosome	2146	hypothetical protein	-0.76918	0.263905	-2.91461	0.00445123	0.00401839	1	0.00990152		0	0	0.0756372	16	57600	0.18	-0.222783	0.171647	0.39443
Synpcc7942_1163	chromosome	1163	hypothetical protein	-0.766729	0.125075	-6.13016	1.77324e-09	1.63848e-09	2.9509e-06	3.63357e-08		1	1	0.139692	13.6	48960	-0.01	-0.400479	0.479591	0.88007
Synpcc7942_1602	chromosome	1602	RNA methyltransferase TrmH, group 1	-0.766587	0.156626	-4.89436	2.03367e-06	1.79292e-06	0.00301928	1.6731e-05		0	1	0.226096	10.8	38880	0.1	0.0214865	-0.0934432	-0.11493
Synpcc7942_1011	chromosome	1011(sphS)	PAS/PAC sensor signal transduction histidine kinase	-0.765973	0.141557	-5.41107	1.04381e-07	9.70193e-08	0.000169202	1.2879e-06		0	0	0.0671376	5.8	20880	0.11	-0.398889	-0.106038	0.292851
Synpcc7942_2568	chromosome	2568	hypothetical protein	-0.765965	0.282252	-2.71376	0.00791387	0.00705132	1	0.0155491		1	2	0.202764	22.4	80640	-0.02	-0.209536	-1.1825	-0.972966
Synpcc7942_0207	chromosome	207	hypothetical protein	-0.765795	0.458821	-1.66905	0.104292	0.0937254	1	0.13364		0	0	0.12507	22	79200	-0.37	-0.264436	0.516328	0.780764
Synpcc7942_0680	chromosome	680	C-5 sterol desaturase	-0.765229	0.202737	-3.77449	0.000256195	0.000224112	0.319584	0.000918372		1	1	0.593273	9.4	33840	-1.3	0.32566	2.25274	1.92708
Synpcc7942_B2653	pANL	B2653(sepA1T1)	transcriptional modulator of MazE/toxin, MazF	-0.76506	0.226906	-3.3717	0.000879878	0.000830748	1	0.00272341		0	1	0.130527	11.6	41760	0.24	0.9105	0.72603	-0.184471
Synpcc7942_0769	chromosome	769	hypothetical protein	-0.764701	0.207638	-3.68285	0.00028647	0.00026854	0.379716	0.00107246		1	1	0.502575	11.4	41040	-0.35	-1.43621	2.29817	3.73438
Synpcc7942_2542	chromosome	2542(petJ)	putative cytochrome C6-2	-0.764323	0.224829	-3.39958	0.000873351	0.000798779	1	0.0026516		1	1	0.145595	13.4	48240	0.01	-0.338458	0.593885	0.932343
Synpcc7942_2077	chromosome	2077	hypothetical protein	-0.763149	0.365751	-2.08653	0.0409201	0.0371204	1	0.0610043		0	2	0.144554	3.2	11520	0.43	-0.395117	0.144321	0.539439
Synpcc7942_1999	chromosome	1999(rbp2)	RNA-binding region RNP-1	-0.763004	0.248042	-3.07611	0.00308391	0.00262552	1	0.00694125		0	0	0.332141	10.8	38880	-0.52	-0.0394111	-1.05357	-1.01416
Synpcc7942_1485	chromosome	1485	hypothetical protein	-0.76219	0.461005	-1.65332	0.107471	0.0967377	1	0.1369		1	2	0.213123	22.4	80640	0.5	-0.252715	-0.998878	-0.746163
Synpcc7942_0518	chromosome	518	hypothetical protein	-0.760297	0.322903	-2.35457	0.0203344	0.0191258	1	0.0356247		0	0	0.19886	12.4	44640	0.2	0.187887	-0.225109	-0.412995
Synpcc7942_2421	chromosome	2421(ftr1)	high-affinity iron transporter	-0.759442	0.125646	-6.04428	2.90377e-09	2.69053e-09	4.82951e-06	5.57325e-08		0	2	0.207194	21	75600	-0.02	0.40479	-0.411948	-0.816739
Synpcc7942_0502	chromosome	502	hypothetical protein	-0.756891	0.187147	-4.04437	7.3792e-05	6.77539e-05	0.102512	0.000342402		0	0	0.0767901	24	86400	0.11	-0.153509	-0.348248	-0.194739
Synpcc7942_0718	chromosome	718	hypothetical protein	-0.756154	0.163105	-4.63599	5.24815e-06	4.86744e-06	0.00803614	3.89152e-05		0	0	0.118425	9.6	34560	0.05	-0.202842	0.179728	0.38257
Synpcc7942_0436	chromosome	436	hypothetical protein	-0.755858	0.497099	-1.52054	0.137622	0.124476	1	0.169169		0	0	0.0599159	3.4	12240	0.33	-0.286574	-0.968545	-0.68197
Synpcc7942_1894	chromosome	1894(natC)	integral membrane protein of the ABC-type Nat permease for neutral amino acids	-0.755586	0.116321	-6.49572	1.66244e-10	1.54979e-10	2.80821e-07	3.94776e-09		0	0	0.139032	18	64800	0.08	0.152211	0.143805	-0.00840658
Synpcc7942_2073	chromosome	2073(dnaK1)	Heat shock protein Hsp70	-0.754201	0.180813	-4.17116	4.16288e-05	3.82967e-05	0.0592833	0.000213073		0	2	0.127818	1.4	5040	0.1	-0.0916567	-0.0402131	0.0514436
Synpcc7942_2085	chromosome	2085	probable anion transporting ATPase	-0.75415	0.173174	-4.35486	2.02642e-05	1.8495e-05	0.0294256	0.00011818		0	2	0.201945	21.8	78480	0.68	0.190511	-1.8807	-2.07121
Synpcc7942_B2618	pANL	B2618	transcriptional regulator, BadM/Rrf2 family	-0.754111	0.151555	-4.97583	9.54459e-07	8.94591e-07	0.00152259	9.16469e-06		0	1	0.206582	10	36000	-0.03	0.318561	-0.438272	-0.756833
Synpcc7942_0751	chromosome	751	hypothetical protein	-0.75357	0.188512	-3.99746	8.63789e-05	7.64376e-05	0.114656	0.000373277		0	0	0.11461	22.6	81360	0	0.663108	1.06419	0.401083
Synpcc7942_0149	chromosome	149	methylated-DNA--protein-cysteine methyltransferase	-0.752572	0.208549	-3.60861	0.000394102	0.000365066	0.508172	0.00139302		0	0	0.154119	11.8	42480	0.11	-0.350669	-0.907108	-0.556439
Synpcc7942_0831	chromosome	831	hypothetical protein	-0.752201	0.191342	-3.93119	0.000112683	0.000104448	0.154061	0.000479039		0	0	0.0784905	2.6	9360	0.15	0.281019	0.817213	0.536193
Synpcc7942_2177	chromosome	2177(natD)	integral membrane protein of the ABC-type Nat permease for neutral amino acids NatD	-0.750249	0.167924	-4.46778	1.09891e-05	1.02643e-05	0.016659	7.35673e-05		1	2	0.135559	2	7200	0.13	-0.0952135	-0.450052	-0.354839
Synpcc7942_1798	chromosome	1798	hypothetical protein	-0.750213	0.344579	-2.17719	0.0343121	0.0305549	1	0.0518416		0	1	0.261426	8.4	30240	-0.54	0.303743	1.82083	1.51709
Synpcc7942_1253	chromosome	1253	hypothetical protein	-0.749713	0.253325	-2.9595	0.00406557	0.00359211	1	0.00901615		0	1	0.14155	17	61200	-0.29	-0.218482	0.361107	0.579589
Synpcc7942_0115	chromosome	115	hypothetical protein	-0.748989	0.20465	-3.65985	0.000334397	0.000307158	0.43125	0.00120123		0	1	0.0937475	8	28800	0.09	0.00823093	0.560726	0.552495
Synpcc7942_2520	chromosome	2520	hypothetical protein	-0.748576	0.219853	-3.4049	0.000844102	0.000763355	1	0.00256036		0	2	0.193094	22.8	82080	0.09	-0.0722786	-1.33607	-1.26379
Synpcc7942_1598	chromosome	1598	Phenazine biosynthesis PhzC/PhzF protein	-0.748093	0.164196	-4.5561	7.39096e-06	6.89339e-06	0.0112845	5.20253e-05		0	0	0.0699455	7.2	25920	-0.05	-0.30466	-0.897328	-0.592668
Synpcc7942_0822	chromosome	0822(appB)	permease protein of oligopeptide ABC	-0.746823	0.133363	-5.59993	3.86053e-08	3.30491e-08	5.81003e-05	4.867e-07		0	0	0.0904132	16.6	59760	0.18	-0.20447	-0.481622	-0.277153
Synpcc7942_2280	chromosome	2280	TPR repeat	-0.746558	0.158576	-4.70787	3.59839e-06	3.36188e-06	0.00559416	2.85457e-05		1	2	0.14658	24	86400	0.19	-0.18134	-0.423816	-0.242476
Synpcc7942_1488	chromosome	1488(cmpA)	membrane protein	-0.745963	0.165457	-4.50849	9.4406e-06	8.75808e-06	0.0142757	6.44882e-05		0	2	0.0402878	4.2	15120	0.01	-0.261367	-1.10119	-0.839822
Synpcc7942_2354	chromosome	2354(ytfC)	Peptidylprolyl isomerase	-0.745349	0.224062	-3.32654	0.0010853	0.00100607	1	0.00318914		0	2	0.228103	21.2	76320	0.12	0.267908	-0.045171	-0.313079
Synpcc7942_0423	chromosome	423	hypothetical protein	-0.74474	0.446032	-1.6697	0.104162	0.093602	1	0.133565		1	1	0.643269	13.6	48960	-1.18	-0.754881	1.30526	2.06014
Synpcc7942_1304	chromosome	1304	hypothetical protein	-0.744585	0.251955	-2.95523	0.00367106	0.00341592	1	0.00863139		1	2	0.466894	0.2	720	0.02	0.467141	-0.785559	-1.2527
Synpcc7942_1429	chromosome	1429	hypothetical protein	-0.743748	0.287335	-2.58843	0.01126	0.0103136	1	0.0212798		0	0	0.128665	5.4	19440	-0.2	-0.569408	0.782928	1.35234
Synpcc7942_0122	chromosome	122	EAL	-0.743726	0.296656	-2.50703	0.0135238	0.0127015	1	0.025309		0	2	0.101759	3.4	12240	-0.1	0.469309	1.90912	1.43981
Synpcc7942_1250	chromosome	1250(psaF)	photosystem I reaction center subunit III precursor	-0.743638	0.313414	-2.3727	0.0260157	0.020097	1	0.0371766		0	0	0.210411	0.4	1440	0.27	-0.433146	-0.241612	0.191534
Synpcc7942_1303	chromosome	1303	hypothetical protein	-0.741922	0.209532	-3.54085	0.000578696	0.000513434	0.694677	0.00181424		0	2	0.322831	23.2	83520	0.17	0.235522	-0.574798	-0.81032
Synpcc7942_2144	chromosome	2144	nuclease (SNase-like)	-0.741906	0.209857	-3.53529	0.00053824	0.000492038	0.669172	0.00176134		0	0	0.215442	0	0	0.07	-0.741112	0.937227	1.67834
Synpcc7942_0304	chromosome	304	hypothetical protein	-0.740915	0.202606	-3.65692	0.000321344	0.000299021	0.421022	0.0011792		1	1	1.27693	11.4	41040	-2.95	-0.34428	0.944361	1.28864
Synpcc7942_1683	chromosome	1683(orf81)	hypothetical protein	-0.736869	0.33646	-2.19006	0.0316713	0.0288531	1	0.0493092		0	1	0.105223	9	32400	0.3	0.23128	-0.701652	-0.932932
Synpcc7942_0358	chromosome	0358(dc13)	tRNA (guanine-N(7))-methyltransferase	-0.736177	0.266902	-2.75823	0.00672963	0.00624887	1	0.0140918		0	0	0.0799187	6	21600	0.07	-0.0467976	-0.202536	-0.155739
Synpcc7942_1764	chromosome	1764	hypothetical protein	-0.735781	0.235943	-3.11847	0.00217018	0.00201142	1	0.0055676		0	2	0.1153	23.2	83520	1.14	0.0170813	-0.600349	-0.61743
Synpcc7942_1793	chromosome	1793(trxA)	thioredoxin	-0.735017	0.186099	-3.9496	0.000142732	0.000121923	0.178617	0.000545901		0	2	0.304663	23.4	84240	0.4	0.42557	-0.664729	-1.0903
Synpcc7942_1260	chromosome	1260	hypothetical protein	-0.734139	0.180393	-4.06966	6.1351e-05	5.74655e-05	0.0878072	0.000302577		0	2	0.0971252	5.4	19440	0.14	0.76191	0.828393	0.0664828
Synpcc7942_1687	chromosome	1687(cysT)	Sulfate ABC transporter, permease protein CysT	-0.73116	0.137883	-5.30278	1.72356e-07	1.56987e-07	0.00027253	1.97281e-06		0	1	0.0583368	6.2	22320	0.07	-0.490884	-0.248729	0.242155
Synpcc7942_0238	chromosome	238	hypothetical protein	-0.730743	0.115527	-6.3253	5.18044e-10	4.80182e-10	8.66728e-07	1.11746e-08		1	2	0.0885298	4	14400	0.36	0.020109	-0.550045	-0.570154
Synpcc7942_1785	chromosome	1785	hypothetical protein	-0.730434	0.230663	-3.16668	0.00183895	0.00167127	1	0.00479505		0	2	0.136084	20.4	73440	0.1	0.184619	-1.24912	-1.43374
Synpcc7942_2111	chromosome	2111	xylose repressor	-0.729175	0.214327	-3.40217	0.000873411	0.000796293	1	0.0026516		0	0	0.107203	12.4	44640	0.11	0.521348	-0.683586	-1.20493
Synpcc7942_0372	chromosome	372	hypothetical protein	-0.728978	0.244057	-2.98692	0.00326477	0.00306096	1	0.00791482		0	0	0.0844536	24	86400	-0.13	-0.371283	0.359918	0.731201
Synpcc7942_0420	chromosome	420	hypothetical protein	-0.728496	0.149669	-4.86737	1.72619e-06	1.60256e-06	0.00270352	1.518e-05		1	1	0.200917	7.8	28080	-0.26	0.475801	0.995944	0.520143
Synpcc7942_0329	chromosome	329	hypothetical protein	-0.727892	0.138987	-5.23711	2.56082e-07	2.33152e-07	0.000402886	2.78159e-06		1	2	0.189654	23.8	85680	0.22	0.454482	-1.22839	-1.68287
Synpcc7942_2602	chromosome	2602(ctaC)	cytochrome c oxidase subunit II	-0.727129	0.19389	-3.75022	0.000228751	0.000212333	0.303849	0.000879667		1	1	0.550303	10.2	36720	-0.47	0.438877	3.22015	2.78128
Synpcc7942_1826	chromosome	1826	mRNA-binding protein	-0.727107	0.164958	-4.40784	1.43518e-05	1.34139e-05	0.0215427	9.03042e-05		1	2	0.14315	0.4	1440	0.12	0.117854	-0.875881	-0.993735
Synpcc7942_2483	chromosome	2483	hypothetical protein	-0.727032	0.192793	-3.77104	0.000208045	0.000193908	0.279033	0.000817708		0	2	0.22802	22.4	80640	0.14	-0.804727	-0.596519	0.208208
Synpcc7942_1493	chromosome	1493(mazG)	nucleoside triphosphate pyrophosphohydrolase	-0.72693	0.174104	-4.17526	3.96298e-05	3.60941e-05	0.0559819	0.000202552		1	2	0.14491	24	86400	0.22	-0.133234	-0.498277	-0.365043
Synpcc7942_0248	chromosome	248	Amino acid ABC transporter, permease protein, 3-TM region, His/Glu/Gln/Arg/opine	-0.726897	0.12293	-5.91309	5.79358e-09	5.4247e-09	9.68309e-06	1.01243e-07		0	1	0.109814	6.2	22320	0.13	0.0206662	-0.574502	-0.595168
Synpcc7942_1315	chromosome	1315(gid)	tRNA (uracil-5-)-methyltransferase Gid	-0.726613	0.144527	-5.02752	7.19232e-07	6.38619e-07	0.0010914	6.80111e-06		0	0	0.0559787	23.6	84960	0.09	-0.348079	0.217899	0.565978
Synpcc7942_2304	chromosome	2304(ppnK)	inorganic polyphosphate/ATP-NAD kinase	-0.725985	0.159655	-4.54721	1.47474e-05	1.20669e-05	0.0194277	8.24135e-05		0	2	0.0979355	21.6	77760	0.2	-0.604109	-0.635157	-0.0310482
Synpcc7942_2307	chromosome	2307	hypothetical protein	-0.725926	0.465028	-1.56104	0.126594	0.115469	1	0.159224		1	1	1.07052	11	39600	-1.83	-0.708213	1.51077	2.21899
Synpcc7942_2284	chromosome	2284(todF)	2-hydroxy-6-oxohepta-24-dienoate hydrolase	-0.725459	0.158491	-4.57728	6.44646e-06	5.77088e-06	0.00948155	4.47658e-05		0	2	0.0966885	24	86400	0.12	0.0259214	-0.141239	-0.167161
Synpcc7942_B2619	pANL	B2619	carbonic anhydrase, putative	-0.724757	0.123796	-5.85445	7.60091e-09	7.18072e-09	1.27817e-05	1.27695e-07		0	0	0.0614599	1	3600	-0.06	-0.499908	-0.0254154	0.474493
Synpcc7942_2278	chromosome	2278	hypothetical protein	-0.724038	0.179852	-4.02575	7.32365e-05	6.86864e-05	0.103785	0.000345264		0	0	0.169656	22	79200	0	0.133213	0.572315	0.439102
Synpcc7942_1328	chromosome	1328	hypothetical protein	-0.724027	0.271597	-2.66581	0.00866283	0.0079813	1	0.0173127		0	1	0.0991279	8	28800	0.08	-0.971764	0.0953037	1.06707
Synpcc7942_1136	chromosome	1136(pepN)	PBS lyase HEAT-like repeat	-0.723798	0.0832791	-8.69123	1.28238e-17	1.19308e-17	2.20958e-14	6.61458e-16		0	0	0.108698	18.2	65520	0.23	-0.332567	-0.387194	-0.0546267
Synpcc7942_2233	chromosome	2233	hypothetical protein	-0.721875	0.356927	-2.02247	0.0465116	0.0435805	1	0.0700932		0	1	0.168834	14.4	51840	-0.21	-0.415967	-0.549363	-0.133396
Synpcc7942_1994	chromosome	1994(masA)	2,3-diketo-5-methylthio-1-phosphopentane phosphatase	-0.721342	0.205318	-3.51329	0.000567916	0.000523622	0.706366	0.00183804		0	2	0.190225	3.4	12240	0.02	0.285849	-0.404512	-0.690362
Synpcc7942_1686	chromosome	1686(sbpA)	Thiosulphate-binding protein	-0.721254	0.227024	-3.177	0.0017784	0.00165846	1	0.00477282		0	0	0.100265	17.6	63360	0.13	-0.320661	-0.559579	-0.238918
Synpcc7942_1849	chromosome	1849(sigC)	RNA polymerase sigma factor SigC	-0.721215	0.20192	-3.57178	0.000412049	0.000384086	0.532343	0.001448		1	1	1.93667	11	39600	-4.66	-2.29554	2.13418	4.42971
Synpcc7942_1113	chromosome	1113	hypothetical protein	-0.720831	0.128465	-5.61109	3.24666e-08	3.04545e-08	5.36303e-05	4.58109e-07		0	1	0.102007	11.4	41040	-0.01	-0.127969	0.424526	0.552495
Synpcc7942_1124	chromosome	1124(rnb)	Exoribonuclease II	-0.720112	0.196564	-3.6635	0.00030516	0.000286964	0.40462	0.0011364		1	1	0.208439	12.8	46080	0.05	-0.398677	-0.426328	-0.0276505
Synpcc7942_1917	chromosome	1917	permease of the drug/metabolite transporter	-0.719312	0.109853	-6.54796	1.1928e-10	1.11139e-10	2.01828e-07	2.9928e-09		0	2	0.0891002	23.2	83520	0.05	-0.00495054	-0.508309	-0.503358
Synpcc7942_1224	chromosome	1224	ABC-transporter membrane fusion protein	-0.719249	0.177625	-4.04926	6.86555e-05	6.38644e-05	0.0968823	0.000326245		0	0	0.0481092	19.2	69120	0.03	0.688491	-0.217685	-0.906175
Synpcc7942_0821	chromosome	0821(ddpA)	periplasmic oligopeptide-binding	-0.719003	0.103839	-6.92418	1.02419e-11	9.50043e-12	1.73953e-08	3.25606e-10		0	2	0.144834	23.2	83520	0.05	-0.114746	-0.342806	-0.22806
Synpcc7942_0752	chromosome	752	hypothetical protein	-0.718636	0.298249	-2.40952	0.017506	0.0165105	1	0.0315323		0	0	0.107525	4	14400	0.11	0.975766	0.89863	-0.0771365
Synpcc7942_0341	chromosome	341	hypothetical protein	-0.7186	0.318706	-2.25474	0.0267511	0.0245122	1	0.0433854		1	1	0.0331881	11.2	40320	0.02	0.00786697	0.246608	0.238741
Synpcc7942_1438	chromosome	1438(nblC)	putative anti-sigma regulatory factor	-0.717898	0.170215	-4.2176	4.07307e-05	3.62771e-05	0.0561932	0.000202915		0	0	0.1125	11.8	42480	0.78	-0.272606	0.303102	0.575709
Synpcc7942_0994	chromosome	994	hypothetical protein	-0.717603	0.209724	-3.42165	0.000803561	0.00073632	0.980042	0.00249731		0	1	0.0693189	6	21600	0.27	0.149844	0.0727866	-0.0770576
Synpcc7942_1645	chromosome	1645(rnc)	RNAse III	-0.716774	0.165073	-4.34217	1.85827e-05	1.7497e-05	0.0278901	0.000112951		1	1	0.178417	15	54000	-0.02	-0.263457	0.322015	0.585472
Synpcc7942_2326	chromosome	2326	hypothetical protein	-0.716557	0.221575	-3.23392	0.00143521	0.00132728	1	0.00397132		1	1	0.951322	10.8	38880	-1.65	0.220414	1.97852	1.7581
Synpcc7942_1996	chromosome	1996	hypothetical protein	-0.715145	0.27098	-2.63911	0.00973093	0.00892783	1	0.0188665		0	2	0.366843	21.4	77040	-0.06	0.19596	-0.756457	-0.952417
Synpcc7942_1777	chromosome	1777	hypothetical protein	-0.714086	0.315877	-2.26064	0.0267222	0.0245893	1	0.0434811		1	1	0.409978	11.2	40320	-0.64	-1.2336	1.65263	2.88623
Synpcc7942_1338	chromosome	1338	hypothetical protein	-0.714026	0.289844	-2.46348	0.0155784	0.0144314	1	0.0282191		1	2	0.401548	2.4	8640	0.33	0.364735	0.107422	-0.257313
Synpcc7942_0499	chromosome	499	hydroxyneurosporene-O-methyltransferase	-0.713575	0.158912	-4.49038	9.67466e-06	9.08226e-06	0.0147859	6.63568e-05		1	1	0.789039	12.4	44640	-0.8	-1.68684	1.60853	3.29537
Synpcc7942_1397	chromosome	1397	hypothetical protein	-0.713568	0.175448	-4.06713	6.19819e-05	5.80607e-05	0.0886587	0.000304859		1	1	0.711512	9.6	34560	-1.16	-0.241424	1.60535	1.84677
Synpcc7942_2187	chromosome	2187	hypothetical protein	-0.713229	0.221986	-3.21294	0.00155129	0.00141985	1	0.00420821		1	1	0.217808	11.4	41040	0.04	-0.790265	1.37583	2.1661
Synpcc7942_2094	chromosome	2094	Beta-Ig-H3/fasciclin	-0.711914	0.315412	-2.25709	0.0269539	0.0248081	1	0.0437858		0	0	0.0816709	15	54000	-0.03	0.514785	-0.231564	-0.746349
Synpcc7942_1025	chromosome	1025	TPR repeat	-0.710731	0.245572	-2.89418	0.00452308	0.00417264	1	0.0102548		0	0	0.139954	3.8	13680	0.07	-0.150185	-0.405045	-0.25486
Synpcc7942_1963	chromosome	1963	hypothetical protein	-0.71067	0.195074	-3.64308	0.000331784	0.000301721	0.424497	0.00118488		0	2	0.152074	20.6	74160	0.04	-0.455441	-0.593995	-0.138555
Synpcc7942_1619	chromosome	1619	metal-binding possibly nucleic acid-binding protein-like	-0.709963	0.219114	-3.24015	0.00149493	0.0013734	1	0.00408337		1	2	0.263839	20.2	72720	0.2	-0.0752923	-0.738931	-0.663638
Synpcc7942_0104	chromosome	104	hypothetical protein	-0.709546	0.227708	-3.11604	0.00217541	0.00202935	1	0.00560898		1	2	0.0795549	5.6	20160	0.11	0.110802	0.739533	0.628731
Synpcc7942_0920	chromosome	0920(psaK1)	photosystem I reaction center	-0.709176	0.51826	-1.36838	0.181702	0.164765	1	0.215532		1	2	0.534883	22.4	80640	-0.05	-0.897086	-1.66795	-0.770868
Synpcc7942_0278	chromosome	0278(hoxE)	bidirectional hydrogenase complex protein HoxE	-0.70847	0.184365	-3.84276	0.000153775	0.000144168	0.210198	0.000634094		1	1	0.638724	11.6	41760	-0.64	-1.25091	1.79344	3.04435
Synpcc7942_0174	chromosome	174	hypothetical protein	-0.708376	0.158787	-4.46118	1.10096e-05	1.03435e-05	0.0167772	7.38544e-05		0	0	0.105968	11	39600	0.18	-0.0756814	-0.577634	-0.501953
Synpcc7942_1940	chromosome	1940(pmt)	putative membrane transporter	-0.707548	0.149549	-4.7312	3.09088e-06	2.90971e-06	0.00485631	2.52756e-05		0	0	0.0470275	18.4	66240	-0.05	-0.748175	-0.0581769	0.689999
Synpcc7942_2575	chromosome	2575(mntC)	Mn transporter MntC	-0.706736	0.207153	-3.41166	0.000813185	0.000751188	0.996076	0.00252855		0	2	0.139637	3.4	12240	0.23	1.21996	0.201915	-1.01804
Synpcc7942_1893	chromosome	1893(natA)	ATPase	-0.705779	0.163516	-4.31628	2.04779e-05	1.93555e-05	0.0307172	0.000122024		0	1	0.37884	11.6	41760	-0.87	-0.214816	0.219416	0.434232
Synpcc7942_1259	chromosome	1259	arsenite-activated ATPase (arsA)	-0.704436	0.164281	-4.28798	2.65851e-05	2.43705e-05	0.0382616	0.000145374		0	0	0.074794	6.4	23040	0.19	0.266622	-0.685619	-0.952241
Synpcc7942_2309	chromosome	2309(2-cys prx)	thioredoxin peroxidase	-0.703708	0.293435	-2.39817	0.0186925	0.0169287	1	0.0321355		1	2	0.240718	22	79200	0.21	0.800249	-1.20744	-2.00769
Synpcc7942_2496	chromosome	2496(livJ)	branched-chain amino-acid ABC transport system periplasmic binding protein	-0.703042	0.167641	-4.19374	3.51919e-05	3.19546e-05	0.0496893	0.000181977		1	2	0.132715	23	82800	0.06	0.312428	-0.666703	-0.979131
Synpcc7942_C2657	pANS	pANS_5(orfD)	orfD	-0.700509	0.175578	-3.98973	7.72288e-05	7.4206e-05	0.111754	0.000367065		0	0	0.0658239	23.8	85680	-	-0.773012	-1.05059	-0.27758
Synpcc7942_1861	chromosome	1861(natB)	periplasmic binding protein of ABC transporter for natural amino acids	-0.700106	0.121428	-5.76559	1.27588e-08	1.20524e-08	2.13688e-05	2.0105e-07		0	0	0.115537	4.4	15840	-0.09	0.310378	-0.534243	-0.844621
Synpcc7942_0557	chromosome	557	hypothetical protein	-0.699992	0.444996	-1.57303	0.128803	0.11096	1	0.153793		0	0	0.376337	17	61200	-2.46	0.401204	1.40295	1.00175
Synpcc7942_0377	chromosome	0377(rpoD4)	hypothetical protein	-0.69981	0.430238	-1.62656	0.109652	0.102032	1	0.14353		1	2	0.404616	1.6	5760	0.49	-1.06463	0.454233	1.51886
Synpcc7942_1799	chromosome	1799(hypE)	Hydrogenase expression/formation protein HypE	-0.699232	0.171238	-4.0834	5.75085e-05	5.39635e-05	0.08278	0.000288831		1	1	0.0532093	12.8	46080	-0.01	-1.18426	1.12312	2.30738
Synpcc7942_2355	chromosome	2355	hypothetical protein	-0.698908	0.274576	-2.54541	0.0127419	0.0116433	1	0.0234986		0	0	0.140211	0	0	-0.19	0.245691	0.207032	-0.0386593
Synpcc7942_0766	chromosome	766	DNA-damage-inducible protein	-0.69868	0.172578	-4.04849	6.41186e-05	5.96605e-05	0.0908629	0.000309422		0	1	0.0835025	7.2	25920	0.13	0.232203	0.872161	0.639958
Synpcc7942_0064	chromosome	64	hypothetical protein	-0.698516	0.377584	-1.84996	0.0686014	0.0643773	1	0.098022		0	0	0.0456526	3.4	12240	-0.09	0.922668	-0.399306	-1.32197
Synpcc7942_0898	chromosome	898	ferredoxin like protein	-0.69816	0.30595	-2.28194	0.0250214	0.022878	1	0.0411569		0	0	0.143627	24	86400	-0.03	-0.161374	-0.641961	-0.480587
Synpcc7942_2417	chromosome	2417(srrA)	transcriptional regulator, ABC transporter	-0.69816	0.153459	-4.54948	7.53691e-06	6.75552e-06	0.0110655	5.13474e-05		0	2	0.267823	22.8	82080	0.19	0.0662441	-0.303404	-0.369648
Synpcc7942_2557	chromosome	2557(hoxU)	bidirectional hydrogenase complex protein HoxU	-0.695217	0.229254	-3.03252	0.00278562	0.00262538	1	0.00694125		1	1	1.11434	11.4	41040	-2.1	-0.680456	1.25663	1.93709
Synpcc7942_2454	chromosome	2454(apt)	adenine phosphoribosyltransferase	-0.695206	0.159073	-4.37035	1.62045e-05	1.52962e-05	0.0244892	0.00010117		1	1	0.168587	14.4	51840	-0.07	-0.202734	0.0136776	0.216412
Synpcc7942_1452	chromosome	1452(radA)	DNA repair protein RadA	-0.695171	0.120963	-5.74699	1.52839e-08	1.43035e-08	2.53172e-05	2.32432e-07		0	1	0.0731442	11.6	41760	0.13	-0.336565	0.284933	0.621498
Synpcc7942_2477	chromosome	2477(sulA)	hypothetical protein	-0.694249	0.141134	-4.91906	1.44968e-06	1.32751e-06	0.00224482	1.28326e-05		0	0	0.0683763	24	86400	-0.08	0.597655	1.2872	0.689548
Synpcc7942_2036	chromosome	2036	hypothetical protein	-0.694022	0.192602	-3.60339	0.000372941	0.000344468	0.481221	0.00132572		0	2	0.198202	4.4	15840	0.09	-0.209006	0.212943	0.42195
Synpcc7942_0496	chromosome	496	hypothetical protein	-0.693199	0.231259	-2.9975	0.00312047	0.0029404	1	0.00764504		0	0	0.0728133	2.2	7920	0.28	-0.0912229	0.339343	0.430566
Synpcc7942_2034	chromosome	2034	hypothetical protein	-0.693176	0.146691	-4.7254	3.09719e-06	2.84011e-06	0.00474582	2.49005e-05		0	1	0.239664	7	25200	0.23	0.2784	-0.131738	-0.410138
Synpcc7942_0268	chromosome	268	hypothetical protein	-0.6928	0.163323	-4.24191	2.93229e-05	2.75059e-05	0.0429368	0.000159534		0	2	0.165243	1.4	5040	0.26	0.194344	-0.897017	-1.09136
Synpcc7942_0879	chromosome	0879(rhnB)	RNase HII	-0.69145	0.24629	-2.80746	0.00571173	0.00524429	1	0.0122194		0	0	0.102507	20.8	74880	0.33	-0.550906	-1.2349	-0.683998
Synpcc7942_0854	chromosome	854	hypothetical protein	-0.69096	0.108437	-6.37202	3.21182e-10	2.78456e-10	5.04006e-07	6.90645e-09		0	2	0.120585	22	79200	-0.05	0.356027	-0.96778	-1.32381
Synpcc7942_0384	chromosome	384	hypothetical protein	-0.690865	0.195038	-3.54221	0.000496957	0.000462351	0.630647	0.0016696		0	1	0.181612	12	43200	-0.17	0.127628	0.103524	-0.024104
Synpcc7942_0195	chromosome	195	hypothetical protein	-0.690157	0.225948	-3.05449	0.00260915	0.00240106	1	0.00642735		0	1	0.259727	10	36000	0.35	-0.81031	2.38303	3.19334
Synpcc7942_2164	chromosome	2164	cell death suppressor protein Lls1-like	-0.689044	0.133492	-5.1617	3.53971e-07	3.34056e-07	0.000575244	3.8396e-06		0	0	0.052485	24	86400	0.17	0.161949	-0.790176	-0.952125
Synpcc7942_2379	chromosome	2379(thiD)	phosphomethylpyrimidine kinase	-0.688466	0.21387	-3.21908	0.00147673	0.00140072	1	0.00415804		0	0	0.0554894	0.2	720	0.0008	0.237776	-0.257382	-0.495158
Synpcc7942_0664	chromosome	664	Cyclic nucleotide-binding	-0.688021	0.201956	-3.40678	0.000782031	0.000736608	0.980042	0.00249731		0	0	0.0681539	7.6	27360	-0.06	-0.567571	0.142989	0.71056
Synpcc7942_0307	chromosome	0307(napA)	Na+/H+ antiporter	-0.687439	0.129811	-5.29569	1.89804e-07	1.76924e-07	0.000306432	2.16559e-06		1	1	0.215646	7.4	26640	-0.13	-0.360875	1.23579	1.59667
Synpcc7942_0900	chromosome	0900(gifA)	hypothetical protein	-0.686314	0.41025	-1.67291	0.099226	0.0930575	1	0.132889		0	0	0.327067	13	46800	0.62	-0.157452	2.8558	3.01325
Synpcc7942_0003	chromosome	0003(purL)	phosphoribosylformylglycinamidine synthase II	-0.686253	0.550043	-1.24763	0.224202	0.20386	1	0.259471		0	2	0.0945008	21	75600	0.2	0.0814592	-0.334943	-0.416402
Synpcc7942_2360	chromosome	2360(amiA)	N-acetylmuramoyl-L-alanine amidase	-0.685976	0.185068	-3.70662	0.000245802	0.000234684	0.333251	0.000949311		1	2	0.211796	23.6	84960	0.08	0.42121	-0.537692	-0.958902
Synpcc7942_0050	chromosome	50	hypothetical protein	-0.685378	0.228062	-3.00523	0.00307089	0.0028827	1	0.00752617		0	0	0.0782091	6.6	23760	-0.18	-0.088162	0.248254	0.336416
Synpcc7942_1548	chromosome	1548	probable amidase	-0.685328	0.127828	-5.36132	1.2146e-07	1.14824e-07	0.000199908	1.49271e-06		1	2	0.583571	0	0	0.96	-1.13354	-0.286858	0.846678
Synpcc7942_0314	chromosome	314	succinate dehydrogenase subunit C	-0.685267	0.19211	-3.56705	0.000437779	0.000408653	0.564349	0.00152537		0	0	0.0465752	6.2	22320	-0.03	-0.172676	-0.729805	-0.557129
Synpcc7942_1822	chromosome	1822	hypothetical protein	-0.684714	0.472894	-1.44792	0.158364	0.14336	1	0.190843		0	2	0.17469	21.2	76320	0.23	0.17612	0.38417	0.208049
Synpcc7942_0704	chromosome	0704(act)	Chloramphenicol O-acetyltransferase	-0.684115	0.787638	-0.868566	0.39973	0.362473	1	0.424031		1	1	0.619558	11.2	40320	-0.63	-1.04436	1.71154	2.75589
Synpcc7942_2414	chromosome	2414	hypothetical protein	-0.68375	0.169763	-4.02768	7.09525e-05	6.69437e-05	0.101415	0.000339217		0	0	0.125162	5.2	18720	0.23	0.473297	-1.06732	-1.54061
Synpcc7942_0170	chromosome	170	hypothetical protein	-0.683466	0.45974	-1.48664	0.143517	0.134867	1	0.18133		0	1	0.138985	13.8	49680	-0.29	-0.0005408	0.638832	0.639372
Synpcc7942_2390	chromosome	2390	5-oxoprolinase (ATP-hydrolyzing)	-0.682915	0.0809118	-8.44023	8.40594e-17	7.92774e-17	1.46505e-13	3.93257e-15		0	0	0.046294	23	82800	-0.01	-0.417725	0.197234	0.614959
Synpcc7942_1381	chromosome	1381	ATPase	-0.681211	0.189953	-3.58621	0.000403761	0.000381014	0.528847	0.00144219		0	2	0.147115	23.2	83520	-0.12	-0.245487	0.0545235	0.300011
Synpcc7942_0810	chromosome	810	hypothetical protein	-0.680839	0.256255	-2.65688	0.00888302	0.00833067	1	0.0178042		0	0	0.0598012	7.8	28080	0.06	0.607702	0.178813	-0.428889
Synpcc7942_1580	chromosome	1580	hypothetical protein	-0.680535	0.199905	-3.40429	0.000814237	0.000758645	1	0.0025491		0	1	0.118389	17	61200	-0.06	-0.486781	-0.486827	-4.60018e-05
Synpcc7942_0397	chromosome	0397(lim17)	putative neutral invertase	-0.679526	0.141631	-4.79786	2.14553e-06	1.94508e-06	0.00326774	1.77985e-05		0	0	0.0888343	11	39600	0.11	-0.288211	-0.336919	-0.0487081
Synpcc7942_2419	chromosome	2419	hypothetical protein	-0.679487	0.246803	-2.75316	0.00666308	0.00624973	1	0.0140918		0	1	0.288386	15.2	54720	-0.47	-0.0694998	-2.09774	-2.02824
Synpcc7942_1794	chromosome	1794	succinyldiaminopimelate transaminase	-0.678575	0.159468	-4.25525	2.79731e-05	2.5023e-05	0.0392111	0.000147863		1	2	0.151801	22.2	79920	0.3	0.47769	-0.651181	-1.12887
Synpcc7942_0950	chromosome	950	putative multiple sugar transport system substrate-binding protein	-0.67822	0.154673	-4.38485	1.54451e-05	1.45268e-05	0.023301	9.68137e-05		1	1	0.251107	12	43200	-0.36	-0.718391	0.592923	1.31131
Synpcc7942_1319	chromosome	1319	pyrimidine regulatory protein PyrR	-0.677997	0.208805	-3.24703	0.00135843	0.00128263	1	0.00386648		0	0	0.0798567	23.4	84240	0.31	-0.0770578	-0.963848	-0.88679
Synpcc7942_1671	chromosome	1671(kdpC)	potassium-transporting ATPase, C subunit	-0.67757	0.21841	-3.10229	0.00223185	0.00209876	1	0.00577542		1	1	0.419203	9.6	34560	-0.27	0.218711	1.39808	1.17937
Synpcc7942_2337	chromosome	2337	N-acetylmuramoyl-L-alanine amidase, family 2	-0.677162	0.219022	-3.09175	0.00228283	0.00211379	1	0.00579984		0	2	0.112769	23.4	84240	0.06	0.181606	-0.802461	-0.984067
Synpcc7942_1528	chromosome	1528(ycf49)	conserved hypothetical protein YCF49	-0.676939	0.248931	-2.71939	0.00731747	0.00690417	1	0.0152751		0	0	0.190785	24	86400	-0.12	-0.58465	-0.37611	0.208541
Synpcc7942_0608	chromosome	608	hypothetical protein	-0.676191	0.187535	-3.60568	0.000385542	0.000360806	0.502603	0.00137955		0	0	0.141941	13.2	47520	0.19	0.0722673	0.593338	0.521071
Synpcc7942_1462	chromosome	1462(irpA)	imelysin. Metallo peptidase. MEROPS family M75	-0.675918	0.169372	-3.99073	8.15073e-05	7.46886e-05	0.112257	0.000367065		1	2	0.621674	21	75600	0.21	-0.881989	-1.41196	-0.529967
Synpcc7942_1859	chromosome	1859	diguanylate cyclase/phosphodiesterase with PAS/PAC sensor(s)	-0.675636	0.16013	-4.2193	3.21096e-05	2.89374e-05	0.0451134	0.00016681		0	1	0.168245	11	39600	-0.2	-0.317533	0.053632	0.371165
Synpcc7942_0066	chromosome	66	hypothetical protein	-0.675097	0.118685	-5.68816	2.08999e-08	1.96174e-08	3.46639e-05	3.10746e-07		0	0	0.0592754	10.2	36720	0.03	-0.0779305	-0.255431	-0.177501
Synpcc7942_0940	chromosome	940	transcriptional regulator, XRE family	-0.674845	0.305462	-2.20926	0.032408	0.0277328	1	0.0476539		0	2	0.239852	3.8	13680	0.11	-0.351127	1.36545	1.71658
Synpcc7942_1538	chromosome	1538	hypothetical protein	-0.674682	0.577172	-1.16894	0.251945	0.234558	1	0.292616		0	0	0.061516	10.8	38880	0.62	-0.221369	-0.516871	-0.295502
Synpcc7942_2202	chromosome	2202(mcrA)	HNH nuclease	-0.673448	0.222634	-3.0249	0.00316849	0.0028559	1	0.0074873		0	2	0.0727343	5.2	18720	-0.12	-0.444871	0.333044	0.777915
Synpcc7942_0376	chromosome	0376(pqqE)	putative zinc protease protein	-0.673264	0.12694	-5.30381	1.67556e-07	1.58096e-07	0.000274297	1.97359e-06		1	2	0.340177	0.4	1440	0.69	-0.862453	0.036628	0.899081
Synpcc7942_1748	chromosome	1748	hypothetical protein	-0.673163	0.171253	-3.93081	0.000106422	0.000100189	0.14818	0.000464021		0	0	0.151281	24	86400	-0.16	-0.0903533	0.342264	0.432618
Synpcc7942_1693	chromosome	1693(divK)	response regulator receiver domain protein (CheY-like)	-0.672073	0.240097	-2.79917	0.00580195	0.00545759	1	0.0126215		1	2	0.112504	4.6	16560	0.02	0.649615	0.868373	0.218758
Synpcc7942_0923	chromosome	0923(mtaP)	5'-methylthioadenosine phosphorylase	-0.67154	0.203417	-3.3013	0.00111986	0.00105961	1	0.00331751		0	2	0.0721526	20.6	74160	0.18	0.0676219	-0.465967	-0.533589
Synpcc7942_2432	chromosome	2432	hypothetical protein	-0.669691	0.207019	-3.23492	0.0014364	0.00131584	1	0.0039496		1	1	0.236433	9.6	34560	-0.14	-0.8786	1.37359	2.25219
Synpcc7942_B2638	pANL	B2638	hypothetical protein	-0.668747	0.168519	-3.96839	8.69645e-05	8.17293e-05	0.12194	0.000391014		0	0	0.0723738	17.4	62640	0.07	-0.762623	1.13953	1.90216
Synpcc7942_1648	chromosome	1648	putative ferric uptake regulator, FUR family	-0.668484	0.393551	-1.69859	0.0939011	0.0883172	1	0.127179		0	1	0.14271	8.6	30960	0.01	0.560687	0.41521	-0.145476
Synpcc7942_1714	chromosome	1714(metX)	hypothetical protein	-0.668182	0.16761	-3.98651	8.14629e-05	7.52001e-05	0.112875	0.000368188		0	0	0.0657567	11	39600	0.2	0.247178	-1.13893	-1.3861
Synpcc7942_1804	chromosome	1804	hypothetical protein	-0.667587	0.244611	-2.72918	0.0071139	0.00670961	1	0.0149323		1	1	0.485165	11.2	40320	-1.27	0.45305	0.566926	0.113877
Synpcc7942_2142	chromosome	2142(sui1)	translation initiation factor Sui1	-0.667255	0.295014	-2.26177	0.0256952	0.0242675	1	0.0431143		0	0	0.0629462	17	61200	0.06	0.065412	0.12287	0.0574582
Synpcc7942_2151	chromosome	2151	Cellulose synthase (UDP-forming)	-0.666529	0.279246	-2.38689	0.0184436	0.0174874	1	0.0329968		0	1	0.397005	6.4	23040	-0.5	-0.273671	1.36162	1.63529
Synpcc7942_1027	chromosome	1027	hypothetical protein	-0.666395	0.313525	-2.12549	0.0359132	0.0340324	1	0.0567709		0	0	0.122108	23.2	83520	-0.15	-0.246106	0.113744	0.35985
Synpcc7942_1004	chromosome	1004	hypothetical protein	-0.666034	0.241272	-2.76051	0.00658025	0.00604265	1	0.0137234		0	0	0.0746594	19.6	70560	-0.03	-0.602388	-0.325527	0.276861
Synpcc7942_0309	chromosome	0309(ndhF4)	NAD(P)H-quinone oxidoreductase subunit F	-0.665558	0.127888	-5.20421	2.94369e-07	2.7619e-07	0.000476705	3.25387e-06		1	2	0.255825	2.8	10080	-0.12	-0.298166	1.07863	1.3768
Synpcc7942_B2636	pANL	B2636	hypothetical protein	-0.664603	0.163286	-4.07018	5.66517e-05	5.40913e-05	0.0829219	0.000288831		0	0	0.0829966	6.4	23040	-0.02	-0.0682279	1.06923	1.13746
Synpcc7942_0630	chromosome	630	hypothetical protein	-0.664553	0.154309	-4.30663	2.19077e-05	2.05926e-05	0.0325775	0.000127688		1	2	0.401921	4.4	15840	-0.02	0.671541	0.445854	-0.225687
Synpcc7942_0724	chromosome	724	hypothetical protein	-0.664551	0.198188	-3.35314	0.000941343	0.000888168	1	0.00285213		0	1	0.102819	16.2	58320	-0.14	-0.757335	-0.105304	0.652031
Synpcc7942_1370	chromosome	1370	hypothetical protein	-0.664499	0.288737	-2.3014	0.0238456	0.0221034	1	0.040101		0	2	0.261256	4.6	16560	-0.16	0.141662	1.3439	1.20224
Synpcc7942_0435	chromosome	435	hypothetical protein	-0.66421	0.202718	-3.27652	0.00122609	0.00113166	1	0.00348559		0	2	0.133262	2	7200	0.28	0.146244	-0.370208	-0.516452
Synpcc7942_0616	chromosome	0616(hrcA)	heat-inducible transcription repressor	-0.664126	0.139985	-4.74427	3.02527e-06	2.82629e-06	0.00472556	2.48952e-05		0	0	0.114225	7.4	26640	-0.03	0.0871245	-0.549083	-0.636207
Synpcc7942_0444	chromosome	444	hypothetical protein	-0.663903	0.230115	-2.88509	0.00445631	0.00419425	1	0.0102811		0	2	0.23559	2	7200	0.67	1.71826	1.88006	0.161794
Synpcc7942_1668	chromosome	1668(kdpA)	potassium-transporting ATPase subunit A	-0.663591	0.111453	-5.95399	4.2553e-09	4.01616e-09	7.19294e-06	7.96019e-08		1	1	0.663607	10.2	36720	-0.64	0.498993	1.95512	1.45613
Synpcc7942_0291	chromosome	291	hypothetical protein	-0.663007	0.5549	-1.19482	0.24383	0.223055	1	0.280119		1	1	0.451061	13.4	48240	-0.55	-0.584936	0.238247	0.823183
Synpcc7942_1289	chromosome	1289(pmbA)	putative modulator of DNA gyrase	-0.662349	0.140264	-4.72217	3.42128e-06	3.18591e-06	0.00531092	2.74221e-05		0	2	0.108858	3.4	12240	0.28	0.0241105	0.708366	0.684256
Synpcc7942_1661	chromosome	1661(digA)	hypothetical protein	-0.661453	0.236966	-2.79134	0.00604706	0.00563817	1	0.0129926		1	1	1.98402	13	46800	-4.53	-4.24796	0.200993	4.44895
Synpcc7942_0159	chromosome	159	Mov34/MPN/PAD-1	-0.661207	0.200551	-3.29696	0.00115749	0.00108803	1	0.0033788		0	0	0.0634148	22.6	81360	-0.04	0.0891487	0.717593	0.628444
Synpcc7942_0306	chromosome	0306(chlP)	hypothetical protein	-0.661158	0.386038	-1.71268	0.0912625	0.0861913	1	0.124977		0	0	0.0485998	20.8	74880	0.07	-0.676928	1.09796	1.77489
Synpcc7942_1827	chromosome	1827	hypothetical protein	-0.660888	0.154488	-4.27791	2.45704e-05	2.31533e-05	0.0364665	0.000140335		1	2	0.268629	5.2	18720	-0.23	0.416806	1.24964	0.83283
Synpcc7942_0719	chromosome	719	hypothetical protein	-0.660729	0.256535	-2.57559	0.0111339	0.0103182	1	0.0212798		0	2	0.0616392	4	14400	-0.01	-1.58186	0.385676	1.96753
Synpcc7942_0732	chromosome	732	hypothetical protein	-0.660458	0.300091	-2.20086	0.030195	0.0280232	1	0.0480217		0	1	0.081796	13.4	48240	0.4	-0.201796	1.30888	1.51067
Synpcc7942_1307	chromosome	1307	putative ABC-2 type transport system permease protein	-0.65934	0.178709	-3.68946	0.000271036	0.000256365	0.363012	0.00102653		0	0	0.104971	10.4	37440	0.24	0.264682	-0.786894	-1.05158
Synpcc7942_2005	chromosome	2005	flm3 region hypothetical protein 4	-0.657418	0.195609	-3.36089	0.000899028	0.000853867	1	0.00277406		0	2	0.131751	0.2	720	0.11	0.193252	-0.018151	-0.211403
Synpcc7942_1626	chromosome	1626	hypothetical protein	-0.657217	0.219158	-2.99883	0.00311967	0.00287415	1	0.00751425		0	0	0.112309	20	72000	0.15	0.341165	0.502958	0.161794
Synpcc7942_2576	chromosome	2576	hypothetical protein	-0.656812	0.0989902	-6.63513	5.64585e-11	5.35224e-11	9.74107e-08	1.52863e-09		1	2	0.162197	0.2	720	0.37	0.0918333	0.288185	0.196351
Synpcc7942_1618	chromosome	1618	Single-stranded nucleic acid binding R3H	-0.656729	0.387579	-1.69444	0.0950428	0.0895832	1	0.128708		0	0	0.252065	10.6	38160	0.24	0.221057	-0.719362	-0.940419
Synpcc7942_0910	chromosome	910	hypothetical protein	-0.656385	0.238365	-2.7537	0.00657905	0.00621577	1	0.0140531		0	0	0.144351	11.6	41760	0.08	0.151596	-0.161928	-0.313524
Synpcc7942_0462	chromosome	462	hypothetical protein	-0.656283	0.194709	-3.37058	0.000883286	0.000813724	1	0.00268629		1	2	0.0918367	4.4	15840	0.03	0.351258	0.658775	0.307517
Synpcc7942_1056	chromosome	1056	transcriptional regulator, XRE family	-0.655957	0.213997	-3.06526	0.00245476	0.00229206	1	0.0062033		0	0	0.115494	24	86400	-0.19	-0.176635	0.0390088	0.215644
Synpcc7942_2107	chromosome	2107(cynA)	ABC-type nitrate/sulfonate/bicarbonate transport systems periplasmic components-like	-0.655682	0.236466	-2.77283	0.00620069	0.00586997	1	0.0134446		0	0	0.653547	15.6	56160	0.48	0.627299	-2.87239	-3.49968
Synpcc7942_0138	chromosome	138	Membrane proteins, metalloendopeptidase-like	-0.655174	0.178598	-3.66843	0.000298446	0.000280945	0.396413	0.00111491		1	2	0.416273	3.2	11520	0	0.563233	0.543871	-0.0193623
Synpcc7942_1450	chromosome	1450(pstB)	ATPase	-0.655146	0.176688	-3.70792	0.000249733	0.000230613	0.328163	0.000938891		0	0	0.0815942	14.4	51840	0.17	-0.0753563	0.159798	0.235154
Synpcc7942_0609	chromosome	0609(ndhD4)	proton-translocating NADH-quinone oxidoreductase, chain M	-0.655106	0.143484	-4.56571	6.53214e-06	6.1563e-06	0.0101086	4.75599e-05		1	2	0.171138	22.2	79920	0.16	0.25686	-0.77302	-1.02988
Synpcc7942_0569	chromosome	0569(rpoD4)	DNA-directed RNA polymerase sigma subunit (sigma70/sigma32)-like	-0.65471	0.259962	-2.51848	0.0133096	0.012172	1	0.0243828		1	2	0.317165	3.8	13680	-0.7	-0.107457	0.320256	0.427713
Synpcc7942_0551	chromosome	551	hypothetical protein	-0.654448	0.378104	-1.73087	0.0891865	0.0829636	1	0.121136		1	2	0.435301	4	14400	-0.11	-1.28321	-0.100771	1.18244
Synpcc7942_1162	chromosome	1162	hypothetical protein	-0.653777	0.170583	-3.8326	0.000155609	0.000147038	0.213794	0.000640584		0	1	0.169207	12	43200	0.02	-0.212417	0.608011	0.820428
Synpcc7942_0700	chromosome	700	hypothetical protein	-0.652979	0.188607	-3.46212	0.000655944	0.000613077	0.823362	0.0021248		1	2	0.14944	0.4	1440	0.12	0.116737	1.31809	1.20135
Synpcc7942_1801	chromosome	1801	hypothetical protein	-0.651384	0.143418	-4.54184	7.27858e-06	6.8999e-06	0.0112882	5.20253e-05		0	2	0.0818924	17.8	64080	0.05	0.206713	0.396638	0.189925
Synpcc7942_0702	chromosome	702	hypothetical protein	-0.650879	0.207432	-3.1378	0.00196766	0.00181707	1	0.00510459		0	1	0.0868687	15.6	56160	0.09	0.152571	-0.251345	-0.403916
Synpcc7942_0363	chromosome	363	hypothetical protein	-0.650265	0.349392	-1.86113	0.0662236	0.0623675	1	0.095359		0	2	0.147733	20.8	74880	0.29	0.747161	-0.72987	-1.47703
Synpcc7942_1069	chromosome	1069	hypothetical protein	-0.649682	0.137624	-4.72071	3.24583e-06	3.05634e-06	0.00509798	2.64276e-05		0	2	0.0782288	21.4	77040	0.02	0.287846	0.314557	0.0267105
Synpcc7942_0154	chromosome	154	hypothetical protein	-0.649219	0.199579	-3.25295	0.00130703	0.00124259	1	0.00377789		0	0	0.0631585	23.4	84240	0.1	-0.442316	-0.0891298	0.353186
Synpcc7942_0594	chromosome	594	hypothetical protein	-0.648911	0.118843	-5.46022	6.93265e-08	6.57444e-08	0.00011479	8.85202e-07		0	1	0.128194	6.4	23040	-0.11	0.220475	0.918843	0.698368
Synpcc7942_1636	chromosome	1636(dcoHI)	pterin-4-alpha-carbinolamine dehydratase	-0.648238	0.262326	-2.47112	0.0146781	0.0137573	1	0.0270977		1	1	0.486371	12.2	43920	-0.15	-0.402692	1.71954	2.12223
Synpcc7942_1663	chromosome	1663	hypothetical protein	-0.647257	0.267382	-2.42072	0.0168294	0.0159675	1	0.0306817		0	2	0.0808063	21.4	77040	0.18	0.171433	-0.494496	-0.665928
Synpcc7942_2240	chromosome	2240(ycf52)	conserved hypothetical protein YCF52	-0.646505	0.655322	-0.986545	0.332026	0.314133	1	0.37359		1	2	0.271436	0.2	720	0.51	0.154148	0.177979	0.0238311
Synpcc7942_1347	chromosome	1347(ldhA)	2-hydroxyacid dehydrogenase-like	-0.646483	0.159314	-4.05791	6.19026e-05	5.85615e-05	0.0893649	0.000306621		0	0	0.0896481	0	0	-0.04	-0.176816	-0.387759	-0.210943
Synpcc7942_2508	chromosome	2508(ndbB)	type 2 NADH dehydrogenase NdbB	-0.645966	0.108956	-5.92869	1.17679e-08	1.00069e-08	1.77622e-05	1.69937e-07		0	0	0.0807257	22.2	79920	0	0.0926795	0.00313089	-0.0895486
Synpcc7942_1620	chromosome	1620(ycf46)	ATPase	-0.645682	0.165064	-3.91171	0.000113099	0.00010694	0.157629	0.000489275		0	1	0.161724	17.4	62640	0.04	-0.126379	-0.93157	-0.805191
Synpcc7942_0874	chromosome	874	DEAD/DEAH box helicase-like	-0.645418	0.0992388	-6.50369	1.24492e-10	1.10402e-10	2.006e-07	2.9928e-09		0	0	0.104659	14	50400	-0.11	-0.195315	-0.338459	-0.143144
Synpcc7942_0116	chromosome	0116(cscK)	fructokinase	-0.645143	0.225027	-2.86696	0.00465645	0.00433301	1	0.0105526		0	2	0.0991081	2	7200	0.17	0.36317	0.931784	0.568615
Synpcc7942_0841	chromosome	841	putative flavoprotein involved in K+ transport	-0.645062	0.146542	-4.4019	1.39729e-05	1.26793e-05	0.0203882	8.59727e-05		0	0	0.134636	11.8	42480	0.42	0.0456088	-0.269589	-0.315198
Synpcc7942_2408	chromosome	2408	hypothetical protein	-0.644775	0.232045	-2.77866	0.00607618	0.00567068	1	0.0130516		0	1	0.125398	18	64800	0.3	0.265498	-2.09955	-2.36504
Synpcc7942_1173	chromosome	1173	hypothetical protein	-0.64406	0.1606	-4.01034	7.44014e-05	7.0632e-05	0.106654	0.000354099		0	0	0.107313	10.8	38880	0.07	-0.199459	-0.96514	-0.765681
Synpcc7942_0086	chromosome	0086(glgX)	isoamylase. Glycosyl Hydrolase family 13.	-0.643716	0.0923753	-6.96848	6.7045e-12	6.28516e-12	1.15333e-08	2.32305e-10		1	1	0.500778	11.8	42480	-0.57	-0.779901	1.29467	2.07457
Synpcc7942_2186	chromosome	2186(nha7)	probable Na+/H+-exchanging protein	-0.643142	0.110608	-5.81462	9.53742e-09	9.01672e-09	1.60137e-05	1.54514e-07		0	0	0.103946	9.8	35280	-0.01	-0.325311	-0.027389	0.297922
Synpcc7942_0509	chromosome	509	hypothetical protein	-0.643135	0.258507	-2.48788	0.0140776	0.0131507	1	0.0260938		1	2	0.0976714	4.8	17280	0.25	-0.173447	-0.0707549	0.102692
Synpcc7942_0236	chromosome	236	cyclic nucleotide-binding domain (cNMP-BD) protein	-0.639984	0.213505	-2.99752	0.00309788	0.0029283	1	0.00762986		1	2	0.456581	3.6	12960	-0.09	-0.220624	1.86149	2.08211
Synpcc7942_0826	chromosome	826	hypothetical protein	-0.639636	0.203973	-3.13588	0.00199505	0.00187693	1	0.00524151		0	2	0.124862	2.6	9360	0.01	-0.0937639	-0.985798	-0.892034
Synpcc7942_2550	chromosome	2550	hypothetical protein	-0.639523	0.143894	-4.44439	1.15102e-05	1.08856e-05	0.0176019	7.60013e-05		0	2	0.0895655	4.6	16560	-0.06	0.16963	-0.668022	-0.837651
Synpcc7942_0717	chromosome	0717(dcd)	dCTP deaminase	-0.63835	0.178442	-3.57735	0.000400074	0.000382594	0.530658	0.00144527		0	0	0.0428825	3.6	12960	0.02	-0.368107	0.836465	1.20457
Synpcc7942_0646	chromosome	646	hypothetical protein	-0.637754	0.452731	-1.40868	0.175084	0.14996	1	0.198787		0	0	0.0972698	21.8	78480	0.22	-0.00852906	0.66438	0.672909
Synpcc7942_0714	chromosome	0714(amiA)	Cell wall hydrolase/autolysin	-0.636609	0.110818	-5.74466	1.40309e-08	1.32976e-08	2.35501e-05	2.17966e-07		0	0	0.0938566	14.2	51120	0.16	-0.50769	0.34985	0.85754
Synpcc7942_1115	chromosome	1115	hypothetical protein	-0.635643	0.227305	-2.79643	0.00574841	0.00545428	1	0.0126215		1	1	0.184104	10.4	37440	0.03	-0.177086	0.661242	0.838328
Synpcc7942_B2643	pANL	B2643	ThiJ family protein	-0.635521	0.174964	-3.63229	0.000323695	0.000303331	0.426181	0.00118873		0	0	0.0404513	5.8	20880	0.12	-0.835418	-1.47932	-0.643902
Synpcc7942_0958	chromosome	0958(purN)	phosphoribosylglycinamide formyltransferase	-0.635477	0.211235	-3.00839	0.0030408	0.00285412	1	0.0074873		0	0	0.11154	24	86400	0.14	-0.45301	0.734201	1.18721
Synpcc7942_1644	chromosome	1644	hypothetical protein	-0.634944	0.16661	-3.81096	0.000168609	0.000159563	0.231047	0.000686704		1	1	0.25651	10.6	38160	-0.25	-0.470873	1.01028	1.48116
Synpcc7942_1676	chromosome	1676	hypothetical protein	-0.634902	0.199119	-3.18856	0.00162952	0.00151876	1	0.00443855		0	2	0.132237	2.8	10080	0.13	-0.318464	0.28587	0.604334
Synpcc7942_0244	chromosome	0244(glgP)	Glycogen/starch/alpha-glucan phosphorylase	-0.634643	0.104898	-6.05009	2.1356e-09	2.04198e-09	3.67352e-06	4.42428e-08		1	1	1.11526	11.2	40320	-2.09	-0.19151	2.3014	2.49291
Synpcc7942_1018	chromosome	1018	hypothetical protein	-0.634453	0.189114	-3.35488	0.000917914	0.000871951	1	0.00280962		0	2	0.184014	20.6	74160	-0.03	0.0373324	-1.24278	-1.28011
Synpcc7942_0223	chromosome	223	hypothetical protein	-0.634171	0.342526	-1.85146	0.0683835	0.0636326	1	0.0970449		1	2	0.162969	3.2	11520	0.31	-0.0679496	-0.0676219	0.000327705
Synpcc7942_1749	chromosome	1749(fer)	ferredoxin	-0.63382	0.25883	-2.44879	0.0157317	0.014653	1	0.0285636		0	1	0.0752086	10.6	38160	-0.07	0.0409074	0.554237	0.51333
Synpcc7942_0183	chromosome	183	hypothetical protein	-0.633818	0.221143	-2.8661	0.00471842	0.00444408	1	0.0107675		0	0	0.0856331	22.4	80640	0.13	-0.936737	-0.00573027	0.931007
Synpcc7942_0808	chromosome	0808(sps)	HAD-superfamily hydrolase subfamily IIB	-0.633589	0.128152	-4.94404	1.04064e-06	9.41053e-07	0.00159979	9.53701e-06		1	2	0.256894	3	10800	-0.15	0.114996	0.553227	0.438231
Synpcc7942_0179	chromosome	179	Secretion chaperone CsaA	-0.633482	0.360835	-1.7556	0.0854064	0.0787323	1	0.115946		0	2	0.229143	0.6	2160	0.15	0.102947	-1.14102	-1.24397
Synpcc7942_C2655	pANS	pANS_3(pmaA)	pmaA	-0.633455	0.143299	-4.42052	1.14741e-05	1.08465e-05	0.0175496	7.60013e-05		1	1	0.296946	14.2	51120	-	-0.109471	0.514107	0.623578
Synpcc7942_1382	chromosome	1382	diguanylate cyclase/phosphodiesterase (GGDEF &amp; EAL domains) with PAS/PAC sensor(s)	-0.633231	0.186125	-3.40219	0.000770149	0.000733413	0.976907	0.00249546		1	1	0.184095	12.8	46080	-0.31	-0.382879	0.132879	0.515758
Synpcc7942_0070	chromosome	70	hypothetical protein	-0.63291	0.224389	-2.82059	0.00538552	0.00508969	1	0.0119329		0	0	0.0865759	5.8	20880	0.02	0.2159	-1.12375	-1.33965
Synpcc7942_0124	chromosome	124	thiol methyltransferase 1-like	-0.632887	0.165004	-3.83559	0.000152321	0.000144311	0.210261	0.000634094		1	1	0.138582	11.4	41040	-0.01	-0.449762	0.12362	0.573382
Synpcc7942_2333	chromosome	2333(opcA)	opcA protein	-0.632555	0.162382	-3.89547	0.000118082	0.000112324	0.165116	0.000508968		1	1	1.11708	11	39600	-2.04	-0.0513576	1.46227	1.51363
Synpcc7942_0151	chromosome	0151(psfR)	response regulator receiver modulated diguanylate cyclase	-0.632266	0.107401	-5.88696	5.90376e-09	5.61936e-09	1.00249e-05	1.03382e-07		0	0	0.101644	18.2	65520	-0.1	-0.271761	0.647024	0.918785
Synpcc7942_0553	chromosome	553	Secretion protein HlyD	-0.631923	0.142888	-4.4225	1.25219e-05	1.14278e-05	0.0184444	7.9007e-05		0	0	0.101274	5.4	19440	0.33	0.102305	0.283962	0.181657
Synpcc7942_1763	chromosome	1763	inositol monophosphate family protein	-0.630002	0.199043	-3.16515	0.00178137	0.00168631	1	0.00483086		0	0	0.0510189	10.6	38160	0.27	0.34352	-0.0897714	-0.433291
Synpcc7942_0231	chromosome	231	putative acetyltransferase	-0.62978	0.226727	-2.7777	0.00597253	0.00571894	1	0.0131306		0	1	0.19168	16	57600	-0.18	0.384086	-1.00868	-1.39276
Synpcc7942_0135	chromosome	0135(rapQ)	Methylase involved in ubiquinone/menaquinone biosynthesis-like	-0.629527	0.151693	-4.15002	4.13127e-05	3.92273e-05	0.0606454	0.000217481		0	0	0.0568399	24	86400	0.01	-0.432428	-0.13369	0.298738
Synpcc7942_2546	chromosome	2546	hypothetical protein	-0.628864	0.177206	-3.54877	0.000457975	0.000434009	0.595026	0.00158856		1	2	0.240363	1	3600	0.19	0.479046	-1.45255	-1.9316
Synpcc7942_0836	chromosome	836	hypothetical protein	-0.627976	0.153506	-4.09088	5.21326e-05	4.9726e-05	0.0764289	0.000268577		1	1	0.0942315	14	50400	-0.14	-0.38127	-0.104409	0.276861
Synpcc7942_1154	chromosome	1154	hypothetical protein	-0.627687	0.110548	-5.67793	1.98386e-08	1.85334e-08	3.27671e-05	2.96064e-07		1	1	0.126992	9.8	35280	-0.06	0.350744	1.19602	0.845277
Synpcc7942_0242	chromosome	242	K+-dependent Na+/Ca+ exchanger related-protein	-0.627649	0.147405	-4.25798	2.58185e-05	2.45371e-05	0.0384988	0.000145907		0	2	0.0485373	22.2	79920	0.27	0.089224	-0.170861	-0.260085
Synpcc7942_1375	chromosome	1375	hypothetical protein	-0.627244	0.21051	-2.97964	0.00327555	0.0030981	1	0.00797534		0	2	0.142956	5.8	20880	0.32	0.332129	0.642101	0.309972
Synpcc7942_0249	chromosome	0249(bgtA)	ATPase	-0.626893	0.17799	-3.52207	0.000507512	0.000480332	0.653732	0.00172462		0	2	0.253792	3.4	12240	0.1	0.0156279	0.139464	0.123836
Synpcc7942_0060	chromosome	60	hypothetical protein	-0.626414	0.337712	-1.85488	0.0696359	0.0637038	1	0.0970749		1	1	0.10665	11.4	41040	-0.17	-0.173108	1.07659	1.2497
Synpcc7942_1247	chromosome	1247	hypothetical protein	-0.625694	0.30261	-2.06765	0.0419462	0.0392232	1	0.0638478		1	2	0.139721	21.8	78480	0.21	0.328184	-0.976196	-1.30438
Synpcc7942_B2616	pANL	B2616	hypothetical protein	-0.624108	0.212175	-2.94148	0.00361757	0.00345519	1	0.00870726		0	0	0.0405861	22.8	82080	0.13	-0.686145	NaN	#VALUE!
Synpcc7942_2103	chromosome	2103	hypothetical protein	-0.623474	0.335007	-1.86108	0.0662318	0.0623754	1	0.095359		1	1	0.409854	10.8	38880	-0.76	-0.345917	0.797254	1.14317
Synpcc7942_1275	chromosome	1275	hypothetical protein	-0.622731	0.13577	-4.58665	5.83388e-06	5.54426e-06	0.00911477	4.31857e-05		1	2	0.30477	4.2	15120	-0.17	0.471245	0.837573	0.366328
Synpcc7942_0586	chromosome	586	hypothetical protein	-0.622434	0.210551	-2.95621	0.00348133	0.00331266	1	0.00842695		0	1	0.0684832	7.6	27360	0.11	-0.0258959	0.470016	0.495911
Synpcc7942_1921	chromosome	1921	hypothetical protein	-0.621967	0.232781	-2.6719	0.00832797	0.00778645	1	0.016929		1	2	0.116022	0	0	0.09	0.286978	-1.07991	-1.36689
Synpcc7942_1761	chromosome	1761	hypothetical protein	-0.62134	0.170188	-3.65091	0.000590671	0.000460429	0.628486	0.00166585		1	2	0.44054	4.2	15120	0.2	0.790542	0.17381	-0.616732
Synpcc7942_0523	chromosome	523	hypothetical protein	-0.621004	0.242735	-2.55836	0.0114507	0.0109031	1	0.0222669		0	0	0.110235	19.6	70560	0.36	-0.192197	-0.314383	-0.122186
Synpcc7942_B2654	pANL	B2654	hypothetical protein	-0.620979	0.228054	-2.72295	0.00701711	0.00665033	1	0.0148354		0	0	0.260346	11	39600	-0.09	-0.839818	-0.987762	-0.147945
Synpcc7942_2080	chromosome	2080(xfp)	putative phosphoketolase	-0.620464	0.126092	-4.92072	1.1388e-06	1.08559e-06	0.00184117	1.07702e-05		1	1	0.32321	11.2	40320	-0.47	0.164986	1.5163	1.35131
Synpcc7942_1330	chromosome	1330	hypothetical protein	-0.619791	0.194761	-3.18231	0.00164676	0.00157165	1	0.00455202		0	2	0.186933	21.4	77040	0.09	0.0382998	-0.85275	-0.89105
Synpcc7942_0144	chromosome	144	hypothetical protein	-0.619751	0.218541	-2.83585	0.00503078	0.00480411	1	0.0113909		0	2	0.190882	24	86400	0.33	0.179907	0.170211	-0.00969617
Synpcc7942_1506	chromosome	1506	hypothetical protein	-0.61925	0.289772	-2.13703	0.0351916	0.0328003	1	0.0550077		1	1	0.594988	9.4	33840	-0.75	0.365996	2.95728	2.59128
Synpcc7942_0595	chromosome	595	hypothetical protein	-0.619077	0.216841	-2.85498	0.00489753	0.00460603	1	0.0110603		1	2	0.30986	5.2	18720	-0.28	0.642573	1.06987	0.427298
Synpcc7942_2260	chromosome	2260	hypothetical protein	-0.618822	0.330185	-1.87417	0.064384	0.0610254	1	0.0937513		0	0	0.0643473	17.4	62640	1.25	0.0937055	-0.78081	-0.874515
Synpcc7942_1779	chromosome	1779(recN)	DNA repair protein RecN	-0.618473	0.116415	-5.31267	1.59436e-07	1.50488e-07	0.000261698	1.92973e-06		0	0	0.113714	10.2	36720	-0.02	-0.22498	-1.21622	-0.991245
Synpcc7942_0961	chromosome	961	cell envelope-related function transcriptional attenuator common domain	-0.617864	0.156284	-3.95346	9.40559e-05	8.86448e-05	0.131903	0.000419838		1	2	0.210626	3.2	11520	0.46	0.103692	-0.921526	-1.02522
Synpcc7942_1755	chromosome	1755	hypothetical protein	-0.617837	0.111323	-5.54997	4.15464e-08	3.94788e-08	6.93642e-05	5.7688e-07		0	0	0.197534	12.8	46080	-0.32	0.261154	-0.472204	-0.733357
Synpcc7942_0442	chromosome	0442(amt1)	ammonium transporter	-0.617767	0.144856	-4.2647	2.56279e-05	2.42352e-05	0.0380735	0.000145026		1	2	0.391048	22.8	82080	0.44	0.174972	-0.835544	-1.01052
Synpcc7942_0216	chromosome	216	putative zinc-binding oxidoreductase	-0.617732	0.144634	-4.271	2.39267e-05	2.28376e-05	0.0360148	0.000139316		0	2	0.119801	19.2	69120	0.06	-0.42523	-0.117649	0.307581
Synpcc7942_1019	chromosome	1019(malQ)	4-alpha-glucanotransferase	-0.617442	0.106036	-5.82294	8.26578e-09	7.47088e-09	1.32832e-05	1.30395e-07		1	1	0.188878	12.6	45360	-0.11	-0.297456	0.957933	1.25539
Synpcc7942_B2628	pANL	B2628(srpKLM)	sulfonate ABC transporter, ATP-binding protein, putative	-0.617233	0.0955819	-6.45763	1.57947e-10	1.51731e-10	2.75088e-07	3.91799e-09		0	2	0.0742346	4.8	17280	0.03	0.184182	0.0747293	-0.109452
Synpcc7942_1050	chromosome	1050(cpcI)	phycobilisome rod linker polypeptide	-0.616912	0.185656	-3.32288	0.00110567	0.00102277	1	0.00322395		0	2	0.1247	18.6	66960	-0.08	-0.162572	-1.04697	-0.884402
Synpcc7942_2115	chromosome	2115	hypothetical protein	-0.616815	0.145636	-4.23533	2.86791e-05	2.72167e-05	0.0425125	0.000158344		0	0	0.174327	20.4	73440	-0.26	-1.57466	1.62083	3.19549
Synpcc7942_2317	chromosome	2317(ctaA)	Heavy metal translocating P-type ATPase	-0.615855	0.107049	-5.753	1.384e-08	1.30593e-08	2.31411e-05	2.15937e-07		0	0	0.178195	0	0	-0.42	0.00547504	0.848516	0.843041
Synpcc7942_0461	chromosome	461	hypothetical protein	-0.615807	0.231359	-2.6617	0.00869077	0.0081855	1	0.0175937		0	0	0.0775051	19.8	71280	0.09	0.0752989	0.751277	0.675978
Synpcc7942_1758	chromosome	1758	hypothetical protein	-0.615143	0.191509	-3.21208	0.00149507	0.0014244	1	0.00421506		1	1	0.206684	14	50400	-0.21	-0.0990003	0.160618	0.259619
Synpcc7942_0562	chromosome	562	hypothetical protein	-0.614964	0.192435	-3.19569	0.00167352	0.00155951	1	0.00452954		0	1	0.0661463	9.8	35280	0.16	0.0429083	-0.247392	-0.290301
Synpcc7942_2391	chromosome	2391	oxidoreductase-like	-0.614489	0.251825	-2.44014	0.0157462	0.0149234	1	0.0290006		1	1	0.250495	9.2	33120	-0.36	0.0728	-0.0751447	-0.147945
Synpcc7942_2373	chromosome	2373	hypothetical protein	-0.614466	0.152025	-4.04187	6.42386e-05	6.07662e-05	0.0924253	0.00031382		1	2	0.109758	4	14400	-0.02	-0.279506	-0.446903	-0.167397
Synpcc7942_1195	chromosome	1195	hypothetical protein	-0.614139	0.19798	-3.10202	0.00220875	0.00208668	1	0.00575056		1	1	0.377621	10.6	38160	-0.13	-0.0907558	1.07978	1.17054
Synpcc7942_0785	chromosome	0785(ponA)	Penicillin-binding protein 1A	-0.613257	0.0964192	-6.36032	3.13286e-10	2.99129e-10	5.41124e-07	7.32283e-09		0	0	0.0596485	24	86400	-0.05	-0.281712	0.367536	0.649248
Synpcc7942_0529	chromosome	0529(nagB)	6-phosphogluconolactonase	-0.612973	0.259427	-2.3628	0.0194293	0.0185655	1	0.0347183		1	1	0.275819	13	46800	-0.15	-0.268411	1.01052	1.27893
Synpcc7942_1291	chromosome	1291(smtB)	transcriptional regulator, ArsR family	-0.612642	0.284737	-2.1516	0.0336361	0.0319169	1	0.0537173		0	0	0.11392	0.6	2160	-0.09	-0.91937	-0.292874	0.626496
Synpcc7942_1466	chromosome	1466(cysM)	cysteine synthase	-0.61244	0.194076	-3.15567	0.00202841	0.00184666	1	0.00517085		1	1	0.313608	8.4	30240	-0.07	-0.27411	0.734138	1.00825
Synpcc7942_B2624	pANL	B2624	gamma-glutamyltransferase 2. Threonine peptidase. MEROPS family T03	-0.611922	0.0619923	-9.87093	1.33672e-22	1.28612e-22	2.39605e-19	1.05406e-20		0	0	0.0499384	4.4	15840	0	-0.257688	0.748173	1.00586
Synpcc7942_0431	chromosome	431	hypothetical protein	-0.611801	0.126751	-4.82679	1.83239e-06	1.71492e-06	0.00288963	1.60827e-05		0	0	0.0340414	20.4	73440	0.2	0.0378067	0.320428	0.282621
Synpcc7942_1721	chromosome	1721	PBS lyase HEAT-like repeat	-0.610918	0.257918	-2.36865	0.0192294	0.018313	1	0.0343294		0	2	0.155016	21.8	78480	0.34	0.241854	-0.196096	-0.437951
Synpcc7942_1294	chromosome	1294	serine/threonine protein kinase	-0.610651	0.127485	-4.78997	2.12179e-06	2.03132e-06	0.00340855	1.84088e-05		1	2	0.0933316	3.8	13680	-0.1	-0.247249	0.32366	0.570909
Synpcc7942_0753	chromosome	753	phage late control gene D protein GPD	-0.610233	0.12219	-4.99414	7.72916e-07	7.08476e-07	0.00121008	7.50268e-06		0	0	0.0844115	14.4	51840	-0.09	0.861053	1.26303	0.40198
Synpcc7942_1212	chromosome	1212	hypothetical protein	-0.610182	0.220189	-2.77117	0.00623092	0.00589893	1	0.0134782		1	1	0.223965	12	43200	0.1	-0.498585	1.05391	1.5525
Synpcc7942_1348	chromosome	1348	hypothetical protein	-0.610177	0.305007	-2.00053	0.0491119	0.0458989	1	0.0731975		0	0	0.040389	3.8	13680	0.12	-0.382134	0.184505	0.566639
Synpcc7942_0845	chromosome	845	hypothetical protein	-0.609452	0.392331	-1.55341	0.126166	0.11807	1	0.162335		0	0	0.0936374	3.2	11520	-0.29	-0.946217	-1.97868	-1.03247
Synpcc7942_0574	chromosome	574	hypothetical protein	-0.608915	0.204179	-2.98225	0.00316397	0.00298265	1	0.00773356		0	2	0.0906687	20.2	72720	0.05	-0.304121	-0.0326458	0.271475
Synpcc7942_0256	chromosome	0256(ama)	Peptidase M20D, amidohydrolase	-0.608731	0.171331	-3.55296	0.000447117	0.000424867	0.585042	0.0015734		1	1	0.285212	11.2	40320	-0.16	-0.541188	0.9602	1.50139
Synpcc7942_0564	chromosome	564	ATPase	-0.60869	0.137036	-4.44183	1.12739e-05	1.07347e-05	0.0173794	7.57859e-05		0	0	0.0772002	17.6	63360	0.11	-0.64993	0.0268478	0.676777
Synpcc7942_2412	chromosome	2412(phb)	SPFH domain, Band 7 family protein	-0.608227	0.640439	-0.949703	0.358371	0.321689	1	0.381613		1	1	0.426008	9.2	33120	-0.47	0.130257	1.99076	1.86051
Synpcc7942_0427	chromosome	427	ATPase	-0.607497	0.212092	-2.86431	0.00474379	0.00446827	1	0.0107983		0	2	0.216112	20.8	74880	0.26	0.0215805	-0.503144	-0.524724
Synpcc7942_1570	chromosome	1570(pacS)	Heavy metal translocating P-type ATPase	-0.607087	0.06364	-9.53939	1.81672e-20	1.61201e-20	2.99512e-17	1.08523e-18		0	1	0.683069	9.6	34560	-0.43	0.152215	1.46859	1.31638
Synpcc7942_1791	chromosome	1791	hypothetical protein	-0.606753	0.141693	-4.28217	2.32118e-05	2.20618e-05	0.0348576	0.000135904		0	0	0.072104	15.2	54720	0.31	0.166178	0.389793	0.223614
Synpcc7942_1678	chromosome	1678	hypothetical protein	-0.605656	0.267928	-2.26052	0.0254017	0.0242435	1	0.0431123		1	1	0.15575	10.8	38880	0.03	-0.0200075	0.794647	0.814654
Synpcc7942_1978	chromosome	1978(trx)	thioredoxin	-0.604765	0.291232	-2.07657	0.040306	0.0382753	1	0.0625749		0	2	0.173128	4.8	17280	0.01	0.0628473	0.412543	0.349696
Synpcc7942_0494	chromosome	494	hypothetical protein	-0.604747	0.252445	-2.39556	0.0179772	0.0168813	1	0.0320779		0	1	0.0953913	7.2	25920	0.3	0.0916623	1.01254	0.920882
Synpcc7942_B2647	pANL	B2647	response regulator receiver domain protein (CheY-like)	-0.604465	0.101112	-5.97819	3.14737e-09	3.02616e-09	5.42892e-06	6.20033e-08		0	0	0.252738	2.4	8640	-0.59	-1.24356	-1.40728	-0.163712
Synpcc7942_0222	chromosome	222	hypothetical protein	-0.604256	0.263505	-2.29314	0.0334186	0.024717	1	0.043666		0	2	0.100053	21.8	78480	0.09	-0.0919147	-0.494028	-0.402113
Synpcc7942_2574	chromosome	2574(mntA)	ATPase	-0.604175	0.408104	-1.48044	0.144566	0.136675	1	0.183499		0	0	0.137491	11	39600	-0.11	1.29831	0.929338	-0.368972
Synpcc7942_0650	chromosome	0650(nat)	hypothetical protein	-0.603894	0.249562	-2.41982	0.0167748	0.0157998	1	0.0304441		0	2	0.20811	21.6	77760	0.05	0.767851	0.748094	-0.0197564
Synpcc7942_1082	chromosome	1082(pacL)	ATPase, E1-E2 type	-0.603584	0.0900405	-6.70347	3.1652e-11	3.03601e-11	5.54073e-08	9.30895e-10		0	0	0.0602206	6.4	23040	-0.32	-0.550136	-0.868561	-0.318425
Synpcc7942_1838	chromosome	1838(chlB)	light-independent protochlorophyllide reductase subunit B	-0.603502	0.146396	-4.1224	4.53167e-05	4.32932e-05	0.0668014	0.000237923		1	1	0.882865	11.8	42480	-1.37	-2.20479	2.09075	4.29554
Synpcc7942_1760	chromosome	1760(ald)	L-alanine dehydrogenase	-0.602963	0.149157	-4.04248	6.22322e-05	5.97505e-05	0.0909403	0.000309422		1	2	0.305767	0.8	2880	0.16	0.245299	-0.44033	-0.685629
Synpcc7942_1557	chromosome	1557(rpoD6)	principal RNA polymerase sigma factor SigA	-0.602832	0.100364	-6.00645	6.01145e-09	5.25173e-09	9.3796e-06	9.89952e-08		1	1	0.888638	9.4	33840	-1.93	0.588205	0.835368	0.247162
Synpcc7942_0954	chromosome	954	glycine cleavage T-protein-like	-0.602831	0.15477	-3.89502	0.000117387	0.000111895	0.164598	0.000508246		0	2	0.0900376	21	75600	0.07	-0.115722	-0.423661	-0.307939
Synpcc7942_0866	chromosome	866	hypothetical protein	-0.602492	0.208116	-2.89498	0.0041585	0.00398459	1	0.00986984		0	2	0.372312	2.4	8640	0.26	-0.109058	-0.589439	-0.480381
Synpcc7942_0642	chromosome	0642(prxQ)	bacterioferritin comigratory protein	-0.602282	0.186088	-3.23654	0.00135578	0.0012766	1	0.00386648		0	1	0.101158	9.6	34560	0.21	0.0667817	0.597824	0.531042
Synpcc7942_0017	chromosome	0017(eda)	keto-hydroxyglutarate-aldolase/keto-deoxy- phosphogluconate aldolase	-0.602225	0.230867	-2.60854	0.0113059	0.0100092	1	0.020848		1	1	0.0628838	15.4	55440	0.03	0.25313	-1.21607	-1.4692
Synpcc7942_0206	chromosome	206	hypothetical protein	-0.602033	0.177182	-3.39782	0.000771322	0.000738136	0.980982	0.002498		0	0	0.0697209	1.4	5040	-0.07	-0.537022	-0.63362	-0.0965978
Synpcc7942_1641	chromosome	1641	hypothetical protein	-0.601907	0.21222	-2.83625	0.00500282	0.00478745	1	0.0113657		0	2	0.208984	4.4	15840	0.12	0.146979	1.27394	1.12697
Synpcc7942_0625	chromosome	0625(ycf45)	Single-stranded nucleic acid binding R3H	-0.601788	0.110304	-5.45573	6.83945e-08	6.52114e-08	0.000113924	8.84341e-07		0	0	0.0896183	5.8	20880	0.02	-0.136428	0.361916	0.498345
Synpcc7942_1930	chromosome	1930	hypothetical protein	-0.601748	0.205991	-2.92123	0.0038603	0.0036853	1	0.00921324		0	0	0.0778383	0.4	1440	0.1	-0.0449477	0.305778	0.350726
Synpcc7942_0698	chromosome	698	probable ferredoxin	-0.600908	0.21933	-2.73974	0.00678981	0.00645449	1	0.014467		0	0	0.0611677	18.8	67680	0.24	0.175049	-0.203096	-0.378146
Synpcc7942_1135	chromosome	1135	cation transporter	-0.600559	0.175	-3.43177	0.000685664	0.000654876	0.876879	0.00225675		1	2	0.425689	4.2	15120	0.14	0.175356	-0.0946103	-0.269967
Synpcc7942_1638	chromosome	1638	hypothetical protein	-0.600119	0.267139	-2.24647	0.0274659	0.0250502	1	0.0439273		0	2	0.340354	18.8	67680	-0.24	-0.165121	-0.436834	-0.271713
Synpcc7942_0062	chromosome	0062(rfbF)	glucose-1-phosphate cytidylyltransferase	-0.600036	0.331579	-1.80963	0.0754471	0.0702492	1	0.105262		0	0	0.0917831	16.4	59040	-0.26	0.40027	1.72797	1.3277
Synpcc7942_1658	chromosome	1658	hypothetical protein	-0.600033	0.212585	-2.82256	0.00530341	0.00503496	1	0.0118598		0	0	0.202966	16	57600	0.54	0.45687	-1.16556	-1.62243
Synpcc7942_0556	chromosome	0556(srrB)	two component transcriptional regulator, winged helix family	-0.599566	0.265541	-2.2579	0.0253568	0.0243472	1	0.0432152		1	1	1.03837	11.2	40320	-3.08	0.384405	1.69634	1.31193
Synpcc7942_1922	chromosome	1922	putative transmembrane transcriptional regulator	-0.599326	0.693598	-0.864083	0.39832	0.370795	1	0.43145		0	0	0.157973	17.4	62640	-0.23	-0.113973	1.0455	1.15948
Synpcc7942_2356	chromosome	2356	transcriptional regulator, Crp/Fnr family	-0.598785	0.210642	-2.84266	0.00494027	0.00471139	1	0.0112275		0	1	0.11029	15.4	55440	0.76	-0.931573	-0.0199964	0.911576
Synpcc7942_0788	chromosome	0788(gst1)	glutathione S-transferase	-0.597945	0.0994432	-6.01293	5.69272e-09	4.98316e-09	8.9049e-06	9.48813e-08		1	2	0.302706	24	86400	0.24	0.109885	-0.251096	-0.360981
Synpcc7942_2037	chromosome	2037	hypothetical protein	-0.597859	0.25714	-2.32503	0.0215729	0.0203349	1	0.0375429		1	2	0.241488	4	14400	0.06	0.17197	0.00633271	-0.165637
Synpcc7942_2352	chromosome	2352(lrtA)	sigma 54 modulation protein / SSU ribosomal protein S30P	-0.597694	0.535575	-1.11598	0.272254	0.256463	1	0.31494		1	1	0.583166	10.2	36720	-1.37	-0.934577	2.97475	3.90933
Synpcc7942_2184	chromosome	2184	hypothetical protein	-0.597365	0.160317	-3.72616	0.000228766	0.000218169	0.311545	0.000897923		0	0	0.0738022	19	68400	0.35	-0.193231	0.67401	0.867241
Synpcc7942_0099	chromosome	99	hypothetical protein	-0.596489	0.202534	-2.94514	0.00359383	0.00342479	1	0.00864221		0	0	0.16092	11	39600	0.14	-0.0487257	-0.145324	-0.0965978
Synpcc7942_1515	chromosome	1515	protein serine/threonine phosphatase	-0.595476	0.207555	-2.869	0.00454043	0.00427459	1	0.0104373		0	0	0.0558934	12.4	44640	0.24	-0.0118743	0.124837	0.136711
Synpcc7942_1075	chromosome	1075	hypothetical protein	-0.595409	0.134501	-4.4268	1.17331e-05	1.08861e-05	0.0176019	7.60013e-05		0	0	0.064391	7	25200	-0.04	0.197112	0.427679	0.230567
Synpcc7942_2014	chromosome	2014	hypothetical protein	-0.594935	0.263622	-2.25677	0.0257731	0.0245111	1	0.0433854		0	0	0.11953	8.4	30240	0.16	0.059121	0.103117	0.0439964
Synpcc7942_1572	chromosome	1572	dehydrogenase subunit-like protein	-0.59478	0.107354	-5.54036	4.19069e-08	4.00676e-08	7.03586e-05	5.8098e-07		1	1	0.979058	10.2	36720	-1.09	-0.950083	2.56367	3.51375
Synpcc7942_2161	chromosome	2161	hypothetical protein	-0.594375	0.252119	-2.35751	0.0217338	0.0194513	1	0.0361238		1	2	0.213156	0	0	0.31	-0.019289	-0.495716	-0.476427
Synpcc7942_2376	chromosome	2376	hypothetical protein	-0.592845	0.26831	-2.20955	0.0289007	0.0275857	1	0.0474444		1	2	0.130891	22.4	80640	0.07	-0.00964305	-0.0291549	-0.0195118
Synpcc7942_0568	chromosome	0568(codA)	cytosine deaminase	-0.592768	0.152601	-3.88444	0.000121017	0.000115737	0.170018	0.00052271		1	2	0.36119	3.4	12240	-0.23	0.0655766	0.187085	0.121508
Synpcc7942_1367	chromosome	1367	cytochrome P450	-0.592333	0.123789	-4.78503	2.23189e-06	2.12648e-06	0.0035661	1.9179e-05		0	0	0.102374	2.8	10080	0.19	0.456373	-1.75194	-2.20832
Synpcc7942_B2633	pANL	B2633	hypothetical protein	-0.592296	0.0598707	-9.89291	1.90731e-22	1.78987e-22	3.33274e-19	1.4058e-20		0	1	0.244336	10	36000	-0.04	-0.377849	0.403938	0.781787
Synpcc7942_2578	chromosome	2578	hypothetical protein	-0.592237	0.22259	-2.66067	0.00843489	0.00805267	1	0.0173477		0	1	0.17447	14.2	51120	-0.13	0.024067	0.391856	0.367789
Synpcc7942_1265	chromosome	1265	hypothetical protein	-0.591402	0.197489	-2.9946	0.00307965	0.00293051	1	0.00762986		0	0	0.062367	11.4	41040	0.11	-0.11752	-0.325758	-0.208239
Synpcc7942_1190	chromosome	1190(lap)	leucyl aminopeptidase	-0.591108	0.130644	-4.52456	8.08024e-06	7.62186e-06	0.0124541	5.70127e-05		0	0	0.149814	14.6	52560	0.17	0.389515	-0.64191	-1.03143
Synpcc7942_2104	chromosome	2104(cynS)	cyanate hydratase	-0.590768	0.400797	-1.47398	0.145803	0.138541	1	0.185463		0	2	0.209884	0.6	2160	0.23	0.221982	-1.07051	-1.29249
Synpcc7942_0730	chromosome	730	hypothetical protein	-0.590646	0.181491	-3.25441	0.00130064	0.00123647	1	0.00376534		0	0	0.0561394	20.6	74160	0.07	-0.296406	0.927466	1.22387
Synpcc7942_1158	chromosome	1158	diguanylate cyclase/phosphodiesterase with PAS/PAC and GAF sensor(s)	-0.590548	0.248714	-2.37441	0.0188958	0.0180215	1	0.0338353		0	2	0.276333	5	18000	-0.37	-0.429549	1.36033	1.78988
Synpcc7942_0641	chromosome	0641(sdhA)	succinate dehydrogenase flavoprotein subunit	-0.590039	0.124889	-4.7245	2.92788e-06	2.80091e-06	0.00468593	2.47874e-05		0	1	0.105729	14.8	53280	-0.01	-0.228871	-0.0838799	0.144991
Synpcc7942_1879	chromosome	1879(moxR)	MoxR protein-like	-0.589927	0.20891	-2.82384	0.00528316	0.00501553	1	0.0118326		0	2	0.0996736	1	3600	0.29	0.104967	0.24679	0.141823
Synpcc7942_1451	chromosome	1451	hypothetical protein	-0.589572	0.214183	-2.75266	0.00643129	0.0061625	1	0.0139619		0	2	0.126608	17.2	61920	-0.02	-0.173269	0.147743	0.321012
Synpcc7942_0240	chromosome	0240(apcD)	hypothetical protein	-0.589209	0.186251	-3.16352	0.0017909	0.00169543	1	0.00484225		1	2	0.246398	1.6	5760	0.24	0.00246398	-0.386076	-0.38854
Synpcc7942_2323	chromosome	2323(grxC)	Glutaredoxin, GrxC	-0.588757	0.352367	-1.67086	0.101125	0.0930561	1	0.132889		0	0	0.105794	2.6	9360	-0.03	-0.114204	0.521547	0.635751
Synpcc7942_0233	chromosome	233	hypothetical protein	-0.588658	0.41047	-1.43411	0.159512	0.148218	1	0.196616		0	2	0.168696	19.4	69840	-0.39	-0.331791	-0.203931	0.12786
Synpcc7942_1223	chromosome	1223	DevC protein	-0.58844	0.154151	-3.81728	0.000161203	0.000149277	0.216452	0.000645385		0	2	0.095915	22.4	80640	0.14	0.249381	-0.384727	-0.634109
Synpcc7942_0527	chromosome	527	hypothetical protein	-0.587797	0.234925	-2.50206	0.0133921	0.0126097	1	0.0251793		1	1	0.703228	11.2	40320	-1.27	0.402449	1.79977	1.39732
Synpcc7942_2300	chromosome	2300	hypothetical protein	-0.587757	0.230176	-2.55351	0.0122732	0.0113141	1	0.0230315		0	2	0.176261	19.8	71280	0.08	0.130594	-0.891906	-1.0225
Synpcc7942_0743	chromosome	743	hypothetical protein	-0.587653	0.100155	-5.86746	6.05059e-09	5.82335e-09	1.03772e-05	1.05548e-07		0	0	0.102674	21.6	77760	0.31	0.420576	1.27299	0.85241
Synpcc7942_2525	chromosome	2525(clpPII)	ATP-dependent Clp protease proteolytic subunit ClpP	-0.58725	0.164822	-3.56293	0.000497799	0.000451777	0.617579	0.00164085		0	2	0.334312	22.2	79920	0.13	-0.0860634	-0.00907056	0.0769929
Synpcc7942_0352	chromosome	352	Methionine sulfoxide reductase B	-0.587125	0.226283	-2.59465	0.0101918	0.00977904	1	0.0204817		0	0	0.0460831	22.8	82080	-0.02	-0.286665	0.353464	0.640129
Synpcc7942_B2627	pANL	B2627	hypothetical protein	-0.587092	0.0882581	-6.65199	4.01923e-11	3.89443e-11	7.09955e-08	1.16524e-09		0	0	0.073043	23.4	84240	0.04	-0.321298	0.0178923	0.33919
Synpcc7942_0526	chromosome	0526(lacF)	ABC-type sugar transport systems permease components-like	-0.587035	0.169414	-3.4651	0.000628147	0.000593528	0.797701	0.00206421		0	0	0.167358	18.6	66960	-0.11	0.550573	-0.0176842	-0.568257
Synpcc7942_0214	chromosome	214	hypothetical protein	-0.587033	0.125054	-4.69425	3.47978e-06	3.31185e-06	0.00551754	2.83765e-05		0	2	0.149362	0.4	1440	0.43	-0.405906	0.214976	0.620882
Synpcc7942_C2660	pANS	pANS_8(orfG)	orfG	-0.58699	0.107291	-5.47103	5.51819e-08	5.35838e-08	9.37181e-05	7.37267e-07		0	1	0.0347686	16.2	58320	-	0.683272	1.27566	0.592388
Synpcc7942_0080	chromosome	80	probable ABC transporter permease protein	-0.5867	0.135744	-4.32211	1.88443e-05	1.80384e-05	0.0287171	0.000115654		0	2	0.150875	5.2	18720	0.27	-0.194169	0.535302	0.729471
Synpcc7942_2006	chromosome	2006(cdv3)	hypothetical protein	-0.586623	0.186252	-3.14963	0.0019883	0.00183922	1	0.00515912		0	2	0.0983428	23.2	83520	0.13	0.00710736	-0.245807	-0.252914
Synpcc7942_0164	chromosome	164	Iojap-related protein	-0.586403	0.324262	-1.80843	0.0732972	0.0704896	1	0.105466		1	1	0.14008	10	36000	-0.06	-0.195154	0.736602	0.931756
Synpcc7942_0673	chromosome	0673(mutT)	A/G-specific DNA-adenine glycosylase	-0.586151	0.165568	-3.54024	0.000462356	0.000441286	0.604561	0.00161206		1	1	0.0833915	17.6	63360	-0.18	0.178015	0.0515275	-0.126487
Synpcc7942_2133	chromosome	2133	hypothetical protein	-0.585229	0.183678	-3.18617	0.00164713	0.001558	1	0.00452954		0	1	0.0681874	7.8	28080	-0.09	0.077189	0.849706	0.772517
Synpcc7942_1064	chromosome	1064	type I restriction-modification	-0.584927	0.249603	-2.34343	0.0204752	0.0195489	1	0.0362693		1	1	0.3711	11.8	42480	-0.74	-0.304542	0.946907	1.25145
Synpcc7942_2270	chromosome	2270	glucanase	-0.584517	0.142914	-4.09	5.18493e-05	4.9567e-05	0.076234	0.000268488		0	0	0.0819969	22.4	80640	0.07	0.00575136	0.165726	0.159975
Synpcc7942_1814	chromosome	1814	cyclic nucleotide-binding domain (cNMP-BD) protein	-0.584182	0.215851	-2.70641	0.0073374	0.00705276	1	0.0155491		0	0	0.0886272	9.6	34560	-0.06	-0.30757	0.00641278	0.313983
Synpcc7942_0662	chromosome	662	hypothetical protein	-0.58345	0.196521	-2.9689	0.00336553	0.0031932	1	0.00820053		0	1	0.428102	10.4	37440	-0.54	-0.293449	1.67762	1.97107
Synpcc7942_0708	chromosome	708	hypothetical protein	-0.58329	0.165783	-3.51839	0.000504109	0.000469498	0.639925	0.00169217		0	1	0.243934	19.6	70560	-0.1	-0.268309	-2.1561	-1.88779
Synpcc7942_0795	chromosome	795	hypothetical protein	-0.583272	0.147027	-3.9671	8.42589e-05	8.11132e-05	0.121183	0.000390047		0	1	0.11491	7.4	26640	-0.23	0.483598	0.392237	-0.0913612
Synpcc7942_1688	chromosome	1688(cysW)	Sulfate ABC transporter, permease protein CysW	-0.582343	0.164733	-3.53508	0.000471106	0.000449693	0.61518	0.00163643		0	0	0.0650218	16	57600	0.05	-0.84094	-0.588006	0.252935
Synpcc7942_2316	chromosome	2316(atpE)	F0F1 ATP synthase subunit epsilon	-0.582207	0.462247	-1.25951	0.219957	0.199723	1	0.255239		1	2	0.540243	21.4	77040	0.35	0.508802	-1.66462	-2.17342
Synpcc7942_0022	chromosome	22	hypothetical protein	-0.582007	0.145654	-3.99582	7.7663e-05	7.40523e-05	0.111597	0.000367065		1	2	0.278922	4.2	15120	0.1	0.374801	0.17485	-0.199952
Synpcc7942_0970	chromosome	0970(crtD)	phytoene dehydrogenase-like	-0.581308	0.128095	-4.53809	7.01844e-06	6.72562e-06	0.0110233	5.13271e-05		0	0	0.151576	0	0	0.03	0.28666	-0.661538	-0.948199
Synpcc7942_0259	chromosome	259	hypothetical protein	-0.581254	0.473297	-1.2281	0.225277	0.215157	1	0.272427		1	2	0.494915	24	86400	0.35	-0.134663	-1.84912	-1.71446
Synpcc7942_1350	chromosome	1350	hypothetical protein	-0.581167	0.349192	-1.66432	0.100278	0.0948991	1	0.134754		0	1	0.0832119	6.6	23760	0.13	-0.662109	-1.33201	-0.669897
Synpcc7942_1902	chromosome	1902	putative glycosyltransferase	-0.580607	0.793248	-0.731935	0.47314	0.447322	1	0.507036		0	2	0.0711663	2.4	8640	-0.16	0.0383084	0.0610025	0.0226942
Synpcc7942_0577	chromosome	577	hypothetical protein	-0.580529	0.34827	-1.6669	0.100422	0.0948022	1	0.134754		1	2	0.359127	4.8	17280	-0.16	-0.291013	0.189895	0.480908
Synpcc7942_1033	chromosome	1033	hypothetical protein	-0.580441	0.324362	-1.78948	0.0769387	0.0734172	1	0.1094		0	1	0.358848	12.8	46080	-0.49	0.521676	-0.830507	-1.35218
Synpcc7942_1403	chromosome	1403	Hydroxyacylglutathione hydrolase	-0.579206	0.207734	-2.78821	0.00573588	0.00545249	1	0.0126215		0	0	0.0954004	23.6	84960	0.15	-0.202844	0.349651	0.552495
Synpcc7942_1631	chromosome	1631(cytB)	TPR repeat	-0.578757	0.163335	-3.54338	0.000453097	0.000433636	0.594949	0.00158856		0	0	0.107677	9	32400	0.07	0.554794	0.168025	-0.386769
Synpcc7942_0353	chromosome	353	Na+-dependent transporter-like	-0.578288	0.154071	-3.75339	0.000206197	0.00019652	0.282399	0.000825033		1	2	0.256116	5.8	20880	-0.11	0.429278	1.08713	0.657848
Synpcc7942_2154	chromosome	2154	hypothetical protein	-0.578024	0.675836	-0.855273	0.400858	0.37969	1	0.439628		0	0	0.0739165	7.6	27360	0.14	-0.528639	-0.242424	0.286215
Synpcc7942_2427	chromosome	2427	3-mercaptopyruvate sulfurtransferase	-0.577773	0.17057	-3.38732	0.000798711	0.000765074	1	0.00256157		0	0	0.115747	17.2	61920	0.05	-0.998734	0.492191	1.49093
Synpcc7942_0204	chromosome	204	hypothetical protein	-0.577061	0.279153	-2.06719	0.0411996	0.0391395	1	0.0638217		0	1	0.0920403	16.4	59040	0.47	-0.21615	0.814554	1.0307
Synpcc7942_0550	chromosome	550	hypothetical protein	-0.577008	0.355809	-1.62168	0.10862	0.104139	1	0.146276		0	1	0.0974101	18.2	65520	-0.08	-0.204019	0.164444	0.368463
Synpcc7942_0856	chromosome	0856(pilH/rre7)	response regulator receiver domain protein (CheY-like)	-0.576699	0.414961	-1.38976	0.171593	0.161266	1	0.211248		1	2	1.07545	0.2	720	0.94	-0.864666	-0.0566121	0.808054
Synpcc7942_B2649	pANL	B2649	hypothetical protein	-0.576393	0.129105	-4.46452	9.57703e-06	9.23249e-06	0.0150213	6.7194e-05		0	1	0.21161	15.2	54720	0.22	0.168797	0.13633	-0.0324675
Synpcc7942_1148	chromosome	1148	metal dependent phosphohydrolase	-0.576016	0.156657	-3.67692	0.000270158	0.000255788	0.362451	0.00102653		0	1	0.363838	9.4	33840	-0.38	-1.59513	1.62954	3.22467
Synpcc7942_0026	chromosome	26	hypothetical protein	-0.575905	0.149018	-3.86467	0.000130573	0.000124999	0.182749	0.000555715		1	2	0.107282	1.2	4320	0.26	0.159113	0.47242	0.313307
Synpcc7942_1157	chromosome	1157	hypothetical protein	-0.575765	0.0859197	-6.70119	3.18983e-11	3.06183e-11	5.58478e-08	9.30895e-10		1	1	0.967344	11.4	41040	-1.87	-0.50178	0.753468	1.25525
Synpcc7942_2067	chromosome	2067	hypothetical protein	-0.575678	0.161552	-3.56343	0.000416946	0.000400098	0.552936	0.0014964		0	1	0.0845426	13.2	47520	0.1	-0.123204	0.186248	0.309452
Synpcc7942_0731	chromosome	731	putative phage terminase large subunit	-0.575455	0.0949349	-6.06158	1.90828e-09	1.83359e-09	3.30046e-06	4.01897e-08		0	0	0.0720282	6	21600	0.09	0.619527	0.454422	-0.165105
Synpcc7942_1647	chromosome	1647	hypothetical protein	-0.575173	0.144047	-3.99296	7.80203e-05	7.45308e-05	0.112094	0.000367065		0	2	0.137	18.2	65520	0.01	-0.195133	1.23229	1.42743
Synpcc7942_2494	chromosome	2494(livM)	putative branched-chain amino acid ABC transporter, permease protein	-0.575024	0.152842	-3.7622	0.000195067	0.000182867	0.263328	0.000772879		0	1	0.102433	6.2	22320	0.27	-0.131039	-0.404715	-0.273676
Synpcc7942_0051	chromosome	51	TPR repeat	-0.574243	0.221361	-2.59414	0.0103686	0.00986081	1	0.02063		0	0	0.125652	16.4	59040	-0.24	0.529179	0.880837	0.351658
Synpcc7942_2403	chromosome	2403	hypothetical protein	-0.573244	0.234435	-2.44522	0.0157746	0.0149528	1	0.0290279		0	1	0.0974895	11.4	41040	0.04	-0.264308	-0.0183728	0.245935
Synpcc7942_1783	chromosome	1783	hypothetical protein	-0.572847	0.086524	-6.62067	5.36442e-11	5.15813e-11	9.39296e-08	1.49586e-09		1	1	0.238634	13.8	49680	-0.14	-0.76293	0.724207	1.48714
Synpcc7942_1460	chromosome	1460	hypothetical protein	-0.572738	0.515892	-1.11019	0.273716	0.259921	1	0.318331		1	1	0.265034	9.2	33120	-0.34	-0.461173	1.50456	1.96574
Synpcc7942_0663	chromosome	0663(cya2)	putative adenylate/guanylate cyclase	-0.572071	0.131269	-4.35801	1.55079e-05	1.49569e-05	0.023961	9.92739e-05		0	0	0.066747	9.8	35280	0.06	-0.525387	0.421308	0.946696
Synpcc7942_0344	chromosome	344	probable peptidase	-0.5718	0.233424	-2.44963	0.0153856	0.0147027	1	0.0286308		1	2	0.288059	3.2	11520	-0.01	0.494867	0.401324	-0.0935431
Synpcc7942_1842	chromosome	1842	Transposase, IS605 OrfB	-0.571648	0.133086	-4.29532	2.09735e-05	2.01292e-05	0.0318645	0.000125226		0	0	0.0650691	13.4	48240	0.06	-0.523208	0.540933	1.06414
Synpcc7942_0251	chromosome	251	Exonuclease	-0.57128	0.158334	-3.60806	0.000354234	0.000339393	0.474471	0.00131097		0	0	0.0714907	21	75600	-0.06	0.333835	-0.3485	-0.682335
Synpcc7942_0918	chromosome	0918(aas)	long-chain-fatty-acid CoA ligase	-0.57128	0.111975	-5.10185	4.33822e-07	4.16469e-07	0.000715911	4.70087e-06		1	2	0.199131	4.6	16560	0.18	0.529223	-0.0245941	-0.553817
Synpcc7942_0459	chromosome	459	glutathione-dependent formaldehyde dehydrogenase	-0.571114	0.13241	-4.31322	1.97115e-05	1.88455e-05	0.0299644	0.000120004		0	0	0.133225	9.2	33120	0.21	0.0491486	-0.197268	-0.246417
Synpcc7942_2488	chromosome	2488	hypothetical protein	-0.570477	0.204369	-2.79141	0.00570099	0.00547254	1	0.0126264		0	0	0.114797	5.4	19440	-0.2	0.143895	0.460064	0.316169
Synpcc7942_2396	chromosome	2396(yqeG)	HAD-superfamily phosphatase subfamily IIIA	-0.570249	0.337482	-1.68972	0.0968482	0.0903426	1	0.129601		1	2	0.261269	23.6	84960	0.52	0.148327	-0.658824	-0.80715
Synpcc7942_0947	chromosome	0947(ggtA)	ATPase	-0.570113	0.169187	-3.36971	0.000844807	0.000811148	1	0.00268248		1	1	0.160073	9.6	34560	-0.27	-0.633299	0.440833	1.07413
Synpcc7942_2052	chromosome	2052	probable oligopeptides ABC transporter permease protein	-0.5701	0.177489	-3.21203	0.00150322	0.00142927	1	0.00422285		1	2	0.217109	0	0	0.16	-0.0989867	-0.899685	-0.800699
Synpcc7942_0716	chromosome	716	hypothetical protein	-0.570012	0.128762	-4.42686	1.1579e-05	1.11215e-05	0.0179612	7.7358e-05		0	0	0.139634	0	0	0.05	-0.586372	-0.481676	0.104696
Synpcc7942_0367	chromosome	367	Na+-dependent transporter-like	-0.569953	0.178314	-3.19634	0.00154613	0.0014845	1	0.00437232		1	2	0.181696	23.6	84960	0.29	0.052772	-1.15595	-1.20872
Synpcc7942_0844	chromosome	844	Phosphoesterase PHP-like	-0.569571	0.210697	-2.70327	0.00746	0.00714337	1	0.0157052		0	0	0.0789194	15.8	56880	0.1	-0.774857	0.181799	0.956656
Synpcc7942_2053	chromosome	2053	probable peptidase	-0.569534	0.114828	-4.9599	9.16033e-07	8.76355e-07	0.00149243	9.02693e-06		1	1	0.304122	14.4	51840	-0.01	-0.381786	0.75215	1.13394
Synpcc7942_0687	chromosome	687	hypothetical protein	-0.569398	0.117116	-4.86182	1.50682e-06	1.43969e-06	0.00243308	1.3846e-05		1	1	0.34555	10.4	37440	-0.26	-0.316302	0.869742	1.18604
Synpcc7942_0111	chromosome	0111(dnaK)	DnaK protein-like	-0.569241	0.142583	-3.99235	7.68109e-05	7.37098e-05	0.111154	0.000367065		0	1	0.141442	13.4	48240	-0.28	-0.274112	0.413383	0.687495
Synpcc7942_0878	chromosome	0878(rne)	ribonuclease, Rne/Rng family	-0.569072	0.208772	-2.72581	0.00713393	0.00675348	1	0.0149945		1	1	0.198359	11	39600	0.11	-0.473447	-0.749016	-0.275569
Synpcc7942_2004	chromosome	2004(sigI)	RNA polymerase sigma factor	-0.568872	0.220623	-2.57849	0.0107757	0.010283	1	0.0212537		1	2	0.18804	22	79200	0.23	0.393212	0.226727	-0.166485
Synpcc7942_0383	chromosome	383	hypothetical protein	-0.568165	0.285953	-1.98692	0.0501906	0.0468894	1	0.0743994		1	1	0.632677	9.6	34560	-0.8	0.322012	1.33228	1.01027
Synpcc7942_1255	chromosome	1255	L-cysteine/cystine lyase	-0.568058	0.142632	-3.98269	8.01803e-05	7.68929e-05	0.115262	0.000374163		0	0	0.0622903	9.2	33120	0.14	0.0255015	-0.0539164	-0.0794179
Synpcc7942_1392	chromosome	1392(phoA)	alkaline phosphatase	-0.567869	0.124741	-4.5524	6.53661e-06	6.26949e-06	0.0102882	4.82367e-05		0	1	0.084067	12	43200	0.63	-0.198764	0.460646	0.65941
Synpcc7942_2526	chromosome	2526(clpX)	ATP-dependent protease ATP-binding subunit	-0.567474	0.13755	-4.12558	6.12693e-05	5.42419e-05	0.0830986	0.000288831		0	1	0.161976	13.4	48240	-0.06	-0.167926	0.445661	0.613587
Synpcc7942_0613	chromosome	0613(sixA)	phosphohistidine phosphatase, SixA	-0.566622	0.25855	-2.19154	0.0299657	0.028795	1	0.0492546		0	2	0.106088	22.2	79920	0.07	0.0356968	-0.669606	-0.705303
Synpcc7942_1905	chromosome	1905(hlyB)	cyclic nucleotide-binding domain (cNMP-BD) protein	-0.565824	0.132591	-4.26744	2.37971e-05	2.28224e-05	0.0360137	0.000139316		1	2	0.177053	22.6	81360	-0.14	0.195232	-0.574072	-0.769304
Synpcc7942_0522	chromosome	522	hypothetical protein	-0.565207	0.246616	-2.29185	0.023417	0.0221561	1	0.040158		1	1	0.17389	10.8	38880	0.34	-0.717958	1.58078	2.29874
Synpcc7942_B2661	pANL	B2661	cysteine desulfurase	-0.564766	0.0821767	-6.87258	9.28836e-12	8.97053e-12	1.64428e-08	3.13138e-10		0	0	0.10015	4.8	17280	0.08	-1.37322	-1.08376	0.289461
Synpcc7942_1299	chromosome	1299	hypothetical protein	-0.564432	0.197747	-2.85432	0.00469985	0.00451205	1	0.0108902		1	1	0.232917	9.2	33120	-0.49	0.378622	0.629013	0.250391
Synpcc7942_0451	chromosome	451	esterase	-0.564384	0.193543	-2.91607	0.00391342	0.00374042	1	0.00933866		0	0	0.0860307	21.6	77760	-0.13	-0.321755	0.600689	0.922445
Synpcc7942_1323	chromosome	1323(fpg)	DNA-(apurinic or apyrimidinic site) lyase / Formamidopyrimidine-DNA glycosylase	-0.564163	0.18571	-3.03786	0.0026471	0.00253143	1	0.00673025		0	2	0.0984403	22.8	82080	0.16	0.271841	-0.233426	-0.505267
Synpcc7942_1000	chromosome	1000	hypothetical protein	-0.563926	0.0823917	-6.84445	1.18599e-11	1.14017e-11	2.0865e-08	3.83788e-10		0	0	0.0616056	13.4	48240	0.34	-0.545237	-0.085001	0.460237
Synpcc7942_1725	chromosome	1725	transcriptional regulator, GntR family	-0.563735	0.168087	-3.35382	0.000888617	0.000855027	1	0.00277406		0	1	0.160173	6.4	23040	-0.14	0.0373336	1.19486	1.15752
Synpcc7942_1815	chromosome	1815	response regulator receiver domain protein (CheY-like)	-0.563668	0.14159	-3.981	8.04371e-05	7.72145e-05	0.115625	0.000374163		0	0	0.0846464	21.8	78480	-0.11	-0.161221	0.174782	0.336003
Synpcc7942_1352	chromosome	1352(acsA)	acetyl-CoA synthetase	-0.563072	0.107297	-5.24778	2.03189e-07	1.94799e-07	0.000337002	2.35382e-06		1	2	0.180659	3.8	13680	0.07	-0.0442161	0.404888	0.449104
Synpcc7942_2335	chromosome	2335(fbp)	fructose-1,6-bisphosphatase	-0.562911	0.152704	-3.68628	0.000256376	0.000247444	0.350875	0.000996649		1	1	1.23836	11.2	40320	-1.97	-0.0878121	1.55741	1.64522
Synpcc7942_B2662	pANL	B2662(srpI)	major membrane protein I	-0.562016	0.11107	-5.06004	5.17745e-07	5.00228e-07	0.000857891	5.51421e-06		0	1	0.0817261	12.2	43920	-0.02	0.026825	0.722684	0.695859
Synpcc7942_B2630	pANL	B2630(srpM)	sulfonate ABC transporter, permease protein, putative	-0.561895	0.111509	-5.03899	5.71995e-07	5.53447e-07	0.000948054	6.03033e-06		0	0	0.0489367	15.4	55440	-0.06	-0.236282	-0.314553	-0.0782712
Synpcc7942_2431	chromosome	2431	hypothetical protein	-0.561133	0.0644952	-8.70039	6.9784e-18	6.6901e-18	1.23968e-14	3.82147e-16		0	1	0.27255	8.2	29520	-0.12	-0.23274	1.88204	2.11478
Synpcc7942_2325	chromosome	2325	PBS lyase HEAT-like repeat	-0.560998	0.211319	-2.65474	0.00865234	0.0082585	1	0.0176901		0	2	0.289955	21	75600	0.16	-0.264654	-0.346031	-0.0813771
Synpcc7942_0692	chromosome	692	hypothetical protein	-0.560937	0.228484	-2.45504	0.0151644	0.014338	1	0.0280655		0	0	0.120983	21.8	78480	-0.06	-0.363661	0.862024	1.22568
Synpcc7942_1888	chromosome	1888	hypothetical protein	-0.560814	0.215804	-2.59871	0.0100761	0.00966692	1	0.0203145		0	0	0.137051	17.2	61920	0.03	0.186377	0.0704931	-0.115883
Synpcc7942_0095	chromosome	0095(rpaA)	two component transcriptional regulator, winged helix family	-0.560769	0.118023	-4.75137	4.05829e-06	3.56872e-06	0.00593478	3.01661e-05		0	0	0.338435	16.4	59040	-4.21	-0.102457	0.00367994	0.106137
Synpcc7942_2357	chromosome	2357	hypothetical protein	-0.560689	0.115945	-4.83584	1.65455e-06	1.59066e-06	0.00268503	1.51434e-05		0	0	0.105867	3.8	13680	0.28	-0.201095	-0.00589539	0.1952
Synpcc7942_0318	chromosome	318	hypothetical protein	-0.560664	0.300026	-1.86872	0.0649516	0.0613451	1	0.0940425		1	2	0.352114	3.4	12240	0.36	0.684997	0.665792	-0.0192056
Synpcc7942_1576	chromosome	1576	chloride channel protein	-0.559393	0.14228	-3.93165	9.9658e-05	9.53762e-05	0.141443	0.000446115		0	0	0.140231	22	79200	0.04	-1.35946	1.50998	2.86944
Synpcc7942_1140	chromosome	1140	hypothetical protein	-0.559359	0.117011	-4.78039	2.16966e-06	2.01702e-06	0.00338658	1.83676e-05		0	1	0.0566769	15.6	56160	-0.04	0.287564	-0.507864	-0.795428
Synpcc7942_0789	chromosome	789	hypothetical protein	-0.559295	0.34993	-1.59831	0.11373	0.108705	1	0.151447		1	2	0.269263	5.4	19440	0.09	0.404597	0.54951	0.144913
Synpcc7942_1707	chromosome	1707(ftn6)	cell division protein Ftn6 hypothetical protein	-0.558346	0.168694	-3.30982	0.00112889	0.00105357	1	0.00330447		0	2	0.286203	23.8	85680	0.52	-0.39524	-0.512024	-0.116784
Synpcc7942_1675	chromosome	1675	hypothetical protein	-0.558227	0.221201	-2.52361	0.0124392	0.0119469	1	0.0240293		1	1	0.0525307	8	28800	-0.01	-0.382433	0.71063	1.09306
Synpcc7942_0666	chromosome	666	Heat shock protein DnaJ-like	-0.558071	0.251085	-2.22264	0.0277991	0.0266496	1	0.0461904		0	0	0.108274	1	3600	-0.15	-0.470907	-0.136836	0.334072
Synpcc7942_2385	chromosome	2385	dihydroorotate dehydrogenase 2	-0.557374	0.141841	-3.92958	9.83493e-05	9.46639e-05	0.140481	0.000443884		1	1	0.802581	10.8	38880	-1.11	-1.00335	2.36511	3.36846
Synpcc7942_0592	chromosome	0592(pfkA)	6-phosphofructokinase	-0.557198	0.160913	-3.46273	0.000600214	0.000577491	0.777303	0.00201587		0	1	0.177887	8.2	29520	-0.16	0.498254	0.622983	0.124729
Synpcc7942_1183	chromosome	1183	hypothetical protein	-0.557148	0.24168	-2.30531	0.0224839	0.0215564	1	0.0393358		0	0	0.0802076	11.6	41760	0.14	-0.354901	-0.286365	0.0685358
Synpcc7942_2032	chromosome	2032(norA)	multidrug-efflux transporter quinolene resistance protein NorA	-0.556175	0.152091	-3.65686	0.00029351	0.000275481	0.38898	0.00109553		1	2	0.20817	3.2	11520	0.24	0.226683	-0.493588	-0.720271
Synpcc7942_B2639	pANL	B2639	hypothetical protein	-0.556096	0.261492	-2.12663	0.0357073	0.0339175	1	0.0566294		0	1	0.0653489	11.4	41040	0.06	-0.310317	1.67658	1.9869
Synpcc7942_0734	chromosome	734	hypothetical protein	-0.555994	0.101021	-5.50376	4.8503e-08	4.67484e-08	8.195e-05	6.62563e-07		0	0	0.169367	15.8	56880	-0.17	1.12199	1.69965	0.577661
Synpcc7942_2461	chromosome	2461	hypothetical protein	-0.554295	0.254029	-2.18201	0.0306242	0.0294738	1	0.0501879		1	1	1.20792	11.8	42480	-2.51	-0.609095	1.05708	1.66617
Synpcc7942_B2621	pANL	B2621(srpB)	Uncharacterized membrane protein-like	-0.554274	0.0883366	-6.27457	4.80087e-10	4.64156e-10	8.38266e-07	1.09367e-08		0	1	0.066674	6.6	23760	0.07	-0.778386	-1.40007	-0.621688
Synpcc7942_1569	chromosome	1569	hypothetical protein	-0.55388	0.246515	-2.24684	0.0260718	0.0250424	1	0.0439273		0	1	0.570519	8.8	31680	-0.25	-0.0265191	1.41906	1.44558
Synpcc7942_0847	chromosome	0847(pilT)	twitching motility protein	-0.55264	0.135431	-4.0806	5.27909e-05	5.07371e-05	0.0779322	0.000273255		0	0	0.453482	5.8	20880	-0.72	0.18161	-0.183347	-0.364957
Synpcc7942_1751	chromosome	1751	hypothetical protein	-0.552579	0.381273	-1.4493	0.153623	0.144722	1	0.19252		0	0	0.150555	0.8	2880	-0.35	-0.221101	0.542368	0.763469
Synpcc7942_1845	chromosome	1845	hypothetical protein	-0.551853	0.29964	-1.84172	0.0686696	0.0655435	1	0.0995785		0	0	0.321024	11.2	40320	-0.3	-0.896427	1.75269	2.64911
Synpcc7942_0493	chromosome	493	hypothetical protein	-0.551759	0.160412	-3.43964	0.00065408	0.000628932	0.842769	0.00217131		1	1	0.533799	12	43200	-0.62	-0.368244	1.01788	1.38612
Synpcc7942_1032	chromosome	1032	hypothetical protein	-0.551648	0.255141	-2.16213	0.0321521	0.030755	1	0.0520613		1	1	0.455618	14.6	52560	-0.18	0.541368	-0.642857	-1.18423
Synpcc7942_1341	chromosome	1341	hypothetical protein	-0.551316	0.126167	-4.36974	1.51712e-05	1.45349e-05	0.023301	9.68137e-05		1	2	0.265655	4.6	16560	0.48	-0.285534	-0.281476	0.0040584
Synpcc7942_0063	chromosome	63	dual specificity protein phosphatase	-0.551304	0.241279	-2.28492	0.0238885	0.0227793	1	0.0411293		0	1	0.103024	15.6	56160	-0.11	0.0416813	-0.0432536	-0.0849349
Synpcc7942_0855	chromosome	0855(pixG)	response regulator receiver domain protein (CheY-like)	-0.550841	0.36991	-1.48912	0.142273	0.134436	1	0.18088		1	2	1.09853	0.2	720	0.72	-0.514519	-0.0666689	0.447851
Synpcc7942_2068	chromosome	2068	hypothetical protein	-0.549738	0.199853	-2.75072	0.00650946	0.00621766	1	0.0140531		0	1	0.121238	7	25200	0.11	-0.157711	0.684499	0.84221
Synpcc7942_1040	chromosome	1040	hypothetical protein	-0.549428	0.281346	-1.95286	0.0529207	0.0510347	1	0.0802338		1	1	0.548162	13	46800	-0.49	-1.93151	1.78898	3.72049
Synpcc7942_1767	chromosome	1767(cydA)	cytochrome oxidase d subunit I	-0.549313	0.160517	-3.42214	0.000689033	0.000665121	0.889267	0.0022837		1	2	0.136906	1.6	5760	0.26	1.32555	1.36736	0.0418053
Synpcc7942_0701	chromosome	701	hypothetical protein	-0.549311	0.242343	-2.26667	0.0247172	0.0237094	1	0.0423222		0	0	0.106921	15.8	56880	0.01	-0.152278	0.202771	0.355049
Synpcc7942_0460	chromosome	460	putative acetyltransferase	-0.549244	0.265523	-2.06854	0.041196	0.0390347	1	0.0637612		0	0	0.0796394	0	0	-0.17	0.000856831	0.401349	0.400492
Synpcc7942_2169	chromosome	2169	hypothetical protein	-0.549218	0.187593	-2.92771	0.00372445	0.00353495	1	0.0088845		0	0	0.182764	24	86400	-0.23	-0.846665	0.565652	1.41232
Synpcc7942_0770	chromosome	770	hypothetical protein	-0.549082	0.139869	-3.92569	0.00010038	9.65021e-05	0.143016	0.000450264		1	1	0.454068	9.6	34560	-0.44	-1.12394	1.96377	3.08771
Synpcc7942_2445	chromosome	2445(sphX)	Phosphate binding protein	-0.549033	0.23674	-2.31914	0.0215497	0.0205909	1	0.0378672		0	1	0.233921	10	36000	0.68	-0.94182	-0.968663	-0.0268429
Synpcc7942_0146	chromosome	146	hypothetical protein	-0.549018	0.190001	-2.88955	0.0042368	0.00400082	1	0.00988408		0	2	0.149844	24	86400	0.35	-0.345947	0.632812	0.97876
Synpcc7942_1718	chromosome	1718(glcE)	glycolate oxidase subunit GlcE	-0.548933	0.137543	-3.99098	7.81442e-05	7.47761e-05	0.112314	0.000367065		0	2	0.21019	23.6	84960	0.2	-0.0978426	0.0149529	0.112795
Synpcc7942_1906	chromosome	1906	hypothetical protein	-0.548283	0.236273	-2.32055	0.0218214	0.0205739	1	0.0378672		1	2	0.281468	0	0	0.32	0.15772	-0.198588	-0.356308
Synpcc7942_1717	chromosome	1717(glcF)	glycolate oxidase subunit (Fe-S) protein	-0.548184	0.157035	-3.49084	0.000544212	0.000522725	0.705678	0.00183804		0	2	0.125804	22.8	82080	0.03	-0.148118	-0.380807	-0.232689
Synpcc7942_1153	chromosome	1153(digE)	hypothetical protein	-0.547666	0.0991773	-5.52209	4.41856e-08	4.25331e-08	7.46031e-05	6.07386e-07		0	0	0.0945632	17.2	61920	-0.28	0.509566	0.937025	0.427459
Synpcc7942_1290	chromosome	1290(smtA)	SmtA metallothionein	-0.547544	0.348296	-1.57207	0.122371	0.114325	1	0.157877		1	1	0.479312	13	46800	-0.38	-1.03965	1.30876	2.34841
Synpcc7942_1074	chromosome	1074	hypothetical protein	-0.54698	0.232216	-2.35548	0.0198018	0.0189271	1	0.0353243		1	1	0.250973	13	46800	-0.57	-0.374014	0.593518	0.967533
Synpcc7942_0621	chromosome	621	hypothetical protein	-0.546953	0.128927	-4.24233	2.61993e-05	2.52064e-05	0.0394733	0.000148482		0	0	0.0812103	21.4	77040	0.06	-0.290227	0.813537	1.10376
Synpcc7942_0355	chromosome	0355(rbfA)	ribosome-binding factor A	-0.546277	0.261327	-2.0904	0.039798	0.0371678	1	0.0610291		1	1	0.213063	13.2	47520	0.02	-0.211659	0.595776	0.807435
Synpcc7942_1691	chromosome	1691	hypothetical protein	-0.546225	0.126966	-4.30214	1.9911e-05	1.92023e-05	0.0304933	0.000121464		0	1	0.0873996	6.6	23760	0.12	0.184338	-0.0564469	-0.240785
Synpcc7942_1931	chromosome	1931	probable serine/threonine protein phosphatase	-0.545424	0.179108	-3.04523	0.00255571	0.00242123	1	0.00645548		0	1	0.0902568	15.2	54720	-0.3	-0.151164	0.666768	0.817932
Synpcc7942_0120	chromosome	120	Cytosine/adenosine deaminase-like	-0.545325	0.234693	-2.32357	0.0215009	0.0203869	1	0.0376021		0	0	0.3283	14.6	52560	0.69	-0.517828	-0.65923	-0.141402
Synpcc7942_0234	chromosome	234	hypothetical protein	-0.545216	0.110887	-4.91684	1.08894e-06	1.04961e-06	0.00178223	1.0524e-05		0	1	0.0599722	7.8	28080	-0.11	-0.243833	0.454657	0.69849
Synpcc7942_1684	chromosome	1684(cysR)	putative transcriptional regulator, Crp/Fnr family	-0.545189	0.172782	-3.15535	0.00177842	0.00170676	1	0.00486725		0	0	0.121149	16	57600	1.61	-0.0895951	-0.175964	-0.0863694
Synpcc7942_2329	chromosome	2329	metal dependent phosphohydrolase	-0.544654	0.132851	-4.09973	4.76188e-05	4.6013e-05	0.07086	0.000250678		0	1	0.155106	13.6	48960	0	-0.231207	-0.242406	-0.0111989
Synpcc7942_1753	chromosome	1753	hypothetical protein	-0.544341	0.205729	-2.64591	0.0087984	0.00843865	1	0.0179942		0	1	0.104823	16.2	58320	-0.06	0.18932	-0.145136	-0.334457
Synpcc7942_1305	chromosome	1305	ATPase	-0.543509	0.125203	-4.34102	1.71796e-05	1.64745e-05	0.0262934	0.000107085		0	0	0.0861811	8.8	31680	0.06	-0.148958	0.153989	0.302948
Synpcc7942_1227	chromosome	1227(radC)	DNA repair protein RadC	-0.54324	0.172398	-3.15108	0.00179739	0.00171138	1	0.00487305		1	1	0.668982	11.4	41040	-0.61	-2.00297	1.83598	3.83895
Synpcc7942_0567	chromosome	567	hypothetical protein	-0.54307	0.144999	-3.74533	0.000206341	0.000198211	0.284631	0.000830283		1	1	0.14271	13.2	47520	-0.15	-0.459844	0.399782	0.859626
Synpcc7942_0842	chromosome	0842(gor)	glutathione reductase	-0.542519	0.133867	-4.05267	6.21082e-05	5.90285e-05	0.0899594	0.000307372		0	0	0.0555394	6.6	23760	0.18	0.439062	-0.981656	-1.42072
Synpcc7942_1492	chromosome	1492	hypothetical protein	-0.542434	0.16123	-3.36434	0.000899412	0.000850415	1	0.00276862		1	2	0.241281	24	86400	0.22	0.245238	-0.682048	-0.927285
Synpcc7942_B2634	pANL	B2634	hypothetical protein	-0.542264	0.0807831	-6.71259	2.59558e-11	2.52199e-11	4.60515e-08	7.92325e-10		0	1	0.241152	7.2	25920	-0.11	-0.796872	-0.524485	0.272387
Synpcc7942_1006	chromosome	1006	TPR repeat	-0.542058	0.21621	-2.50709	0.0128827	0.0124549	1	0.0248965		1	2	0.327229	2.4	8640	0.03	0.105598	-0.434165	-0.539763
Synpcc7942_1028	chromosome	1028	hypothetical protein	-0.541881	0.169659	-3.19393	0.00156141	0.00149821	1	0.00439894		0	2	0.145158	5.2	18720	0.14	0.0999518	-0.41607	-0.516022
Synpcc7942_0905	chromosome	905	hypothetical protein	-0.541802	0.447948	-1.20952	0.232267	0.222072	1	0.279308		1	2	1.69012	1.6	5760	1.43	0.0683154	2.92518	2.85686
Synpcc7942_2347	chromosome	2347	hypothetical protein	-0.541625	0.159899	-3.3873	0.000790129	0.000746855	0.991076	0.00251846		0	0	0.0426055	16	57600	0.08	-0.228602	0.330327	0.558928
Synpcc7942_2100	chromosome	2100(rfbB)	dTDP-glucose 4,6-dehydratase	-0.541447	0.165878	-3.26414	0.00126986	0.00120288	1	0.00368689		1	2	0.226736	0.8	2880	0.16	0.104556	-0.614433	-0.718989
Synpcc7942_1418	chromosome	1418(ccmJ)	hypothetical protein	-0.54133	0.353975	-1.52929	0.132624	0.124268	1	0.169008		0	2	0.0882379	18.2	65520	0.22	-0.683249	-0.86772	-0.184471
Synpcc7942_0530	chromosome	530	4Fe-4S cluster binding	-0.540035	0.154091	-3.50464	0.000511907	0.000493362	0.669986	0.00176134		0	0	0.0986239	2.8	10080	-0.09	-0.375732	0.62248	0.998212
Synpcc7942_2178	chromosome	2178	hypothetical protein	-0.539692	0.306344	-1.76172	0.0825461	0.0773051	1	0.11438		1	2	0.305566	1.8	6480	0.46	0.0663119	0.293037	0.226725
Synpcc7942_2008	chromosome	2008	hypothetical protein	-0.539624	0.191822	-2.81314	0.00529734	0.00504585	1	0.0118598		0	2	0.114598	21.2	76320	0.21	0.0416634	-0.220682	-0.262345
Synpcc7942_2002	chromosome	2002	hypothetical protein	-0.538083	0.184184	-2.92144	0.00378556	0.00364523	1	0.00912519		1	1	0.327264	10.2	36720	-0.12	0.041417	1.02992	0.988502
Synpcc7942_B2629	pANL	B2629(srpKLM)	sulfonate ABC transporter, periplasmic sulfonate-binding protein, putative	-0.537999	0.0903105	-5.95722	3.32156e-09	3.22122e-09	5.77565e-06	6.52903e-08		0	0	0.068491	15	54000	-0.06	0.0215277	0.0260008	0.00447302
Synpcc7942_0424	chromosome	0424(psbAI)	photosystem q(b) protein	-0.537499	0.270317	-1.9884	0.0500231	0.0471485	1	0.0746848		0	0	0.17701	21.8	78480	-0.01	0.102601	0.229833	0.127232
Synpcc7942_1371	chromosome	1371(corA)	magnesium and cobalt transport protein CorA	-0.537372	0.141586	-3.79537	0.000169438	0.000162925	0.235426	0.000696401		1	1	0.260453	7.2	25920	-0.3	0.118578	1.53104	1.41246
Synpcc7942_0480	chromosome	480	GAF sensor signal transduction histidine kinase	-0.536901	0.120465	-4.45691	9.84444e-06	9.50494e-06	0.0154461	6.86468e-05		0	1	0.290771	7	25200	-0.71	-0.198159	1.28922	1.48738
Synpcc7942_1685	chromosome	1685(cysW)	Sulphate transport system permease protein 2	-0.536376	0.147654	-3.63265	0.000335885	0.000317886	0.445677	0.00123805		0	0	0.121461	9.2	33120	0.55	0.173789	-0.503198	-0.676987
Synpcc7942_0667	chromosome	667	hypothetical protein	-0.536351	0.459717	-1.1667	0.250417	0.236764	1	0.294587		0	0	0.192821	13	46800	0.92	-0.575458	0.337303	0.912761
Synpcc7942_0617	chromosome	617	hypothetical protein	-0.536021	0.2389	-2.2437	0.02619	0.0250364	1	0.0439273		1	1	0.143761	11.8	42480	-0.03	-0.200453	0.926625	1.12708
Synpcc7942_0811	chromosome	0811(nha1)	Na+/H+ antiporter	-0.534553	0.115407	-4.63187	4.37348e-06	4.2175e-06	0.00698417	3.45651e-05		1	2	0.147058	21.6	77760	0.3	0.0408584	-0.489358	-0.530216
Synpcc7942_1155	chromosome	1155	hypothetical protein	-0.534356	0.175181	-3.0503	0.00253841	0.00242888	1	0.00646673		0	0	0.0374919	4.6	16560	0.08	-0.259454	-0.332563	-0.0731095
Synpcc7942_1172	chromosome	1172(lnt)	apolipoprotein N-acyltransferase	-0.53372	0.103511	-5.15618	3.26728e-07	3.13669e-07	0.000540766	3.64979e-06		0	0	0.118769	17.2	61920	-0.04	-0.285601	0.540511	0.826113
Synpcc7942_2195	chromosome	2195(cya2)	putative adenylate/guanylate cyclase	-0.53351	0.100995	-5.28254	1.59906e-07	1.54548e-07	0.00026845	1.95519e-06		0	1	0.110867	9.8	35280	-0.05	-0.399627	0.976791	1.37642
Synpcc7942_0036	chromosome	36	hypothetical protein	-0.532971	0.148944	-3.57833	0.000387244	0.000373708	0.519454	0.00142024		0	0	0.0687804	18.6	66960	-0.04	-0.535046	0.266569	0.801615
Synpcc7942_0389	chromosome	389	hypothetical protein	-0.532332	0.323188	-1.64713	0.102702	0.0989956	1	0.13978		0	2	0.131268	24	86400	0.2	-0.463815	-0.53084	-0.0670247
Synpcc7942_0413	chromosome	0413(ndhL)	hypothetical protein	-0.531598	0.274198	-1.93874	0.0566246	0.0523442	1	0.081988		0	2	0.169321	20.2	72720	0.1	-0.0595487	-0.0950956	-0.0355469
Synpcc7942_B2640	pANL	B2640	hypothetical protein	-0.530353	0.12917	-4.10586	4.5467e-05	4.41494e-05	0.0680784	0.000241923		0	0	0.0949534	16.6	59760	0.04	0.219907	0.131944	-0.0879626
Synpcc7942_0201	chromosome	0201(ccoO)	hypothetical protein	-0.529968	0.169616	-3.12452	0.00196864	0.00189069	1	0.00527212		1	1	0.425666	10.8	38880	-0.71	0.730636	1.66226	0.931621
Synpcc7942_0648	chromosome	648	hypothetical protein	-0.529746	0.563981	-0.939299	0.356935	0.335417	1	0.395658		1	1	0.683833	12.6	45360	-0.99	-0.980606	1.42326	2.40387
Synpcc7942_0820	chromosome	820	hypothetical protein	-0.529584	0.218526	-2.42344	0.0166606	0.0158351	1	0.0304583		0	0	0.0703434	14.2	51120	0.14	0.0983624	-0.234776	-0.333138
Synpcc7942_0470	chromosome	470	hypothetical protein	-0.529554	0.208483	-2.54003	0.0117936	0.0113748	1	0.0230829		0	1	0.0971789	7.4	26640	-0.21	0.00240378	0.655366	0.652962
Synpcc7942_B2631	pANL	B2631	hypothetical protein	-0.528976	0.197772	-2.67467	0.00795632	0.0076992	1	0.0167586		0	1	0.152423	8.2	29520	-0.05	0.842095	NaN	#VALUE!
Synpcc7942_0045	chromosome	45	TPR repeat	-0.528605	0.151256	-3.49478	0.000529075	0.000510478	0.691187	0.00180874		0	1	0.19557	11.6	41760	-0.26	-0.575411	0.489534	1.06495
Synpcc7942_2374	chromosome	2374	tRNA-i(6)A37 thiotransferase enzyme MiaB	-0.528604	0.118733	-4.45204	1.01323e-05	9.76969e-06	0.015866	7.02896e-05		0	0	0.152276	13.6	48960	0.17	0.208916	-0.253986	-0.462902
Synpcc7942_2170	chromosome	2170(fur2)	putative ferric uptake regulator, FUR family	-0.528456	0.133882	-3.94718	8.99762e-05	8.6988e-05	0.129525	0.000413029		0	0	0.143547	12	43200	-0.01	-0.0411068	-0.488612	-0.447505
Synpcc7942_1461	chromosome	1461(irpB)	thiol oxidoreductase-like	-0.527044	0.134849	-3.9084	0.000104633	0.000101372	0.149828	0.000468349		1	2	0.602755	21	75600	0.05	-0.997562	-0.445067	0.552495
Synpcc7942_1540	chromosome	1540(isiC)	hypothetical protein	-0.526539	0.51047	-1.03148	0.308671	0.294802	1	0.354467		0	2	0.839473	23.4	84240	0.06	-0.12431	0.022193	0.146503
Synpcc7942_0620	chromosome	620	hypothetical protein	-0.526508	0.209293	-2.51565	0.0126523	0.0120805	1	0.0242253		0	1	0.102824	9.6	34560	0.04	-0.0720025	1.0606	1.1326
Synpcc7942_0208	chromosome	208(pilF)	TPR repeat	-0.52639	0.0762726	-6.90143	7.89789e-12	7.60229e-12	1.39426e-08	2.75583e-10		0	0	0.116805	17.6	63360	-0.17	-0.0842492	0.0339248	0.118174
Synpcc7942_1324	chromosome	1324	DEAD/DEAH box helicase-like	-0.526375	0.0937829	-5.6127	2.60007e-08	2.40519e-08	4.24034e-05	3.686e-07		0	2	0.0934052	17	61200	0.03	-0.571162	0.516001	1.08716
Synpcc7942_B2635	pANL	B2635	hypothetical protein	-0.525913	0.0957961	-5.48992	5.02697e-08	4.87312e-08	8.53284e-05	6.80432e-07		1	2	0.0949385	23.2	83520	0.07	-0.0121116	-0.34596	-0.333848
Synpcc7942_0745	chromosome	745	hypothetical protein	-0.525633	0.114532	-4.58939	5.34542e-06	5.15519e-06	0.00849575	4.083e-05		0	2	0.149552	5.6	20160	0.15	0.276514	0.888644	0.61213
Synpcc7942_B2664	pANL	B2664(srpG)	cysteine synthase	-0.525546	0.103392	-5.08303	4.46111e-07	4.33108e-07	0.000743647	4.83082e-06		0	0	0.0868255	23.6	84960	0.01	0.0281848	0.306272	0.278088
Synpcc7942_1643	chromosome	1643	diguanylate cyclase with GAF sensor	-0.524532	0.172145	-3.04704	0.00250108	0.00241908	1	0.00645548		1	1	0.115947	10.2	36720	-0.18	-0.518997	0.800933	1.31993
Synpcc7942_0540	chromosome	540	hypothetical protein	-0.524428	0.355253	-1.47621	0.144791	0.137557	1	0.184551		0	0	0.209097	17.2	61920	0.11	0.0779267	0.480179	0.402252
Synpcc7942_1463	chromosome	1463(somB)	probable porin	-0.524346	0.112555	-4.65859	3.82186e-06	3.69084e-06	0.0061268	3.07843e-05		0	2	0.519192	24	86400	-0.1	0.474553	0.382447	-0.0921066
Synpcc7942_1562	chromosome	1562(draG)	ADP-ribosylglycohydrolase-like	-0.524124	0.184739	-2.8371	0.00489888	0.00467881	1	0.0111758		0	1	0.190341	12	43200	-0.33	0.510774	0.206044	-0.30473
Synpcc7942_0497	chromosome	497	hypothetical protein	-0.524068	0.332605	-1.57565	0.119682	0.113822	1	0.157298		0	0	0.202311	15.4	55440	0.47	-0.468887	0.336894	0.805781
Synpcc7942_1430	chromosome	1430	hypothetical protein	-0.52377	0.18922	-2.76805	0.00606305	0.00584684	1	0.0134079		0	0	0.130887	18	64800	-0.25	-0.542926	1.19481	1.73774
Synpcc7942_0780	chromosome	780	serine/threonine protein kinase	-0.523765	0.148594	-3.5248	0.000474929	0.000457763	0.625304	0.00165939		1	1	0.158148	13	46800	-0.52	-0.750611	1.90025	2.65086
Synpcc7942_0965	chromosome	0965(amt1)	ammonium transporter protein Amt1-like	-0.523742	0.167048	-3.13528	0.00187926	0.00181244	1	0.00509918		1	2	0.171085	3.2	11520	0.22	0.401252	0.00518197	-0.39607
Synpcc7942_1358	chromosome	1358	hypothetical protein	-0.523394	0.173345	-3.01937	0.00277181	0.00266672	1	0.00702061		1	1	0.190329	13.4	48240	-0.13	-0.22401	0.335681	0.559691
Synpcc7942_1885	chromosome	1885	HAD-superfamily hydrolase subfamily IA, variant 3	-0.522526	0.247123	-2.11444	0.0367576	0.0349328	1	0.057965		1	2	0.188082	4.6	16560	0.19	0.379853	-1.38121	-1.76106
Synpcc7942_1892	chromosome	1892	Rhodanese-like	-0.522073	0.222855	-2.34266	0.0201102	0.0193265	1	0.0359629		0	2	0.0985431	2.6	9360	0.32	-0.191031	-0.345102	-0.154071
Synpcc7942_B2632	pANL	B2632	hypothetical protein	-0.521847	0.116889	-4.46447	9.26229e-06	8.99159e-06	0.0146473	6.595e-05		1	1	0.792032	12.2	43920	-0.73	0.732878	0.672719	-0.0601592
Synpcc7942_1079	chromosome	1079(recG)	ATP-dependent DNA helicase RecG	-0.521619	0.238558	-2.18655	0.0341373	0.0299946	1	0.0509368		1	1	0.198922	14	50400	-0.31	-0.756551	0.136103	0.892654
Synpcc7942_0733	chromosome	733	Phage portal protein, lambda	-0.521109	0.113586	-4.58777	5.32909e-06	5.15025e-06	0.00849277	4.083e-05		0	0	0.0364607	11.6	41760	0.22	0.199102	1.09933	0.900229
Synpcc7942_0952	chromosome	952	hypothetical protein	-0.520957	0.276573	-1.88361	0.0618683	0.059427	1	0.0916693		0	1	0.262137	8.2	29520	-0.4	0.449108	1.58657	1.13746
Synpcc7942_2023	chromosome	2023	hypothetical protein	-0.520923	0.303312	-1.71745	0.102154	0.084106	1	0.122519		0	1	0.18819	15.2	54720	0.11	0.891683	0.32895	-0.562733
Synpcc7942_1947	chromosome	1947	hypothetical protein	-0.520436	0.143854	-3.61781	0.000337346	0.000324403	0.454165	0.00125823		0	2	0.0991819	22.4	80640	0.12	-0.336174	0.246177	0.582351
Synpcc7942_0786	chromosome	786	hypothetical protein	-0.520308	0.199601	-2.60674	0.0097993	0.00942688	1	0.0198544		0	2	0.248475	21.6	77760	0.15	0.114206	-1.22459	-1.3388
Synpcc7942_1835	chromosome	1835	hypothetical protein	-0.519816	0.197762	-2.6285	0.00930106	0.00889574	1	0.0188292		0	0	0.126568	14.2	51120	0.23	-0.220429	-0.693088	-0.472658
Synpcc7942_0037	chromosome	37	hypothetical protein	-0.519731	0.729792	-0.712164	0.488063	0.453569	1	0.511963		0	2	0.172841	0.8	2880	0.9	0.446223	0.111192	-0.33503
Synpcc7942_1723	chromosome	1723	carotene isomerase	-0.519368	0.112048	-4.63524	4.22877e-06	3.98352e-06	0.00660468	3.2934e-05		0	0	0.0735227	13.6	48960	0.05	0.137536	0.338188	0.200651
Synpcc7942_0103	chromosome	103	Ankyrin	-0.518614	0.731122	-0.70934	0.489759	0.455334	1	0.51334		1	2	0.0804855	1.8	6480	0.09	-0.29958	0.404918	0.704498
Synpcc7942_1669	chromosome	1669(kdpB)	potassium-transporting ATPase subunit B	-0.517914	0.123089	-4.20762	2.98322e-05	2.88463e-05	0.0450002	0.000166795		1	1	0.709407	10.4	37440	-0.93	0.540694	1.50115	0.960454
Synpcc7942_0907	chromosome	907	hypothetical protein	-0.517883	0.333744	-1.55174	0.124722	0.119636	1	0.164129		0	2	0.296626	0	0	0.95	0.617723	1.79336	1.17564
Synpcc7942_1295	chromosome	1295	Phospholipid/glycerol acyltransferase	-0.517672	0.150435	-3.44116	0.0006367	0.000616675	0.826961	0.0021329		1	1	0.399648	12.4	44640	-0.37	-0.308296	0.804559	1.11286
Synpcc7942_1702	chromosome	1702	hypothetical protein	-0.51743	0.501121	-1.03254	0.308178	0.294857	1	0.354467		0	0	0.185784	0	0	-0.05	-0.369743	0.392675	0.762418
Synpcc7942_1448	chromosome	1448(nadA)	quinolinate synthetase	-0.517424	0.178471	-2.8992	0.00465672	0.00420783	1	0.010301		0	1	0.126283	16.2	58320	0.08	-0.016358	0.235295	0.251653
Synpcc7942_1857	chromosome	1857(mmsB)	3-hydroxyacid dehydrogenase	-0.516895	0.144923	-3.56668	0.000415197	0.000397416	0.550023	0.00149229		0	0	0.0767956	5.4	19440	0.08	0.25867	-0.121057	-0.379727
Synpcc7942_1549	chromosome	1549(umuD)	UmuD protein. Serine peptidase. MEROPS family S24	-0.516778	0.194956	-2.65074	0.00860459	0.00828963	1	0.0177366		1	2	0.123019	1.6	5760	0.02	-0.258214	0.541662	0.799876
Synpcc7942_0117	chromosome	117	thiol methyltransferase 1-like	-0.516677	0.460213	-1.12269	0.268433	0.255298	1	0.313714		0	2	0.0951367	0.2	720	-0.06	0.41676	1.33444	0.917676
Synpcc7942_1640	chromosome	1640	hypothetical protein	-0.516484	0.245599	-2.10296	0.0372719	0.0355798	1	0.05878		0	0	0.0615777	0.2	720	0.24	0.148337	0.475539	0.327203
Synpcc7942_0688	chromosome	688	transcriptional regulator, ArsR family	-0.516411	0.29283	-1.76352	0.0807503	0.0776445	1	0.114792		1	1	0.203001	9	32400	-0.22	-0.251608	0.975311	1.22692
Synpcc7942_2296	chromosome	2296(glnA)	L-glutamine synthetase	-0.516357	0.128991	-4.00305	7.031e-05	6.82413e-05	0.103181	0.000343943		0	1	0.110844	13.6	48960	0.27	0.254973	0.861018	0.606044
Synpcc7942_0261	chromosome	0261(rimI)	ribosomal-protein-alanine acetyltransferase	-0.515914	0.236691	-2.17969	0.0309055	0.0295102	1	0.0502046		0	0	0.0608489	11.8	42480	0.07	-0.217647	-0.0674465	0.150201
Synpcc7942_2459	chromosome	2459	hypothetical protein	-0.5158	0.434409	-1.18736	0.239843	0.231298	1	0.289314		1	2	0.372183	0	0	-0.23	0.178852	-0.490329	-0.66918
Synpcc7942_0877	chromosome	0877(rps12)	Elongator protein 3/MiaB/NifB	-0.51489	0.100441	-5.12629	3.67985e-07	3.55378e-07	0.000611606	4.05993e-06		0	2	0.131753	18.6	66960	0.11	-0.230148	-0.313561	-0.0834135
Synpcc7942_1469	chromosome	1469	hypothetical protein	-0.514739	0.247578	-2.0791	0.0410738	0.038213	1	0.0625274		0	0	0.125584	15.8	56880	-0.03	-0.157741	-0.0096367	0.148105
Synpcc7942_2294	chromosome	2294	hypothetical protein	-0.514546	0.145296	-3.54137	0.000440646	0.00042653	0.586478	0.0015734		0	0	0.0604486	6.4	23040	0.25	0.48358	0.284422	-0.199158
Synpcc7942_0712	chromosome	712	C-terminal processing peptidase-2. Serine peptidase. MEROPS family S41A	-0.514484	0.120644	-4.26447	2.88728e-05	2.65818e-05	0.0415474	0.000155129		0	2	0.126468	2.4	8640	0.03	0.327309	0.965506	0.638196
Synpcc7942_0131	chromosome	131	cyclic nucleotide-binding domain (cNMP-BD) protein	-0.513638	0.155597	-3.30108	0.00106721	0.001028	1	0.0032345		1	1	0.0613815	7.4	26640	-0.11	0.162007	0.548492	0.386485
Synpcc7942_0623	chromosome	0623(trxB)	thioredoxin reductase	-0.51328	0.0863531	-5.94397	8.43765e-09	7.38986e-09	1.31466e-05	1.30186e-07		1	2	0.147648	2.2	7920	0.15	0.854969	0.764426	-0.0905428
Synpcc7942_0812	chromosome	812	Heat shock protein DnaJ-like	-0.512432	0.157788	-3.24761	0.00128194	0.0012362	1	0.00376534		0	1	0.175964	6.4	23040	-0.09	0.131772	0.58927	0.457499
Synpcc7942_B2650	pANL	B2650	hypothetical protein	-0.511962	0.163138	-3.13821	0.0018405	0.0017829	1	0.00503109		0	2	0.2337	20	72000	0.14	-0.426806	0.177527	0.604334
Synpcc7942_0686	chromosome	686	FO synthase subunit 2	-0.511475	0.178149	-2.87105	0.00434452	0.00418636	1	0.0102751		1	1	0.433663	8.4	30240	-0.7	0.142009	1.83669	1.69468
Synpcc7942_1988	chromosome	1988	hypothetical protein	-0.511411	0.197403	-2.59069	0.0103254	0.00989777	1	0.0206615		0	2	0.316663	23.8	85680	-0.03	-0.475154	-1.18085	-0.705698
Synpcc7942_1525	chromosome	1525(typA)	GTP-binding protein TypA	-0.511314	0.110617	-4.62237	5.72505e-06	5.28564e-06	0.00870016	4.15143e-05		1	2	0.194101	22.6	81360	0.34	0.122386	-0.696188	-0.818574
Synpcc7942_2003	chromosome	2003	hypothetical protein	-0.511168	0.161372	-3.16764	0.00166854	0.00159562	1	0.00460603		0	0	0.143981	13.4	48240	0.16	0.00659407	0.23377	0.227176
Synpcc7942_1834	chromosome	1834	hypothetical protein	-0.511084	0.238829	-2.13996	0.0339865	0.0326263	1	0.0548133		1	2	0.307554	23.4	84240	0.17	-0.0354095	-0.866829	-0.83142
Synpcc7942_0545	chromosome	545	hypothetical protein	-0.511049	0.18643	-2.74124	0.00657368	0.00633869	1	0.0142413		1	2	0.166666	23.8	85680	0.26	0.0966759	-0.605402	-0.702078
Synpcc7942_0679	chromosome	0679(rbp1)	RNA-binding region RNP-1	-0.510794	0.347087	-1.47166	0.146013	0.138757	1	0.185501		0	0	0.225946	11.4	41040	-0.13	-0.573276	-0.162585	0.410692
Synpcc7942_1811	chromosome	1811	diguanylate cyclase (GGDEF domain) with PAS/PAC sensor	-0.510544	0.30347	-1.68235	0.0958195	0.0916554	1	0.131185		0	2	0.2815	0	0	-0.04	-0.387384	0.697506	1.08489
Synpcc7942_0548	chromosome	548	hypothetical protein	-0.510439	0.14551	-3.50793	0.000537507	0.00050782	0.688604	0.00180331		1	2	0.172663	5.4	19440	-0.04	-0.158238	0.0585417	0.21678
Synpcc7942_0563	chromosome	0563(uvrB)	excinuclease ABC subunit B	-0.50958	0.228116	-2.23386	0.0272143	0.0257195	1	0.0448901		0	2	0.0863645	3.6	12960	-0.09	0.00844449	0.204678	0.196233
Synpcc7942_2124	chromosome	2124(bcp)	acetylpolyamine aminohydolase	-0.509566	0.223129	-2.28373	0.0254702	0.0232658	1	0.0416394		0	0	0.112698	12.4	44640	0.18	0.334629	-0.134356	-0.468985
Synpcc7942_2474	chromosome	2474	hypothetical protein	-0.508645	0.287255	-1.77071	0.0794041	0.0761193	1	0.112938		0	0	0.117055	21.4	77040	-0.02	-0.293719	-0.158242	0.135477
Synpcc7942_0085	chromosome	85	HAD-superfamily hydrolase subfamily IA, variant 3	-0.50851	0.228924	-2.22131	0.0275842	0.0266606	1	0.0461904		1	1	0.43462	11.6	41760	-0.33	-0.811763	0.732955	1.54472
Synpcc7942_1187	chromosome	1187	hypothetical protein	-0.508502	0.164482	-3.09153	0.00218915	0.00210553	1	0.00578559		0	0	0.10002	3.4	12240	0.18	-0.176673	-0.679145	-0.502471
Synpcc7942_0740	chromosome	740	GPJ of phage P2-like	-0.508388	0.133144	-3.81832	0.0001524	0.000147147	0.213805	0.000640584		0	0	0.102566	6	21600	0.08	0.500531	0.771512	0.270981
Synpcc7942_0471	chromosome	0471(lacG)	ABC-type sugar transport system permease component-like	-0.508327	0.192425	-2.64169	0.0089221	0.0085493	1	0.018189		1	2	0.204806	1	3600	0.23	-0.0247204	-0.286246	-0.261526
Synpcc7942_0466	chromosome	466	Cellulose synthase (UDP-forming)	-0.508325	0.10769	-4.72028	2.82437e-06	2.73042e-06	0.00457072	2.42775e-05		1	2	0.584359	0	0	0.53	-0.732003	-1.00599	-0.27399
Synpcc7942_2536	chromosome	2536	Heat shock protein DnaJ-like	-0.507908	0.280351	-1.81169	0.0726673	0.069994	1	0.105064		0	2	0.108875	22.4	80640	0.24	0.339035	0.350093	0.0110578
Synpcc7942_1202	chromosome	1202	hypothetical protein	-0.507855	0.0952041	-5.33438	1.20622e-07	1.1244e-07	0.00019587	1.47187e-06		1	2	0.288658	0	0	0.13	0.135252	-1.13408	-1.26934
Synpcc7942_1971	chromosome	1971(ama)	Peptidase M20D, amidohydrolase	-0.506984	0.162505	-3.11979	0.00197241	0.00190496	1	0.00530407		0	0	0.157675	24	86400	-0.19	-0.427085	-0.076412	0.350673
Synpcc7942_1149	chromosome	1149(rfbB)	dTDP-glucose 46-dehydratase	-0.506904	0.154579	-3.27925	0.00113712	0.00110058	1	0.00340098		1	2	0.279186	2.8	10080	0.14	0.300209	-0.275273	-0.575482
Synpcc7942_0738	chromosome	738	Phage baseplate assembly protein V	-0.506882	0.161749	-3.13377	0.00187415	0.0017909	1	0.00504612		0	1	0.102003	6.6	23760	0.06	0.605397	1.18398	0.578584
Synpcc7942_1354	chromosome	1354	putative export protein	-0.506794	0.164083	-3.08865	0.00219637	0.00211792	1	0.00580272		1	1	0.64956	11.6	41760	-0.78	-0.290485	1.25842	1.5489
Synpcc7942_B2659	pANL	B2659(septT2)	nucleic acid-binding protein,contains PIN domain	-0.50674	0.183605	-2.75995	0.00613797	0.00595557	1	0.0135747		0	0	0.0459715	7.4	26640	0.09	0.102908	-0.593957	-0.696864
Synpcc7942_1925	chromosome	1925	probable peptidase	-0.506562	0.132745	-3.81605	0.000153567	0.000148334	0.21538	0.00064426		0	0	0.144413	14	50400	-0.25	0.23181	-0.100356	-0.332166
Synpcc7942_0173	chromosome	0173(cysQ)	3'-Phosphoadenosine 5'-phosphosulfate (PAPS) 3'-phosphatase-like	-0.506394	0.142128	-3.56295	0.000409396	0.000395363	0.547577	0.00148754		1	2	0.165602	20.6	74160	-0.02	0.302736	-1.4153	-1.71803
Synpcc7942_1839	chromosome	1839	hypothetical protein	-0.50634	0.190261	-2.66129	0.00831204	0.00802425	1	0.0173477		0	0	0.105422	16	57600	0.18	-0.897643	0.658528	1.55617
Synpcc7942_2024	chromosome	2024	hypothetical protein	-0.506287	0.159426	-3.17569	0.00162798	0.00157449	1	0.00455202		0	0	0.0731022	7.8	28080	0.15	-0.113322	-0.790309	-0.676987
Synpcc7942_0690	chromosome	0690(clpS)	ATP-dependent Clp protease adaptor protein ClpS	-0.505734	0.316192	-1.59945	0.113981	0.108284	1	0.151085		0	0	0.186924	21.4	77040	0	-0.312704	-0.183253	0.129451
Synpcc7942_2295	chromosome	2295	hypothetical protein	-0.505125	0.164731	-3.06635	0.0023522	0.00227303	1	0.00616498		0	0	0.100451	19.2	69120	0.19	0.47839	-0.0648737	-0.543264
Synpcc7942_2254	chromosome	2254	hypothetical protein	-0.505047	0.126779	-3.98368	7.67499e-05	7.4358e-05	0.111909	0.000367065		1	1	0.835364	13	46800	-0.93	-2.66007	1.83366	4.49372
Synpcc7942_0771	chromosome	771	hypothetical protein	-0.504659	0.124587	-4.05065	5.89641e-05	5.68852e-05	0.0869775	0.00030036		1	2	0.154069	0	0	0.38	0.1398	0.523869	0.384069
Synpcc7942_1711	chromosome	1711	hypothetical protein	-0.504593	0.22611	-2.23162	0.0278948	0.0262347	1	0.0456204		0	0	0.14646	1.8	6480	0.17	-0.00421451	-0.340147	-0.335933
Synpcc7942_1916	chromosome	1916(sppA)	signal peptide peptidase A. Serine peptidase. MEROPS family S49	-0.504123	0.165012	-3.05507	0.00250526	0.00235673	1	0.00633728		1	2	0.223886	1.6	5760	0.3	0.715795	0.377557	-0.338238
Synpcc7942_0721	chromosome	721	hypothetical protein	-0.504115	0.262653	-1.91932	0.0575586	0.0551261	1	0.0855248		0	1	0.0499961	6.6	23760	-0.01	-0.731904	-0.179409	0.552495
Synpcc7942_1095	chromosome	1095	hypothetical protein	-0.503712	0.440539	-1.1434	0.258429	0.248011	1	0.306211		1	1	0.603097	11.6	41760	-0.69	-1.22877	1.46009	2.68887
Synpcc7942_1141	chromosome	1141	hypothetical protein	-0.503611	0.156326	-3.22154	0.00138995	0.00134496	1	0.00401148		0	2	0.297461	4.6	16560	0.18	0.251665	0.833111	0.581446
Synpcc7942_0955	chromosome	955	hypothetical protein	-0.503418	0.188589	-2.66939	0.00811979	0.00783716	1	0.0170196		0	0	0.0641976	5	18000	-0.02	-0.27564	-0.195356	0.0802838
Synpcc7942_1156	chromosome	1156	hypothetical protein	-0.502868	0.0893179	-5.63009	2.2671e-08	2.19899e-08	3.88123e-05	3.42571e-07		1	1	0.93119	11	39600	-1.5	-0.408827	0.876908	1.28573
Synpcc7942_1868	chromosome	1868	hypothetical protein	-0.502864	0.199598	-2.51938	0.0125044	0.0120566	1	0.024203		0	0	0.0460284	5.4	19440	0.12	0.00805419	-2.17642	-2.18447
Synpcc7942_2401	chromosome	2401(hspA)	heat shock protein Hsp20	-0.502806	0.230282	-2.18344	0.0303422	0.0293282	1	0.0500304		0	1	0.135333	9.2	33120	-0.12	2.81077	4.52026	1.70949
Synpcc7942_2192	chromosome	2192	diguanylate cyclase (GGDEF domain)	-0.502769	0.132627	-3.79086	0.000168685	0.000160323	0.231987	0.000688403		1	1	0.452025	12.8	46080	-0.74	-1.4373	0.715633	2.15294
Synpcc7942_1024	chromosome	1024	hypothetical protein	-0.502509	0.116155	-4.3262	1.77277e-05	1.71307e-05	0.0273234	0.000110967		0	0	0.0493559	10.6	38160	0.17	-0.343145	0.20935	0.552495
Synpcc7942_0157	chromosome	157	hypothetical protein	-0.502288	0.230387	-2.18019	0.0305127	0.0293773	1	0.0500689		0	1	0.657112	10.2	36720	-1.61	-0.23117	0.958266	1.18944
Synpcc7942_1093	chromosome	1093(anmK)	anhydro-N-acetylmuramic acid kinase	-0.501734	0.175976	-2.85115	0.00467004	0.0045181	1	0.0108908		1	1	0.157228	15.2	54720	-0.13	-0.394863	-0.556211	-0.161348
Synpcc7942_0508	chromosome	508	geranylgeranyl reductase	-0.50146	0.127808	-3.92354	0.000103832	9.9161e-05	0.146857	0.000461527		1	2	0.269868	22	79200	0.31	0.340975	-1.22679	-1.56776
Synpcc7942_2369	chromosome	2369(acrF)	Hydrophobe/amphiphile efflux-1 HAE1	-0.501453	0.128078	-3.91521	0.000107338	0.000102528	0.151434	0.000472532		1	2	0.157617	1.4	5040	0	0.0937654	0.717139	0.623374
Synpcc7942_B2622	pANL	B2622(srpC)	probable chromate transport transmembrane protein	-0.501441	0.185823	-2.69848	0.00738275	0.00716113	1	0.0157145		0	0	0.0634993	23.6	84960	-0.01	-0.925895	-1.13811	-0.212216
Synpcc7942_1282	chromosome	1282(moaA)	molybdenum cofactor biosynthesis protein A	-0.501361	0.199047	-2.51881	0.0159867	0.0133192	1	0.0263727		0	1	0.0707892	16	57600	0	-0.0816526	0.367131	0.448784
Synpcc7942_2130	chromosome	2130	hypothetical protein	-0.501271	0.471198	-1.06382	0.292143	0.282531	1	0.342049		0	2	0.113047	5.8	20880	0.2	-0.278516	0.482566	0.761082
Synpcc7942_C2654	pANS	pANS_2(orfA)	orfA	-0.500986	0.103524	-4.83932	1.49811e-06	1.46142e-06	0.00246834	1.39836e-05		0	0	0.0835975	21	75600	-	-1.73012	0.822372	2.5525
Synpcc7942_0457	chromosome	457	hypothetical protein	-0.500908	0.21696	-2.30876	0.0219837	0.021132	1	0.0387124		0	1	0.171285	15.6	56160	-0.15	-0.197608	-0.0629658	0.134643
Synpcc7942_2119	chromosome	2119	RNA methyltransferase TrmH, group 3	-0.50033	0.14992	-3.33732	0.00112929	0.00101817	1	0.00322022		0	2	0.126797	4.2	15120	0.35	-0.24393	-1.05915	-0.815218
Synpcc7942_0239	chromosome	0239(petJ)	cytochrome C6 soluble cytochrome f	-0.500252	0.238156	-2.10053	0.037312	0.0357806	1	0.0590083		1	2	0.164172	0.4	1440	0.37	0.00632507	-0.734285	-0.74061
Synpcc7942_1987	chromosome	1987(rpaC)	hypothetical protein	-0.500033	0.413737	-1.20858	0.23209	0.22283	1	0.280023		1	1	0.714178	10.8	38880	-1.09	-1.62095	1.36406	2.98501
Synpcc7942_1376	chromosome	1376	hypothetical protein	-0.499657	0.149125	-3.3506	0.000888496	0.000858432	1	0.00277555		1	2	0.413837	4.6	16560	0.13	0.646919	0.917107	0.270188
Synpcc7942_1948	chromosome	1948	hypothetical protein	-0.499573	0.161373	-3.09577	0.00324252	0.00263474	1	0.00695587		0	0	0.0736358	4.4	15840	-0.04	0.012463	-0.242397	-0.25486
Synpcc7942_2583	chromosome	2583	hypothetical protein	-0.499382	0.258759	-1.92991	0.0554554	0.0537626	1	0.0836381		0	0	0.179251	20.8	74880	0.12	-0.00533596	0.535663	0.540999
Synpcc7942_2082	chromosome	2082(fus)	elongation factor G	-0.499122	0.124042	-4.02383	6.4725e-05	6.27547e-05	0.0953243	0.000322118		1	1	1.27429	11.6	41760	-2.43	-1.05114	2.17152	3.22266
Synpcc7942_2368	chromosome	2368	Secretion protein HlyD	-0.499094	0.208033	-2.39911	0.0176301	0.0168516	1	0.0320537		0	0	0.210335	18.4	66240	0.03	0.182128	0.68235	0.500222
Synpcc7942_0213	chromosome	213	hypothetical protein	-0.498522	0.168649	-2.95598	0.00335288	0.00324555	1	0.00828978		0	1	0.270616	11.8	42480	-0.17	-1.51868	0.744309	2.26299
Synpcc7942_0803	chromosome	803	hypothetical protein	-0.498431	0.194926	-2.55702	0.0111896	0.0107308	1	0.0220061		0	0	0.0336294	9.4	33840	0.04	-0.558626	0.315798	0.874423
Synpcc7942_0806	chromosome	806	hypothetical protein	-0.498208	0.20655	-2.41205	0.0167272	0.0160507	1	0.0308102		0	0	0.100092	7.4	26640	0.16	0.0291112	-0.0638209	-0.0929321
Synpcc7942_0495	chromosome	495	hypothetical protein	-0.49813	0.368049	-1.35344	0.179777	0.173864	1	0.225712		0	2	0.0666408	3.2	11520	0.04	-0.0123834	0.950457	0.962841
Synpcc7942_0349	chromosome	349	hypothetical protein	-0.49783	0.223312	-2.2293	0.0272902	0.0259893	1	0.045319		1	1	0.126095	11.8	42480	0.01	-0.144929	1.01135	1.15628
Synpcc7942_1690	chromosome	1690	hypothetical protein	-0.497531	0.301211	-1.65177	0.102315	0.0979672	1	0.138432		0	0	0.0862582	17.8	64080	0.64	0.0942227	0.409678	0.315456
Synpcc7942_0338	chromosome	0338(petF)	Ferredoxin (2Fe-2S)	-0.497498	0.205366	-2.4225	0.0164708	0.0157943	1	0.0304441		1	2	0.126836	0	0	0.29	0.735568	-0.619326	-1.35489
Synpcc7942_1720	chromosome	1720	hypothetical protein	-0.497147	0.29169	-1.70437	0.0906299	0.0877702	1	0.126488		0	2	0.111335	1.6	5760	-0.03	-0.385885	-0.198907	0.186978
Synpcc7942_1089	chromosome	1089(clpB)	ATPase	-0.496513	0.184112	-2.6968	0.00744288	0.0071437	1	0.0157052		0	1	0.0986403	8.4	30240	0.1	0.510921	0.913318	0.402397
Synpcc7942_1147	chromosome	1147	hypothetical protein	-0.495623	0.183885	-2.69529	0.00757854	0.00728666	1	0.0159528		0	0	0.0576543	12.8	46080	-0.07	-1.71414	-0.437282	1.27686
Synpcc7942_1258	chromosome	1258	hypothetical protein	-0.49554	0.255815	-1.93711	0.0557347	0.0525931	1	0.0821358		0	0	0.0562264	18.4	66240	-0.02	-0.187184	-0.772193	-0.585009
Synpcc7942_1768	chromosome	1768	hypothetical protein	-0.495425	0.138804	-3.56923	0.000391939	0.000375664	0.521797	0.0014248		1	1	0.470612	12.8	46080	-0.4	-0.563608	0.678736	1.24234
Synpcc7942_0005	chromosome	5	hypothetical protein	-0.49534	0.129638	-3.82094	0.000149548	0.000144733	0.210732	0.000634471		1	1	0.385393	12.2	43920	-0.35	0.567446	1.06534	0.497895
Synpcc7942_0025	chromosome	25	hypothetical protein	-0.495133	0.105937	-4.67384	3.45225e-06	3.35209e-06	0.00558123	2.85457e-05		0	0	0.106565	20.4	73440	0.11	-0.421294	0.448816	0.87011
Synpcc7942_1918	chromosome	1918(BGluT)	UDP-glucose:tetrahydrobiopterin glucosyltransferase	-0.494764	0.13397	-3.69309	0.000246519	0.00023884	0.338914	0.000964054		0	1	0.12192	14.4	51840	0.01	0.0473845	0.493359	0.445975
Synpcc7942_1800	chromosome	1800	hypothetical protein	-0.494691	0.156351	-3.16398	0.0017165	0.00165147	1	0.00475998		0	2	0.245629	23.2	83520	-0.32	0.338838	1.04611	0.707268
Synpcc7942_1981	chromosome	1981	hypothetical protein	-0.494523	0.160163	-3.08762	0.00229825	0.0021781	1	0.00592457		0	1	0.108677	6.8	24480	0.19	0.0273679	-0.297824	-0.325192
Synpcc7942_1938	chromosome	1938(arsB)	multidrug-efflux transporter	-0.494329	0.152103	-3.24996	0.00126653	0.00120616	1	0.00369093		0	0	0.0378642	0	0	0.12	0.627871	0.24748	-0.380391
Synpcc7942_0593	chromosome	593	hypothetical protein	-0.494279	0.161897	-3.05305	0.00247247	0.00238313	1	0.00639915		1	2	0.351406	3.4	12240	0	0.315433	0.225183	-0.090251
Synpcc7942_1650	chromosome	1650	phosphorylase kinase alpha subunit	-0.494171	0.0878326	-5.62628	2.40947e-08	2.32497e-08	4.10125e-05	3.59227e-07		0	0	0.0984724	14.2	51120	0.2	0.0925552	-0.581389	-0.673944
Synpcc7942_1966	chromosome	1966	hypothetical protein	-0.494086	0.240357	-2.05563	0.0457819	0.0407314	1	0.0660178		0	0	0.0682299	0	0	0.38	0.192641	-0.213285	-0.405926
Synpcc7942_0763	chromosome	763	transcriptional regulator, XRE family	-0.49397	0.276811	-1.7845	0.0771248	0.0742346	1	0.11027		0	0	0.10221	0	0	-0.12	0.0246628	0.488621	0.463958
Synpcc7942_1111	chromosome	1111	serine/threonine protein kinase	-0.493876	0.113687	-4.34418	1.61493e-05	1.56487e-05	0.0250067	0.000102423		0	0	0.125215	0.8	2880	0	-0.239855	0.0584565	0.298312
Synpcc7942_2543	chromosome	2543	phage SPO1 DNA polymerase-related protein	-0.493581	0.190606	-2.58954	0.010255	0.00988672	1	0.0206613		1	1	0.158115	16.4	59040	0.01	-0.500875	0.54246	1.04334
Synpcc7942_1017	chromosome	1017	hypothetical protein	-0.49202	0.212343	-2.3171	0.0215157	0.020676	1	0.0379866		0	0	0.0933209	19.6	70560	0.11	-0.0409637	-0.100307	-0.0593432
Synpcc7942_2384	chromosome	2384(nifJ)	Pyruvate:ferredoxin (flavodoxin) oxidoreductase	-0.491817	0.0808554	-6.08268	1.54575e-09	1.49915e-09	2.70146e-06	3.36416e-08		1	1	0.95547	10.6	38160	-1.5	-0.74093	2.56094	3.30187
Synpcc7942_1121	chromosome	1121	serine/threonine protein kinase	-0.491611	0.0980402	-5.01439	6.60051e-07	6.36832e-07	0.00108898	6.80111e-06		0	1	0.106765	7.4	26640	0.09	0.0715374	0.595141	0.523604
Synpcc7942_2046	chromosome	2046(gcsH)	glycine cleavage system protein H	-0.491591	0.266937	-1.8416	0.0681332	0.065558	1	0.0995785		0	1	0.223942	11.8	42480	-0.39	-0.367103	0.735489	1.10259
Synpcc7942_1730	chromosome	1730	hypothetical protein	-0.491438	0.187643	-2.61901	0.00934892	0.00905221	1	0.019108		0	2	0.125391	4.4	15840	-0.03	0.0983648	0.581419	0.483055
Synpcc7942_0220	chromosome	0220(minD)	probable cell division inhibitor MinD	-0.491327	0.210809	-2.33068	0.0207237	0.019943	1	0.0369279		1	2	0.097966	21.2	76320	0.16	0.170681	0.24384	0.073159
Synpcc7942_2247	chromosome	2247(mutS)	DNA mismatch repair protein	-0.490951	0.0961973	-5.10359	4.01394e-07	3.89605e-07	0.000670121	4.42413e-06		0	2	0.0812683	18.8	67680	0.07	-0.232451	-0.624589	-0.392138
Synpcc7942_0266	chromosome	0266(dnaJ4)	Heat shock protein DnaJ-like	-0.490013	0.164216	-2.98396	0.00310201	0.00298682	1	0.00773374		0	2	0.0797938	5	18000	0.18	-0.221596	-0.0262572	0.195338
Synpcc7942_1816	chromosome	1816(ltnB)	periplasmic sensor hybrid histidine kinase	-0.489838	0.0905892	-5.40724	7.93225e-08	7.69193e-08	0.000134224	1.02832e-06		0	2	0.110532	3	10800	0.1	0.0265412	0.162872	0.136331
Synpcc7942_1874	chromosome	1874	RNA methyltransferase TrmH, group 2	-0.48968	0.29175	-1.67842	0.0961295	0.0928715	1	0.132825		0	2	0.143866	21.4	77040	0.05	0.110298	-1.18763	-1.29793
Synpcc7942_0252	chromosome	0252(cp12)	hypothetical protein	-0.48962	0.37664	-1.29997	0.198668	0.190533	1	0.245156		1	1	0.406186	14.4	51840	-0.63	-0.0967074	2.4021	2.49881
Synpcc7942_1256	chromosome	1256(gst)	glutathione S-transferase	-0.489323	0.219396	-2.23032	0.0270048	0.026069	1	0.045374		0	0	0.100522	6.2	22320	0.26	0.195257	-0.521561	-0.716818
Synpcc7942_0184	chromosome	0184(pit)	putative phosphate permease	-0.488923	0.114328	-4.2765	2.16662e-05	2.10322e-05	0.033252	0.000129986		0	0	0.0629157	6	21600	0.17	-0.35029	0.141741	0.49203
Synpcc7942_0539	chromosome	539	hypothetical protein	-0.48856	0.181276	-2.69511	0.00751579	0.00726007	1	0.0159131		0	0	0.0651916	12.2	43920	0.1	0.767532	-1.02678	-1.79431
Synpcc7942_2535	chromosome	2535	diguanylate cyclase (GGDEF domain) with PAS/PAC and GAF sensors	-0.488395	0.0984046	-4.96313	8.2199e-07	7.98729e-07	0.00136343	8.39175e-06		1	1	0.331861	10.2	36720	-0.31	-0.783841	1.80589	2.58973
Synpcc7942_1531	chromosome	1531(modA)	molybdenum ABC transporter, periplasmic molybdate-binding protein	-0.488132	0.319452	-1.52803	0.132935	0.123842	1	0.16867		0	0	0.0710881	20	72000	0.16	-0.295353	0.183142	0.478494
Synpcc7942_0792	chromosome	792	putative multidrug efflux MFS transporter	-0.488088	0.123946	-3.9379	9.31981e-05	9.01725e-05	0.133996	0.000424938		0	0	0.12414	5.8	20880	0.31	-0.240051	0.279192	0.519243
Synpcc7942_0839	chromosome	0839(merR)	Nitrilase	-0.487859	0.1513	-3.22445	0.00136738	0.00132632	1	0.00397132		0	2	0.201707	24	86400	0.38	0.31703	-1.6622	-1.97923
Synpcc7942_B2660	pANL	B2660	hypothetical protein	-0.487544	0.166119	-2.9349	0.00351367	0.00340635	1	0.00863034		0	2	0.0802129	1.6	5760	-0.07	-0.38319	0.485333	0.868523
Synpcc7942_2447	chromosome	2447	hypothetical protein	-0.486651	0.29645	-1.6416	0.103556	0.0998262	1	0.140637		1	2	0.298521	5.6	20160	0.25	-0.266743	1.13661	1.40335
Synpcc7942_0546	chromosome	0546(nha4)	Na+/H+ antiporter	-0.486543	0.118702	-4.09885	4.69164e-05	4.55405e-05	0.0701779	0.000248823		0	1	0.295169	8.6	30960	-0.23	0.399274	1.01277	0.613492
Synpcc7942_0767	chromosome	767	hypothetical protein	-0.486263	0.21377	-2.2747	0.0240778	0.0232602	1	0.0416394		0	0	0.0786418	4.8	17280	-0.23	-1.23808	0.133847	1.37192
Synpcc7942_1574	chromosome	1574	probable glucosidase	-0.486022	0.0965656	-5.03308	5.75743e-07	5.59269e-07	0.000957469	6.05875e-06		1	1	0.826732	10	36000	-1.28	-0.898373	2.25914	3.15752
Synpcc7942_2102	chromosome	2102	NAD-reducing hydrogenase gamma	-0.485898	0.366599	-1.32542	0.188852	0.182449	1	0.236044		1	2	0.150802	0.6	2160	0.18	-0.0594773	-0.476609	-0.417131
Synpcc7942_1642	chromosome	1642	hypothetical protein	-0.485722	0.158248	-3.06937	0.00234533	0.00225978	1	0.00613788		0	0	0.0804887	17.2	61920	-0.03	0.275862	0.574351	0.29849
Synpcc7942_2534	chromosome	2534	diguanylate cyclase with GAF sensor	-0.485203	0.268923	-1.80425	0.0737216	0.0711376	1	0.106255		0	2	0.0887241	1	3600	0	-0.5573	0.605457	1.16276
Synpcc7942_0112	chromosome	0112(phr)	Deoxyribodipyrimidine photo-lyase type I	-0.485151	0.128744	-3.76834	0.000182119	0.000176857	0.254851	0.000749158		1	2	0.113114	23.6	84960	0.03	0.395705	-1.03821	-1.43392
Synpcc7942_0781	chromosome	0781(ppsA)	phosphoenolpyruvate synthase	-0.48505	0.0983057	-4.9341	9.52231e-07	9.253e-07	0.00157394	9.42806e-06		1	1	0.570498	8.6	30960	-0.64	-0.958148	3.30538	4.26353
Synpcc7942_1257	chromosome	1257	chloride channel-like	-0.484554	0.122318	-3.96143	8.43262e-05	8.16561e-05	0.121913	0.000391014		0	2	0.0602338	0	0	0.01	0.216562	-0.208488	-0.42505
Synpcc7942_1393	chromosome	1393	histone deacetylase/AcuC/AphA family protein-like	-0.483772	0.135312	-3.57524	0.000383938	0.000372884	0.518682	0.00141997		1	1	0.222621	9	32400	-0.36	-0.739701	0.552266	1.29197
Synpcc7942_2418	chromosome	2418(lrrA)	transcriptional regulator	-0.483734	0.139128	-3.47691	0.000557187	0.00054011	0.728068	0.00189239		0	0	0.0838026	5.4	19440	0.08	-0.576961	0.0213381	0.598299
Synpcc7942_2410	chromosome	2410	adenosine deaminase	-0.483714	0.0957934	-5.04956	5.31881e-07	5.16173e-07	0.000884721	5.6569e-06		0	0	0.0703125	9.4	33840	0.28	-0.188647	-0.420423	-0.231776
Synpcc7942_2236	chromosome	2236	ATPase	-0.483495	0.122279	-3.95405	8.63538e-05	8.37656e-05	0.124811	0.000398733		0	1	0.0961865	15.2	54720	-0.17	-0.345565	-0.103091	0.242474
Synpcc7942_1886	chromosome	1886(recJ)	exonuclease RecJ	-0.482773	0.0975675	-4.94809	1.07404e-06	1.01023e-06	0.00171637	1.01833e-05		1	1	0.112377	12.4	44640	-0.22	-0.0645396	0.0794195	0.143959
Synpcc7942_0088	chromosome	88	hypothetical protein	-0.482621	0.157922	-3.05607	0.0024261	0.00234732	1	0.00632101		0	0	0.090555	0.6	2160	-0.03	-0.0695299	0.811019	0.880549
Synpcc7942_B2620	pANL	B2620(srpA)	putative catalase	-0.48249	0.143706	-3.35749	0.000853468	0.000829183	1	0.00272341		0	0	0.0636861	15.2	54720	-0.01	-0.619042	-0.270906	0.348137
Synpcc7942_0669	chromosome	0669(mpg)	DNA-3-methyladenine glycosylase	-0.482098	0.217795	-2.21354	0.0279966	0.027001	1	0.0465662		0	2	0.078952	1	3600	0.34	-0.490877	-0.930345	-0.439468
Synpcc7942_1248	chromosome	1248	hypothetical protein	-0.481729	0.199042	-2.42024	0.0163452	0.0158115	1	0.0304441		0	2	0.132213	23.4	84240	0.27	0.0638485	-1.0557	-1.11955
Synpcc7942_1889	chromosome	1889	hypothetical protein	-0.481509	0.136554	-3.52616	0.000459348	0.000442583	0.605896	0.00161367		0	2	0.740061	1.8	6480	0.16	0.336194	0.0780745	-0.25812
Synpcc7942_0010	chromosome	10	hypothetical protein	-0.481372	0.223351	-2.15523	0.0326021	0.0312771	1	0.0528292		0	2	0.154758	5.6	20160	0.23	0.0692204	0.408541	0.339321
Synpcc7942_0053	chromosome	53	hypothetical protein	-0.481065	0.432237	-1.11296	0.271154	0.260159	1	0.318331		0	2	0.257176	1.8	6480	-0.12	0.262116	1.05662	0.794506
Synpcc7942_1575	chromosome	1575(malQ)	Glycogen debranching enzyme	-0.480985	0.112977	-4.25739	2.36187e-05	2.24484e-05	0.035446	0.000137834		0	1	0.386274	12.4	44640	-0.65	-1.33267	1.7722	3.10487
Synpcc7942_0913	chromosome	913	N-acetyltransferase-like	-0.480707	0.284459	-1.6899	0.0943612	0.0906286	1	0.129912		0	0	0.0734163	21.6	77760	-0.04	0.0442857	-0.403219	-0.447505
Synpcc7942_0020	chromosome	20	hypothetical protein	-0.480436	0.175331	-2.74016	0.00661443	0.00636842	1	0.014291		1	1	0.117589	10	36000	-0.13	0.131095	0.167949	0.0368536
Synpcc7942_2179	chromosome	2179	putative lipid kinase	-0.479994	0.170531	-2.81471	0.0052061	0.00504591	1	0.0118598		0	0	0.0861065	1.8	6480	0	-0.294537	0.329149	0.623686
Synpcc7942_2532	chromosome	2532	hypothetical protein	-0.479824	0.168443	-2.84858	0.00467218	0.00453634	1	0.0109208		0	0	0.0962284	15.2	54720	0.17	0.148678	0.832846	0.684168
Synpcc7942_0390	chromosome	0390(chrA)	Chromate transporter	-0.478744	0.154667	-3.09532	0.00212263	0.00205694	1	0.00567691		0	0	0.123274	0	0	-0.24	-0.34071	1.54602	1.88673
Synpcc7942_1482	chromosome	1482	hypothetical protein	-0.478656	0.121994	-3.92359	0.000120097	0.000110345	0.162538	0.000503632		1	2	0.187377	21	75600	0.08	-0.601761	-1.85417	-1.2524
Synpcc7942_0202	chromosome	0202(ccoN)	Cbb3-type cytochrome oxidase subunit 1-like	-0.477905	0.119994	-3.98273	7.56568e-05	7.36449e-05	0.11113	0.000367065		0	1	0.473983	11.4	41040	-0.69	0.8388	1.68544	0.846643
Synpcc7942_1584	chromosome	1584	hypothetical protein	-0.477617	0.134222	-3.5584	0.000411527	0.000398922	0.551709	0.00149496		0	2	0.130859	20.6	74160	-0.14	0.0452088	-0.278089	-0.323298
Synpcc7942_B2637	pANL	B2637(parA)	ParA-like protein	-0.477108	0.121704	-3.92023	0.000121663	0.000111797	0.164566	0.000508246		1	2	0.103056	20.4	73440	0.28	-0.30073	0.836728	1.13746
Synpcc7942_1571	chromosome	1571(smpX)	MIP family channel proteins	-0.475481	0.307419	-1.54669	0.125488	0.120952	1	0.165453		1	1	0.261717	10.2	36720	-0.32	-1.04367	1.33374	2.37741
Synpcc7942_0155	chromosome	155	hypothetical protein	-0.475128	0.450689	-1.05423	0.297534	0.28574	1	0.345269		0	0	0.0718784	24	86400	0.21	-0.663243	-0.0582802	0.604962
Synpcc7942_2118	chromosome	2118	hypothetical protein	-0.475103	0.348168	-1.36458	0.176819	0.169635	1	0.221289		0	1	0.130942	8.4	30240	-0.0023	-0.0128955	-0.0799412	-0.0670456
Synpcc7942_0606	chromosome	0606(aat)	leucyl/phenylalanyl-tRNA--protein transferase	-0.474475	0.295072	-1.608	0.112095	0.10694	1	0.149542		0	2	0.108187	23.2	83520	0.29	-0.0093179	-0.41967	-0.410352
Synpcc7942_0166	chromosome	166	hypothetical protein	-0.47443	0.0728367	-6.51361	1.87574e-10	1.70787e-10	3.09294e-07	4.29243e-09		0	0	0.136453	14.6	52560	-0.12	-0.184775	-0.069807	0.114968
Synpcc7942_0722	chromosome	722	hypothetical protein	-0.4743	0.128417	-3.69345	0.00024469	0.000233843	0.332291	0.000947943		0	0	0.0772752	19.4	69840	0.03	0.485756	0.333707	-0.152049
Synpcc7942_1565	chromosome	1565	hypothetical protein	-0.473361	0.170766	-2.77199	0.00630818	0.00592792	1	0.013528		0	2	0.251328	22.2	79920	0.32	-0.171836	-0.589797	-0.417961
Synpcc7942_1924	chromosome	1924	hypothetical protein	-0.473296	0.193422	-2.44696	0.015085	0.0145643	1	0.0284495		0	1	0.128352	6.4	23040	-0.02	0.0874602	0.0204832	-0.066977
Synpcc7942_B2651	pANL	B2651(xerC)	integrase/recombinase	-0.47329	0.0922532	-5.13034	3.38811e-07	3.30409e-07	0.000569294	3.82098e-06		0	1	0.187184	19.2	69120	-0.08	-0.567148	0.222386	0.789534
Synpcc7942_1336	chromosome	1336	hypothetical protein	-0.473007	0.153289	-3.08571	0.00219778	0.00212724	1	0.00581137		1	1	0.43589	10	36000	-0.93	-0.62896	0.15045	0.77941
Synpcc7942_1022	chromosome	1022	hypothetical protein	-0.472854	0.147596	-3.2037	0.00159251	0.00149708	1	0.00439894		1	2	0.0470714	5.2	18720	0.23	-0.0643055	0.891768	0.956073
Synpcc7942_0600	chromosome	0600(prkE)	serine/threonine protein kinase	-0.471728	0.114746	-4.11105	4.39958e-05	4.28318e-05	0.0661324	0.000236076		1	2	0.110186	19	68400	0.02	-0.428425	0.516809	0.945234
Synpcc7942_0605	chromosome	605	hypothetical protein	-0.471248	0.148472	-3.174	0.00162163	0.0015743	1	0.00455202		1	2	0.0902785	24	86400	0.1	-0.227636	-0.480413	-0.252777
Synpcc7942_1077	chromosome	1077	hypothetical protein	-0.471086	0.251327	-1.8744	0.0634353	0.0609666	1	0.0937374		0	0	0.0580736	3.4	12240	0.08	-0.569612	0.304811	0.874423
Synpcc7942_0108	chromosome	108	sulfiredoxin	-0.470355	0.420154	-1.11948	0.267471	0.258337	1	0.316829		0	1	0.0660753	9.2	33120	0.32	0.565207	1.1177	0.552495
Synpcc7942_2523	chromosome	2523	hypothetical protein	-0.470246	0.319333	-1.47259	0.15006	0.136466	1	0.183349		0	1	0.0900211	17	61200	-0.05	-0.625262	-0.496575	0.128687
Synpcc7942_2147	chromosome	2147	hypothetical protein	-0.469947	0.276114	-1.702	0.091261	0.0884695	1	0.127302		0	0	0.0278926	7.8	28080	-0.03	-0.273291	0.699696	0.972987
Synpcc7942_1031	chromosome	1031	hypothetical protein	-0.469605	0.365204	-1.28587	0.206071	0.192934	1	0.247739		0	1	0.230786	7	25200	-0.28	0.0473159	0.903592	0.856276
Synpcc7942_0515	chromosome	515	hypothetical protein	-0.469493	0.226192	-2.07564	0.0394882	0.038206	1	0.0625274		0	1	0.130707	6.8	24480	0.21	0.391826	0.366187	-0.0256398
Synpcc7942_0591	chromosome	591	membrane protein-like	-0.469395	0.26169	-1.79371	0.0760753	0.0727588	1	0.108505		1	1	0.264812	14.2	51120	-0.35	0.135507	-0.0162589	-0.151766
Synpcc7942_1869	chromosome	1869	probable cation efflux system protein	-0.469262	0.090279	-5.19791	2.44811e-07	2.37553e-07	0.000410254	2.81627e-06		0	2	0.234132	4.6	16560	0.11	0.298101	0.21967	-0.0784315
Synpcc7942_1665	chromosome	1665	probable oxidoreductase	-0.469159	0.14023	-3.34564	0.00089773	0.000869612	1	0.00280688		0	2	0.111404	23.6	84960	0.31	0.152112	-1.21463	-1.36674
Synpcc7942_B2617	pANL	B2617	hypothetical protein	-0.469081	0.110985	-4.22651	2.64037e-05	2.57647e-05	0.0403218	0.000151268		0	0	0.0687627	24	86400	0.09	-0.0316665	-1.06413	-1.03247
Synpcc7942_1957	chromosome	1957	cyclic nucleotide-binding domain (cNMP-BD) protein	-0.468111	0.302313	-1.54843	0.125785	0.12034	1	0.164735		0	0	0.132301	13.4	48240	0.3	0.128205	0.899005	0.7708
Synpcc7942_2462	chromosome	2462(xylB)	probable sugar kinase	-0.467949	0.178338	-2.62394	0.00916195	0.00890017	1	0.0188292		0	0	0.050873	15.6	56160	0.05	1.1416	-0.510728	-1.65232
Synpcc7942_0132	chromosome	132	hypothetical protein	-0.467833	0.137108	-3.41215	0.000695849	0.000677801	0.904186	0.00231459		0	0	0.0873531	20.6	74160	0.32	0.0381653	-0.291503	-0.329668
Synpcc7942_2047	chromosome	2047(gcvP)	glycine dehydrogenase	-0.467498	0.107964	-4.33014	1.68215e-05	1.63799e-05	0.0261587	0.000106838		1	2	0.0766395	4.6	16560	0.04	-0.300448	0.632822	0.93327
Synpcc7942_0163	chromosome	163	hypothetical protein	-0.467402	0.18126	-2.57862	0.0104617	0.0101504	1	0.0210955		0	1	0.108579	7.8	28080	0.17	0.345467	1.2297	0.884232
Synpcc7942_1670	chromosome	1670	hypothetical protein	-0.467349	0.413788	-1.12944	0.262624	0.255184	1	0.313714		1	1	0.455081	10.8	38880	-0.42	-0.148396	1.26392	1.41232
Synpcc7942_2555	chromosome	2555(hoxH)	NAD-reducing hydrogenase HoxS beta subunit	-0.46725	0.144654	-3.23013	0.00133033	0.00128018	1	0.00386648		1	1	0.778122	10.8	38880	-0.94	-0.572438	1.19734	1.76977
Synpcc7942_0579	chromosome	0579(sqdX)	sulfolipid sulfoquinovosyldiacylglycerol biosynthesis protein	-0.467064	0.0920435	-5.07438	6.46565e-07	5.95355e-07	0.00101865	6.41282e-06		1	2	0.185941	20.8	74880	0.17	-0.115258	-1.4669	-1.35164
Synpcc7942_2389	chromosome	2389	Heat shock protein DnaJ-like	-0.466976	0.176258	-2.6494	0.00850729	0.00820024	1	0.0176053		0	1	0.21961	11.2	40320	0.13	-1.10043	0.808051	1.90848
Synpcc7942_1623	chromosome	1623	hypothetical protein	-0.466413	0.205034	-2.2748	0.0238045	0.0230553	1	0.0413897		0	0	0.214323	4.8	17280	0.07	-0.0728887	0.810812	0.883701
Synpcc7942_1399	chromosome	1399	hypothetical protein	-0.46605	0.264791	-1.76007	0.0806781	0.0779764	1	0.115102		0	0	0.112308	2.6	9360	0.14	0.501131	1.48526	0.984127
Synpcc7942_0911	chromosome	911	hypothetical protein	-0.464478	0.234934	-1.97706	0.049945	0.0482501	1	0.0762376		0	2	0.13697	2.6	9360	0.07	0.196765	-0.491138	-0.687903
Synpcc7942_1133	chromosome	1133	bacteriocin-processing peptidase. Cysteine peptidase. MEROPS family C39	-0.464438	0.298429	-1.55628	0.123003	0.118354	1	0.162607		0	1	0.116108	9.6	34560	-0.3	0.343316	1.61108	1.26777
Synpcc7942_2181	chromosome	2181	hypothetical protein	-0.464322	0.0813793	-5.70565	2.26202e-08	2.07468e-08	3.66388e-05	3.25897e-07		0	1	0.224707	8	28800	-0.15	-0.462855	0.892908	1.35576
Synpcc7942_1863	chromosome	1863(hemG)	modification methylase, HemK family	-0.463779	0.0942608	-4.92016	1.24487e-06	1.16921e-06	0.00197948	1.14195e-05		0	2	0.174999	24	86400	0.03	0.288401	-0.491994	-0.780395
Synpcc7942_0237	chromosome	237	hypothetical protein	-0.463163	0.191295	-2.4212	0.0161709	0.0156251	1	0.0302084		0	0	0.0643395	18.4	66240	0.26	-0.280345	-0.752796	-0.472451
Synpcc7942_1937	chromosome	1937(msrA)	peptide methionine sulfoxide reductase	-0.462878	0.156811	-2.95183	0.00338948	0.00328448	1	0.00836656		0	1	0.190046	15	54000	-0.03	-0.187923	0.29865	0.486574
Synpcc7942_2495	chromosome	2495(natD)	integral membrane protein of the ABC-type Nat permease for neutral amino acids NatD	-0.462843	0.148001	-3.1273	0.00190823	0.00184889	1	0.00517085		0	2	0.107512	0.6	2160	0.16	0.229861	-0.334684	-0.564544
Synpcc7942_2388	chromosome	2388(oxdC)	Oxalate decarboxylase	-0.462478	0.289096	-1.59974	0.11269	0.108993	1	0.151736		1	1	1.02176	10.6	38160	-1.88	-1.16611	2.11723	3.28334
Synpcc7942_0948	chromosome	948	permease protein of sugar ABC transporter	-0.461814	0.143239	-3.22407	0.00137645	0.00133243	1	0.00398039		1	1	0.164285	13.6	48960	-0.2	-0.598572	0.383788	0.98236
Synpcc7942_0802	chromosome	802	allophycocyanin alpha chain-like	-0.461718	0.20378	-2.26577	0.0245418	0.0237747	1	0.0423985		0	0	0.0728006	15.2	54720	0.1	0.0788547	-0.571467	-0.650322
Synpcc7942_1106	chromosome	1106	hypothetical protein	-0.461462	0.194164	-2.37667	0.0185559	0.0178389	1	0.0336263		0	2	0.132664	20.2	72720	0.18	-0.122301	-0.301317	-0.179016
Synpcc7942_1185	chromosome	1185	hypothetical protein	-0.461125	0.360264	-1.27996	0.205568	0.197349	1	0.252377		0	0	0.125571	13.2	47520	0.26	0.0686534	-0.108931	-0.177584
Synpcc7942_2129	chromosome	2129	iron-sulfur cluster binding protein	-0.461037	0.28977	-1.59104	0.115146	0.11079	1	0.153671		0	0	0.0743346	21.6	77760	0.05	-0.680267	0.309849	0.990116
Synpcc7942_0868	chromosome	868	hypothetical protein	-0.461034	0.138958	-3.31779	0.000976395	0.000950862	1	0.00302766		1	2	0.170133	21.6	77760	0.08	-0.117258	-1.26789	-1.15063
Synpcc7942_0787	chromosome	0787(phoA)	putative purple acid phosphatase	-0.46089	0.148084	-3.11235	0.00199315	0.00192598	1	0.00535467		0	2	0.137658	0.4	1440	0.02	-0.482589	-0.249348	0.233241
Synpcc7942_2266	chromosome	2266	periplasmic polyamine-binding protein of ABC transporter	-0.46028	0.140418	-3.27792	0.0011234	0.00109407	1	0.0033864		0	2	0.0532286	21.6	77760	0.18	0.10288	-1.13012	-1.233
Synpcc7942_B2642	pANL	B2642	putative zinc-binding oxidoreductase	-0.460189	0.0827371	-5.56206	3.14716e-08	3.07709e-08	5.41568e-05	4.58109e-07		0	0	0.059659	24	86400	0	-0.596788	-0.00122458	0.595564
Synpcc7942_1877	chromosome	1877	Transglutaminase-like	-0.460139	0.102294	-4.4982	7.77776e-06	7.57932e-06	0.0123922	5.69204e-05		0	0	0.098864	6.2	22320	0.27	-0.30397	-0.189889	0.114081
Synpcc7942_0422	chromosome	422	hypothetical protein	-0.459774	0.165657	-2.77546	0.00584838	0.00567837	1	0.0130533		1	1	0.548684	10.8	38880	-0.79	-0.723423	1.59016	2.31358
Synpcc7942_0610	chromosome	610	hypothetical protein	-0.45966	0.121139	-3.79448	0.00016325	0.000158788	0.230084	0.000684932		1	2	0.280791	22.8	82080	0.19	-0.306395	-0.720217	-0.413822
Synpcc7942_1824	chromosome	1824	CBS	-0.459628	0.207334	-2.21685	0.0277378	0.0269226	1	0.0464735		1	1	0.196013	13.8	49680	-0.21	0.10701	0.874287	0.767277
Synpcc7942_0875	chromosome	875	hypothetical protein	-0.459575	0.191651	-2.39798	0.0172538	0.0167559	1	0.031948		0	2	0.126439	21.8	78480	0.26	-0.210386	-0.537597	-0.327211
Synpcc7942_1060	chromosome	1060	type I restriction-modification	-0.459093	0.150136	-3.05784	0.00237053	0.00231029	1	0.00623018		0	1	0.0689954	14.2	51120	-0.25	0.111718	-0.83714	-0.948858
Synpcc7942_1355	chromosome	1355	response regulator receiver modulated diguanylate cyclase/phosphodiesterase with PAS/PAC sensor(s)	-0.459073	0.163866	-2.80151	0.0054181	0.00525277	1	0.012224		1	2	0.125822	1.8	6480	-0.14	-0.6005	0.386715	0.987215
Synpcc7942_0188	chromosome	188	diguanylate cyclase/phosphodiesterase (GGDEF &amp; EAL domains) with PAS/PAC sensor(s)	-0.458395	0.116519	-3.93409	9.25869e-05	9.01073e-05	0.13399	0.000424938		0	2	0.123099	3.8	13680	0.74	-1.52831	-0.737302	0.791007
Synpcc7942_2155	chromosome	2155	hypothetical protein	-0.458213	0.21684	-2.11313	0.0361027	0.0348943	1	0.0579521		0	2	0.151396	0.4	1440	0.2	-0.316583	-0.201727	0.114856
Synpcc7942_1400	chromosome	1400	Endo-1,4-beta-xylanase	-0.457655	0.168795	-2.7113	0.00705381	0.00686874	1	0.0152145		0	0	0.131333	12.2	43920	0.26	0.416775	1.50009	1.08332
Synpcc7942_1796	chromosome	1796	hypothetical protein	-0.457325	0.320422	-1.42726	0.158015	0.151583	1	0.200234		0	0	0.0657807	23.6	84960	0.16	-0.549278	0.0174307	0.566709
Synpcc7942_0371	chromosome	0371(metA)	homoserine O-succinyltransferase	-0.456868	0.303446	-1.5056	0.135711	0.131012	1	0.176778		1	1	0.463864	11.2	40320	-0.86	-0.58765	1.82386	2.4115
Synpcc7942_0816	chromosome	816	diguanylate cyclase/phosphodiesterase	-0.456106	0.162515	-2.80654	0.00526614	0.00510025	1	0.0119428		0	2	0.12671	22.2	79920	0.14	-0.370658	-1.16609	-0.795428
Synpcc7942_2097	chromosome	2097	hypothetical protein	-0.455931	0.176751	-2.5795	0.0104064	0.0101128	1	0.0210404		0	0	0.0762825	14.2	51120	0.04	-0.658856	-0.106361	0.552495
Synpcc7942_1862	chromosome	1862	hypothetical protein	-0.455804	0.215526	-2.11484	0.0374065	0.0350282	1	0.0580723		0	2	0.356488	24	86400	-0.02	0.291678	-0.339322	-0.631
Synpcc7942_2540	chromosome	2540(digB)	blue-copper-protein-like protein	-0.455559	0.242944	-1.87516	0.0626048	0.0608396	1	0.0936186		1	1	0.212834	7.6	27360	0.08	-0.969964	1.29941	2.26937
Synpcc7942_0205	chromosome	205	nicotinamide-nucleotide adenylyltransferase	-0.455103	0.128548	-3.54034	0.000544151	0.000492764	0.669667	0.00176134		1	1	0.101136	13	46800	-0.33	0.0551161	1.26529	1.21017
Synpcc7942_1067	chromosome	1067	hypothetical protein	-0.455042	0.227806	-1.9975	0.047329	0.0457649	1	0.0730456		1	1	0.0715095	9	32400	0.06	-0.179197	-0.626702	-0.447505
Synpcc7942_0737	chromosome	737	hypothetical protein	-0.45472	0.187862	-2.4205	0.0162618	0.0157748	1	0.0304441		0	2	0.161312	5	18000	0.02	1.07392	1.4899	0.41598
Synpcc7942_2059	chromosome	2059(cdv2)	hypothetical protein	-0.454464	0.147605	-3.07892	0.00246047	0.00229374	1	0.0062033		1	2	0.726955	3.4	12240	0.06	0.205765	0.13128	-0.0744851
Synpcc7942_1280	chromosome	1280	hypothetical protein	-0.454181	0.119884	-3.7885	0.000166357	0.000162037	0.234306	0.000694183		0	1	0.181256	14.4	51840	-0.09	-0.334032	0.0188354	0.352867
Synpcc7942_1986	chromosome	1986(pqqL)	processing protease	-0.454005	0.147408	-3.07992	0.00221573	0.00213274	1	0.00581798		0	0	0.149862	10.6	38160	0.12	-0.409304	0.758222	1.16753
Synpcc7942_0793	chromosome	793	hypothetical protein	-0.453995	0.190028	-2.3891	0.0176351	0.0170449	1	0.0323235		0	0	0.0977289	1.6	5760	-0.46	-0.516682	-0.164579	0.352103
Synpcc7942_1600	chromosome	1600	5',5'''-P-1,P-4-tetraphosphate phosphorylase II-like	-0.453482	0.181666	-2.49625	0.0134819	0.012915	1	0.0256801		0	0	0.0393659	0	0	0.16	-0.526632	-0.632134	-0.105501
Synpcc7942_1475	chromosome	1475(sbtA)	sodium-dependent bicarbonate transporter	-0.453387	0.125655	-3.6082	0.000362246	0.000344616	0.481221	0.00132572		1	2	0.522285	1.6	5760	0.22	0.793324	-0.239143	-1.03247
Synpcc7942_1979	chromosome	1979	membrane protein-like	-0.453366	0.206904	-2.19119	0.0295434	0.0285619	1	0.0489002		0	0	0.146717	15.6	56160	-0.01	0.198491	-0.301481	-0.499972
Synpcc7942_1545	chromosome	1545	plasmid stabilization protein StbB-like	-0.452993	0.284036	-1.59484	0.113019	0.109971	1	0.152985		0	0	0.105287	6.4	23040	-0.08	0.178831	0.974182	0.795352
Synpcc7942_1107	chromosome	1107	TPR repeat	-0.452678	0.137133	-3.30101	0.00103236	0.00100665	1	0.00318914		1	2	0.179773	2	7200	0.22	0.0512554	1.34682	1.29556
Synpcc7942_0969	chromosome	969	Carboxymethylenebutenolidase	-0.452542	0.179504	-2.52107	0.0123381	0.0119573	1	0.0240293		0	0	0.0843258	10.2	36720	0	0.150748	-0.846591	-0.997339
Synpcc7942_2605	chromosome	2605	hypothetical protein	-0.452158	0.271247	-1.66696	0.0979483	0.0951623	1	0.134772		0	2	0.418757	5	18000	-0.14	-0.211521	0.8633	1.07482
Synpcc7942_0843	chromosome	843	hypothetical protein	-0.451907	0.225187	-2.00681	0.0467825	0.0450374	1	0.0721663		1	2	0.236758	19.6	70560	0.09	0.167132	-1.27507	-1.44221
Synpcc7942_0265	chromosome	265	hypothetical protein	-0.451725	0.312195	-1.44693	0.151638	0.146426	1	0.194649		0	0	0.0900284	5.6	20160	0.04	-0.27561	-0.331428	-0.055818
Synpcc7942_1377	chromosome	1377	metal dependent phosphohydrolase	-0.451324	0.107111	-4.21359	3.12717e-05	2.97306e-05	0.0462906	0.000170341		0	0	0.0821861	0	0	-0.22	-0.367355	0.686811	1.05417
Synpcc7942_2288	chromosome	2288	Phosphatase kdsC	-0.451319	0.190961	-2.3634	0.0190967	0.0184387	1	0.0345153		1	1	0.148866	13.6	48960	0	0.0399403	0.258605	0.218665
Synpcc7942_2013	chromosome	2013	hypothetical protein	-0.450878	0.208394	-2.16358	0.0316308	0.03076	1	0.0520613		0	1	0.0761576	16.8	60480	-0.07	-0.0405013	-0.419835	-0.379333
Synpcc7942_2282	chromosome	2282	GAF sensor signal transduction histidine kinase	-0.45062	0.104931	-4.29445	2.06494e-05	1.99042e-05	0.0315482	0.000124649		0	0	0.0904098	8.4	30240	-0.36	-0.293302	0.408792	0.702094
Synpcc7942_0130	chromosome	130	hypothetical protein	-0.450599	0.233524	-1.92956	0.0556982	0.0535576	1	0.0834347		0	1	0.391644	9.6	34560	-0.47	0.1418	1.10259	0.960792
Synpcc7942_0736	chromosome	736	electron transfer protein	-0.450392	0.256271	-1.75748	0.0811193	0.0784102	1	0.115652		0	1	0.247517	7.8	28080	0.14	0.951799	1.61459	0.662788
Synpcc7942_0253	chromosome	253	hypothetical protein	-0.450367	0.246712	-1.82548	0.069931	0.0679226	1	0.102427		0	0	0.126436	22.8	82080	-0.02	2.00902	3.69785	1.68883
Synpcc7942_2490	chromosome	2490(miaA)	tRNA delta(2)-isopentenylpyrophosphate transferase	-0.45014	0.119968	-3.75217	0.000203134	0.000194704	0.279984	0.000819234		0	0	0.0607012	24	86400	-0.21	-0.369533	-0.517478	-0.147945
Synpcc7942_0857	chromosome	857	CheW protein	-0.44982	0.293067	-1.53487	0.127853	0.12393	1	0.16867		1	2	0.999673	0.6	2160	0.88	-0.853458	0.124159	0.977616
Synpcc7942_1398	chromosome	1398	Cellulose synthase (UDP-forming)	-0.449731	0.262976	-1.71016	0.089187	0.0867907	1	0.125608		0	0	0.0969199	17	61200	0.09	0.239826	1.51125	1.27142
Synpcc7942_0744	chromosome	744	hypothetical protein	-0.449603	0.125313	-3.58784	0.000363227	0.000353634	0.493319	0.00135764		0	0	0.118834	7.8	28080	0.13	0.162001	1.05969	0.897689
Synpcc7942_1697	chromosome	1697	Zn-finger, CDGSH type	-0.449405	0.248179	-1.81081	0.0722554	0.0701386	1	0.10518		0	0	0.0694277	20.6	74160	-0.02	-1.47023	0.283903	1.75413
Synpcc7942_2241	chromosome	2241	hypothetical protein	-0.449128	0.180611	-2.48671	0.0134999	0.0131299	1	0.02608		1	1	0.16196	9.4	33840	0.2	0.268825	0.548178	0.279353
Synpcc7942_0741	chromosome	741	Phage tail protein I	-0.448518	0.133576	-3.35777	0.000851127	0.000827417	1	0.00272341		0	0	0.0274171	12.4	44640	0.04	0.258018	0.696441	0.438423
Synpcc7942_B2623	pANL	B2623(srpD)	cysteine synthase A	-0.448338	0.0838394	-5.34758	1.02474e-07	1.00403e-07	0.000175003	1.3235e-06		1	1	0.104083	10.4	37440	-0.04	-0.290027	-0.569932	-0.279905
Synpcc7942_2582	chromosome	2582(impA)	myo-inositol-1(or 4)-monophosphatase	-0.446762	0.162158	-2.75511	0.00618416	0.00602201	1	0.013693		1	2	0.036476	21.6	77760	0.21	0.240614	-0.624658	-0.865272
Synpcc7942_1065	chromosome	1065	DEAD/DEAH box helicase-like	-0.446761	0.0970848	-4.60176	4.74263e-06	4.62902e-06	0.0076564	3.76108e-05		1	1	0.237141	15.4	55440	-0.27	-0.647202	0.56972	1.21692
Synpcc7942_2066	chromosome	2066	tRNA-dihydrouridine synthase A	-0.446481	0.15407	-2.89791	0.00398717	0.00387899	1	0.0096463		0	1	0.104134	15.8	56880	-0.1	-0.446848	0.105647	0.552495
Synpcc7942_2382	chromosome	2382(hemN)	coproporphyrinogen III oxidase	-0.445967	0.15108	-2.95186	0.0033634	0.00327034	1	0.0083418		0	0	0.0629571	10.6	38160	-0.07	-0.558035	-0.463013	0.0950223
Synpcc7942_1165	chromosome	1165	hypothetical protein	-0.445752	0.498965	-0.893355	0.376528	0.364455	1	0.42565		0	0	0.094903	23.6	84960	-0.15	-0.815092	0.15244	0.967533
Synpcc7942_0044	chromosome	44	hypothetical protein	-0.44556	0.104739	-4.25401	2.35683e-05	2.29583e-05	0.0361823	0.000139602		1	2	0.243207	23.4	84240	0.14	-0.080944	0.0195624	0.100506
Synpcc7942_2435	chromosome	2435	hypothetical protein	-0.445495	0.274396	-1.62355	0.108009	0.103788	1	0.145891		1	1	0.174868	16.2	58320	-0.12	-0.176083	0.0155724	0.191656
Synpcc7942_0936	chromosome	936	Rhodanese-like	-0.445477	0.219792	-2.02681	0.0441249	0.0428946	1	0.069049		0	2	0.104138	3.8	13680	-0.03	0.0589891	0.218339	0.15935
Synpcc7942_0339	chromosome	339	hypothetical protein	-0.445179	0.135582	-3.28348	0.0012163	0.00114207	1	0.00351192		0	2	0.102671	21.4	77040	0.08	0.390696	-0.369858	-0.760555
Synpcc7942_0830	chromosome	0830(asnC)	asparaginyl-tRNA synthetase	-0.444119	0.133355	-3.33036	0.000935775	0.000900198	1	0.00288584		0	1	0.159859	17	61200	0	0.141058	-0.323684	-0.464742
Synpcc7942_2562	chromosome	2562	aluminum resistance protein-like	-0.442976	0.0914926	-4.84166	2.11791e-06	1.93876e-06	0.00325906	1.77985e-05		0	0	0.0764712	1.8	6480	-0.05	-0.105822	-0.425171	-0.319349
Synpcc7942_0011	chromosome	11	hypothetical protein	-0.442913	0.22524	-1.96641	0.0506779	0.0492167	1	0.0775698		0	2	0.40486	23.4	84240	0.06	-0.316597	-0.983308	-0.666711
Synpcc7942_2051	chromosome	2051	hypothetical protein	-0.442576	0.132897	-3.33021	0.000936266	0.000911105	1	0.00291585		0	0	0.0826867	24	86400	0.2	-0.436183	-0.0578255	0.378358
Synpcc7942_0369	chromosome	0369(aoxB)	putative flavin-containing monoamine oxidase	-0.441982	0.121772	-3.62959	0.000309925	0.000301704	0.424497	0.00118488		1	1	0.80644	10.8	38880	-0.71	0.0707726	2.089	2.01822
Synpcc7942_0308	chromosome	0308(chpX)	CO2 hydration protein	-0.441814	0.179828	-2.45687	0.0147755	0.0143018	1	0.0280237		0	2	0.25036	5.4	19440	-0.04	-0.338778	1.22181	1.56059
Synpcc7942_1081	chromosome	1081	hypothetical protein	-0.441126	0.411371	-1.07233	0.290161	0.276312	1	0.335381		0	0	0.204606	13.8	49680	0.37	0.141687	-0.728198	-0.869884
Synpcc7942_1130	chromosome	1130	protein serine/threonine phosphatase	-0.441048	0.0985784	-4.47409	8.69932e-06	8.47714e-06	0.0138347	6.29111e-05		0	1	0.156903	6.2	22320	0.11	-0.369502	-0.574868	-0.205366
Synpcc7942_2297	chromosome	2297(tal)	transaldolase/EF-hand domain-containing protein	-0.440978	0.202952	-2.17282	0.0309183	0.0299083	1	0.0508361		1	1	0.752814	10.4	37440	-1.1	0.0178862	2.09121	2.07333
Synpcc7942_2033	chromosome	2033	hypothetical protein	-0.440771	0.298134	-1.47843	0.142635	0.138088	1	0.185132		1	2	0.435409	2	7200	0.4	0.319723	-0.0633657	-0.383088
Synpcc7942_0935	chromosome	935	hypothetical protein	-0.439924	0.166056	-2.64925	0.00847528	0.00825191	1	0.0176901		1	1	0.110487	10.8	38880	-0.01	-0.357347	0.610186	0.967533
Synpcc7942_1129	chromosome	1129	hypothetical protein	-0.439778	0.16547	-2.65775	0.00825043	0.00804148	1	0.0173477		1	2	0.218891	4.4	15840	0.21	-0.447838	-0.186245	0.261594
Synpcc7942_2264	chromosome	2264	transcriptional regulator, LuxR family	-0.439725	0.454618	-0.96724	0.337736	0.328089	1	0.387742		0	0	0.133871	9.8	35280	0.3	0.371062	0.852903	0.48184
Synpcc7942_0283	chromosome	283	Dihydrouridine synthase TIM-barrel protein nifR3	-0.439012	0.139794	-3.14042	0.00181772	0.00176437	1	0.00498766		0	1	0.0436088	15	54000	0.06	-0.355867	-0.284712	0.0711552
Synpcc7942_0263	chromosome	263	Protein of unknown function DUF147	-0.438516	0.12047	-3.64005	0.000349542	0.000324029	0.453964	0.00125823		0	0	0.0768725	15	54000	0.16	0.0422211	0.100844	0.0586231
Synpcc7942_1264	chromosome	1264(nha2)	Na+/H+ antiporter	-0.438078	0.127378	-3.43921	0.000629	0.000613204	0.823362	0.0021248		1	2	0.100748	3	10800	0.06	-0.0867784	-0.18687	-0.100092
Synpcc7942_0178	chromosome	178	ATPase	-0.437998	0.183839	-2.38251	0.0179315	0.0174493	1	0.0329578		0	0	0.143833	15.6	56160	0.15	0.0904172	0.538502	0.448084
Synpcc7942_2257	chromosome	2257	hypothetical protein	-0.437443	0.511676	-0.854922	0.401049	0.379275	1	0.439418		0	1	0.15434	15.6	56160	-0.36	0.000839454	0.172167	0.171328
Synpcc7942_1968	chromosome	1968	hypothetical protein	-0.436303	0.134177	-3.25169	0.00122811	0.00118488	1	0.00363763		0	0	0.107938	11.8	42480	0.24	-0.361186	-0.151579	0.209607
Synpcc7942_0824	chromosome	824	hypothetical protein	-0.436216	0.154227	-2.8284	0.00492336	0.00476755	1	0.0113327		0	0	0.0462626	3	10800	-0.01	-0.39528	-0.183275	0.212004
Synpcc7942_0846	chromosome	846	hypothetical protein	-0.436076	0.153653	-2.83805	0.00480447	0.00463639	1	0.0110909		0	0	0.232393	17.6	63360	-0.26	-0.0831898	-0.0252526	0.0579372
Synpcc7942_0750	chromosome	750	Phage tail tape measure protein TP901, core region	-0.435973	0.0937151	-4.65211	3.7224e-06	3.63448e-06	0.0060405	3.05848e-05		0	1	0.0763678	7.6	27360	-0.03	0.915924	1.33739	0.421469
Synpcc7942_1034	chromosome	1034	Transglutaminase-like	-0.435689	0.125611	-3.46856	0.000624976	0.000589056	0.79228	0.00205244		0	1	0.127383	10.4	37440	-0.04	0.198761	-1.3635	-1.56226
Synpcc7942_1012	chromosome	1012(sphR)	two component transcriptional regulator, winged helix family	-0.435657	0.204183	-2.13366	0.034036	0.0331211	1	0.0554963		0	0	0.150623	6.2	22320	0.24	-0.0930132	0.127638	0.220651
Synpcc7942_0972	chromosome	972	YjgF-like protein	-0.435616	0.211449	-2.06015	0.0414761	0.0397338	1	0.0645674		1	2	0.17727	23.6	84960	0.4	0.259225	-1.32329	-1.58252
Synpcc7942_1161	chromosome	1161	hypothetical protein	-0.43522	0.169331	-2.57023	0.0105896	0.0103442	1	0.0213101		0	0	0.0598001	18	64800	-0.17	0.0679185	0.244904	0.176986
Synpcc7942_2145	chromosome	2145	hypothetical protein	-0.435206	0.0777967	-5.59414	5.8273e-08	5.11722e-08	8.95514e-05	7.09262e-07		0	0	0.044091	22.4	80640	0.11	-0.00453579	0.00971323	0.014249
Synpcc7942_0414	chromosome	414	hypothetical protein	-0.435148	0.124553	-3.49369	0.000524195	0.000507989	0.688604	0.00180331		0	0	0.122541	19	68400	0.14	-0.674942	-0.998189	-0.323247
Synpcc7942_1206	chromosome	1206	hypothetical protein	-0.43509	0.487307	-0.892846	0.378216	0.36262	1	0.424031		0	0	0.0868222	10.4	37440	0.08	-0.274059	-0.240938	0.0331209
Synpcc7942_2366	chromosome	2366	hypothetical protein	-0.435072	0.285747	-1.52258	0.131221	0.12645	1	0.171481		0	2	0.162446	21.4	77040	-0.02	-1.1181	0.405695	1.52379
Synpcc7942_2425	chromosome	2425(ycf39)	chaperon-like protein for quinone binding in photosystem II	-0.433816	0.128106	-3.38638	0.000839389	0.000791145	1	0.00263948		0	0	0.118522	13	46800	0.21	0.240157	-2.19541	-2.43557
Synpcc7942_0858	chromosome	0858(pixJ1)	methyl-accepting chemotaxis sensory transducer with phytochrome sensor	-0.433092	0.110829	-3.90776	0.00010256	9.9965e-05	0.147948	0.000464021		1	2	0.736766	0	0	0.57	-0.971097	0.123752	1.09485
Synpcc7942_0765	chromosome	765	hypothetical protein	-0.432987	0.281889	-1.53602	0.127431	0.123357	1	0.168254		0	0	0.0750957	21	75600	-0.05	0.532176	0.374177	-0.157998
Synpcc7942_0675	chromosome	675	hypothetical protein	-0.432935	0.187335	-2.31102	0.0223026	0.0212833	1	0.0389505		0	0	0.0667917	14	50400	0.34	-0.249425	-0.0605939	0.188831
Synpcc7942_0057	chromosome	57	putative C-3 methyl transferase	-0.432024	0.170658	-2.53151	0.0118527	0.0115598	1	0.0233551		0	2	0.128199	2.8	10080	-0.09	-0.0413673	0.682788	0.724155
Synpcc7942_1657	chromosome	1657	hypothetical protein	-0.431619	0.425047	-1.01546	0.315437	0.303136	1	0.361882		0	0	0.034507	18.4	66240	-0.32	-0.783716	0.348972	1.13269
Synpcc7942_1245	chromosome	1245	hypothetical protein	-0.431573	0.192646	-2.24024	0.0261281	0.0252203	1	0.0441824		1	2	0.190167	23.4	84240	0.09	-0.841329	-0.381943	0.459386
Synpcc7942_0061	chromosome	0061(rfbG)	CDP-glucose 4,6-dehydratase	-0.431313	0.137056	-3.14699	0.00176066	0.00171561	1	0.00487772		1	1	0.122327	9.8	35280	-0.11	0.131564	1.33726	1.20569
Synpcc7942_1708	chromosome	1708(prlC)	oligopeptidase A. Metallo peptidase. MEROPS family M03A	-0.430902	0.132798	-3.24479	0.00125041	0.00122164	1	0.00373223		0	0	0.0613578	23.2	83520	0	-0.112664	-0.576252	-0.463589
Synpcc7942_0286	chromosome	286	hypothetical protein	-0.430736	0.565034	-0.762319	0.451126	0.436375	1	0.497019		0	0	0.0976272	11.4	41040	0.13	-0.181008	-1.03393	-0.852918
Synpcc7942_0255	chromosome	255	ATPase	-0.430625	0.146724	-2.93492	0.00353683	0.00341519	1	0.00863139		0	1	0.210031	11.8	42480	-0.05	-0.528424	1.03498	1.5634
Synpcc7942_B2625	pANL	B2625	hypothetical protein	-0.430518	0.109677	-3.92532	9.38499e-05	9.18818e-05	0.136445	0.000431913		0	0	0.06908	10.2	36720	0.1	-1.54679	-0.257328	1.28946
Synpcc7942_1659	chromosome	1659	nitroreductase	-0.430001	0.183989	-2.3371	0.0201821	0.0196766	1	0.0364703		0	0	0.114	13.6	48960	0.07	0.0178293	-0.36711	-0.384939
Synpcc7942_2489	chromosome	2489	hypothetical protein	-0.429721	0.277328	-1.54951	0.124621	0.120336	1	0.164735		1	1	0.0561789	14.2	51120	-0.17	0.380455	0.378361	-0.00209383
Synpcc7942_0661	chromosome	661	hypothetical protein	-0.429597	0.103048	-4.1689	3.38887e-05	3.30844e-05	0.0513801	0.00018728		0	0	0.0845783	3.8	13680	-0.02	-0.404021	0.181388	0.58541
Synpcc7942_0110	chromosome	110	transcriptional regulator, XRE family	-0.429564	0.191958	-2.23781	0.026023	0.0254504	1	0.0445028		1	1	0.136406	12	43200	-0.04	0.236534	1.14972	0.913182
Synpcc7942_1263	chromosome	1263	N6-adenine-specific DNA methylase-like	-0.429224	0.178593	-2.40336	0.0168863	0.0164727	1	0.031492		0	0	0.0714352	20.6	74160	0.06	0.456292	0.185252	-0.27104
Synpcc7942_0394	chromosome	0394(cdsA)	phosphatidate cytidylyltransferase	-0.4291	0.091398	-4.69485	5.60436e-06	4.87214e-06	0.00803904	3.89152e-05		1	1	0.287151	14.2	51120	-0.23	-0.420957	0.250416	0.671372
Synpcc7942_1035	chromosome	1035	putative proteasome-type protease	-0.42865	0.188122	-2.27857	0.0238414	0.0230295	1	0.0413828		0	2	0.0986438	0.4	1440	0.37	0.117475	0.00909602	-0.108379
Synpcc7942_1500	chromosome	1500(prmA)	ribosomal protein L11 methyltransferase	-0.428285	0.159886	-2.67868	0.0077625	0.00756316	1	0.0165198		1	1	0.198523	17	61200	-0.03	-0.273376	-0.548517	-0.275141
Synpcc7942_0074	chromosome	74	hypothetical protein	-0.427943	0.194186	-2.20378	0.0285356	0.0277939	1	0.0477154		0	0	0.165348	17.6	63360	0.38	-0.822576	-1.64859	-0.826017
Synpcc7942_1357	chromosome	1357	multi-sensor signal transduction histidine kinase	-0.427609	0.0925528	-4.62016	4.30583e-06	4.21005e-06	0.00697606	3.45651e-05		0	1	0.194241	7.4	26640	-0.08	-0.296777	1.46785	1.76463
Synpcc7942_1125	chromosome	1125	putative CheA signal transduction histidine kinase, no good domain identification	-0.427146	0.173075	-2.46799	0.0141665	0.0137272	1	0.0270817		1	2	0.293887	2.4	8640	-0.19	0.0951645	0.675471	0.580307
Synpcc7942_2519	chromosome	2519	diguanylate cyclase/phosphodiesterase	-0.427139	0.170369	-2.50714	0.0126926	0.0123793	1	0.0247718		0	1	0.203651	6.6	23760	-0.25	-0.406984	0.969445	1.37643
Synpcc7942_2256	chromosome	2256	hypothetical protein	-0.427078	0.166486	-2.56525	0.0107462	0.0104944	1	0.0215959		0	0	0.101233	13	46800	-0.03	0.326613	0.0497266	-0.276886
Synpcc7942_0364	chromosome	364	hypothetical protein	-0.426731	0.190051	-2.24534	0.0256241	0.02499	1	0.0439273		0	0	0.159141	14.4	51840	0.58	0.404788	-1.06183	-1.46661
Synpcc7942_0198	chromosome	0198(ndbC)	type 2 NADH dehydrogenase	-0.426303	0.100688	-4.23389	2.56379e-05	2.50002e-05	0.0392004	0.000147863		1	1	0.511264	11.2	40320	-0.72	0.494708	1.48654	0.991836
Synpcc7942_1682	chromosome	1682(cysT)	Sulphate transport system permease protein 2	-0.425924	0.144652	-2.94448	0.00348884	0.00337256	1	0.00856775		0	0	0.092525	18	64800	0.33	0.195165	-1.12966	-1.32482
Synpcc7942_1568	chromosome	1568	hypothetical protein	-0.425565	0.21268	-2.00096	0.046908	0.0455934	1	0.0728335		0	0	0.440056	24	86400	-0.72	-0.0611022	1.16233	1.22343
Synpcc7942_2551	chromosome	2551(hypF)	(NiFe) hydrogenase maturation protein HypF	-0.425424	0.110297	-3.85708	0.00012543	0.000122419	0.179221	0.000545961		0	1	0.271336	11.4	41040	0.02	-0.263005	1.36068	1.62369
Synpcc7942_1843	chromosome	1843	hypothetical protein	-0.424625	0.172046	-2.46809	0.0141248	0.0137334	1	0.0270817		0	0	0.105317	11	39600	0.13	-0.104262	-0.709915	-0.605653
Synpcc7942_0054	chromosome	54	hypothetical protein	-0.424106	0.382454	-1.10891	0.271321	0.263493	1	0.321318		0	0	0.0820753	16.2	58320	-0.1	-0.221607	0.950814	1.17242
Synpcc7942_1388	chromosome	1388(ecaA)	Carbonate dehydratase	-0.423914	0.160407	-2.64274	0.00861122	0.00839846	1	0.0179288		0	2	0.0705293	17.2	61920	0.15	-0.445711	-0.271727	0.173983
Synpcc7942_0136	chromosome	136	phage integrase	-0.423878	0.126582	-3.34864	0.000872254	0.00085039	1	0.00276862		0	0	0.0726562	7.6	27360	-0.01	-0.689101	-0.10133	0.58777
Synpcc7942_1630	chromosome	1630(cytA)	cytochrome c553	-0.423597	0.254001	-1.6677	0.0978995	0.0950033	1	0.134754		1	2	0.340412	3.4	12240	0.2	0.311886	0.0764269	-0.235459
Synpcc7942_2000	chromosome	2000(mrcB)	Penicillin-binding protein 1A	-0.421893	0.094316	-4.47318	1.00307e-05	9.49946e-06	0.0154461	6.86468e-05		0	2	0.185073	22.6	81360	0.16	0.116285	-0.239914	-0.356199
Synpcc7942_0313	chromosome	313	hypothetical protein	-0.421535	0.215289	-1.958	0.0517024	0.050186	1	0.0790161		0	2	0.194713	21.4	77040	-0.01	0.359058	0.178199	-0.180859
Synpcc7942_0848	chromosome	0848(uvrA)	excinuclease ABC subunit A	-0.420768	0.0799669	-5.26177	1.70764e-07	1.66188e-07	0.000288171	2.06095e-06		0	2	0.255882	24	86400	0.21	-0.271742	-1.37385	-1.10211
Synpcc7942_1807	chromosome	1807(mutT)	mutator MutT-like	-0.420408	0.217403	-1.93378	0.0547181	0.0530661	1	0.082806		0	0	0.072245	16.8	60480	0.17	-0.0153885	0.3136	0.328989
Synpcc7942_1564	chromosome	1564	hypothetical protein	-0.418815	0.26147	-1.60177	0.111857	0.108632	1	0.151447		0	0	0.0828312	14.4	51840	0.15	0.0561897	-0.850747	-0.906937
Synpcc7942_0415	chromosome	415	hypothetical protein	-0.41777	0.165039	-2.53134	0.0118014	0.0114799	1	0.0232435		0	2	0.165256	0	0	-0.04	-0.442832	1.35015	1.79298
Synpcc7942_1339	chromosome	1339	hypothetical protein	-0.4175	0.353585	-1.18076	0.241751	0.234029	1	0.292343		1	2	0.393381	0	0	0.42	-0.265023	-0.718733	-0.45371
Synpcc7942_1972	chromosome	1972	TPR repeat	-0.417207	0.167211	-2.49509	0.0131059	0.0127223	1	0.0253236		0	2	0.192472	22.2	79920	0.28	0.0695665	-0.861021	-0.930588
Synpcc7942_1903	chromosome	1903	hypothetical protein	-0.416512	0.357957	-1.16358	0.256032	0.235039	1	0.292828		0	2	0.171836	2.2	7920	-0.15	0.261891	0.0398515	-0.22204
Synpcc7942_B2626	pANL	B2626(parB)	hypothetical protein	-0.416227	0.133585	-3.11582	0.00234497	0.00212221	1	0.00580605		1	2	0.315441	21.6	77760	0.07	-1.68935	0.448106	2.13746
Synpcc7942_0588	chromosome	0588(purT)	phosphoribosylglycinamide formyltransferase 2	-0.416088	0.107894	-3.85647	0.000153164	0.000141624	0.20663	0.000625204		1	2	0.0741091	23.2	83520	0.1	0.344192	-1.16001	-1.5042
Synpcc7942_0966	chromosome	966	hypothetical protein	-0.415425	0.187716	-2.21305	0.0278202	0.0271355	1	0.0467167		0	0	0.10209	13.6	48960	0.11	-0.182131	0.407517	0.589648
Synpcc7942_2193	chromosome	2193	metal dependent phosphohydrolase	-0.415125	0.111578	-3.7205	0.000214118	0.000209534	0.300263	0.000871903		1	1	0.0640473	15	54000	-0.17	-0.754635	0.184138	0.938774
Synpcc7942_0973	chromosome	0973(ugd)	UDP-glucose 6-dehydrogenase	-0.414388	0.14873	-2.78617	0.00559458	0.00546374	1	0.0126215		1	1	0.0602032	9.2	33120	-0.05	-1.00123	-0.414787	0.586442
Synpcc7942_1385	chromosome	1385	hypothetical protein	-0.413414	0.294283	-1.40482	0.162794	0.158832	1	0.20864		0	0	0.0721779	18.2	65520	0.06	-0.459551	0.515177	0.974728
Synpcc7942_0250	chromosome	250	hypothetical protein	-0.413388	0.206553	-2.00137	0.0466158	0.0455182	1	0.0727751		0	0	0.116625	14.4	51840	-0.13	0.0545564	-0.342322	-0.396879
Synpcc7942_0230	chromosome	230	hypothetical protein	-0.413117	0.147785	-2.79539	0.00544053	0.0052749	1	0.0122604		0	2	0.269999	3.4	12240	-0.03	-0.632835	1.3639	1.99673
Synpcc7942_1166	chromosome	1166	hypothetical protein	-0.412935	0.202648	-2.0377	0.0427053	0.0416059	1	0.0673194		0	1	0.101223	14	50400	0	-1.19083	0.68865	1.87948
Synpcc7942_0087	chromosome	87	hypothetical protein	-0.411187	0.116424	-3.53182	0.000443161	0.000433125	0.59468	0.00158856		0	1	0.152418	14.8	53280	0.14	0.0270693	0.925379	0.89831
Synpcc7942_1817	chromosome	1817(ltnA)	response regulator receiver domain protein (CheY-like)	-0.410868	0.342243	-1.20052	0.232955	0.227309	1	0.284883		1	2	0.374875	3	10800	0.22	0.449148	0.31918	-0.129969
Synpcc7942_1612	chromosome	1612(pntA)	pyridine nucleotide transhydrogenase alpha subunit	-0.410674	0.142353	-2.88489	0.00410828	0.00401742	1	0.00990152		1	1	1.56393	11.4	41040	-3.46	-1.19172	1.33562	2.52735
Synpcc7942_0491	chromosome	491	hypothetical protein	-0.410464	0.37279	-1.10106	0.275343	0.266186	1	0.324345		1	1	0.462354	13.8	49680	-0.53	-0.621585	1.19884	1.82043
Synpcc7942_0452	chromosome	452	hypothetical protein	-0.409598	0.378362	-1.08256	0.286624	0.271454	1	0.330336		0	0	0.199639	7.2	25920	-0.32	-0.737261	0.0545368	0.791798
Synpcc7942_0659	chromosome	659	Rad3-related DNA helicases-like	-0.408822	0.12161	-3.36174	0.000828956	0.000809344	1	0.00268122		0	2	0.107101	2	7200	0.07	-0.612209	-0.194915	0.417294
Synpcc7942_0707	chromosome	0707(cad)	arginine decarboxylase	-0.408518	0.0816343	-5.00424	9.02683e-07	8.33857e-07	0.00142089	8.63638e-06		0	0	0.0427076	20	72000	0	-0.736306	0.167263	0.903569
Synpcc7942_2499	chromosome	2499	Band 7 protein	-0.407466	0.160631	-2.53665	0.0116398	0.0113762	1	0.0230829		1	1	0.525905	8.8	31680	-0.57	-0.238074	2.03435	2.27243
Synpcc7942_1566	chromosome	1566(ppk)	polyphosphate kinase	-0.406784	0.0975018	-4.17206	3.55487e-05	3.42047e-05	0.0530857	0.000193041		0	1	0.206842	17.6	63360	-0.04	-0.370151	-0.874092	-0.503941
Synpcc7942_0749	chromosome	749	hypothetical protein	-0.406742	0.222488	-1.82815	0.0694621	0.0672808	1	0.10175		0	1	0.0953586	11.8	42480	0.14	1.13349	1.26024	0.126756
Synpcc7942_0727	chromosome	727	hypothetical protein	-0.406726	0.0890215	-4.56885	5.43827e-06	5.32795e-06	0.00876447	4.1673e-05		0	1	0.0640687	9.2	33120	-0.01	-0.052477	-0.265517	-0.21304
Synpcc7942_2101	chromosome	2101(rfbA)	glucose-1-phosphate thymidylyltransferase	-0.405337	0.216656	-1.87088	0.0628676	0.061221	1	0.0939752		1	2	0.131724	0.6	2160	0.08	-0.296505	-0.845889	-0.549385
Synpcc7942_2242	chromosome	2242	histidine kinase	-0.405042	0.182835	-2.21534	0.0274212	0.0269169	1	0.0464735		0	2	0.101821	3.8	13680	0.36	-0.546838	0.143161	0.689999
Synpcc7942_1168	chromosome	1168(cpmA)	circadian phase modifier CpmA	-0.404716	0.121894	-3.32022	0.00124115	0.00110456	1	0.00340768		0	2	0.0729823	21.8	78480	0.12	-0.671965	-0.9197	-0.247735
Synpcc7942_0747	chromosome	747	hypothetical protein	-0.404564	0.122367	-3.30615	0.00100495	0.000983067	1	0.00312493		0	0	0.106281	17	61200	0.09	1.33296	1.45563	0.122665
Synpcc7942_0296	chromosome	296	hypothetical protein	-0.404338	0.0676645	-5.97563	4.60375e-09	4.23956e-09	7.58034e-06	8.15467e-08		1	2	0.156697	21.8	78480	0.08	0.0545128	-0.266774	-0.321287
Synpcc7942_1616	chromosome	1616	hypothetical protein	-0.403841	0.402374	-1.00365	0.328161	0.301001	1	0.359789		1	2	0.36694	23.2	83520	0.23	0.0504724	-0.258244	-0.308716
Synpcc7942_1199	chromosome	1199	probable tRNA/rRNA methyltransferase	-0.403387	0.192412	-2.09648	0.0371138	0.0362469	1	0.0597251		0	1	0.0512271	17.6	63360	0.23	-0.261491	-0.0254693	0.236021
Synpcc7942_0068	chromosome	68	ATPase	-0.403115	0.144198	-2.79556	0.00542818	0.0053051	1	0.0123154		1	2	0.281238	24	86400	0.11	-0.0936609	-0.0352749	0.058386
Synpcc7942_1975	chromosome	1975	hypothetical protein	-0.403069	0.201446	-2.00088	0.0504424	0.0460155	1	0.0733215		0	1	0.183065	9.8	35280	-0.17	-0.141714	1.07687	1.21858
Synpcc7942_2250	chromosome	2250(recF)	recombination protein F	-0.402287	0.135943	-2.95924	0.00364758	0.00338469	1	0.00858699		0	2	0.0899554	22.2	79920	-0.21	-0.277466	-0.465328	-0.187861
Synpcc7942_1477	chromosome	1477	hypothetical protein	-0.402249	0.108205	-3.71748	0.000215536	0.000211245	0.302503	0.000877085		0	0	0.112312	16.4	59040	0.08	-0.169349	-1.4407	-1.27135
Synpcc7942_2563	chromosome	2563	exonuclease SbcC	-0.40142	0.10631	-3.77594	0.000171296	0.000167829	0.242177	0.000714124		0	0	0.129934	5.6	20160	0.03	-0.071605	0.649239	0.720845
Synpcc7942_1666	chromosome	1666	hypothetical protein	-0.401216	0.124017	-3.23518	0.00128559	0.00125868	1	0.00382062		0	0	0.137724	23.4	84240	0	-0.434837	0.65713	1.09197
Synpcc7942_2372	chromosome	2372	hypothetical protein	-0.400569	0.163894	-2.44407	0.0151206	0.0147456	1	0.0286848		0	0	0.0643539	24	86400	-0.26	-0.469579	0.0362664	0.505845
Synpcc7942_0585	chromosome	585	PDZ/DHR/GLGF	-0.400251	0.141924	-2.82017	0.00507403	0.00493918	1	0.0116671		1	2	0.408224	0.2	720	0.18	0.593217	1.16649	0.573271
Synpcc7942_2191	chromosome	2191	hypothetical protein	-0.400095	0.147537	-2.71183	0.00700005	0.00683793	1	0.0151641		0	0	0.0527874	0	0	-0.05	-0.423648	-0.397901	0.0257471
Synpcc7942_1890	chromosome	1890	hypothetical protein	-0.399973	0.207305	-1.92939	0.0548661	0.0537769	1	0.0836381		0	2	0.349705	24	86400	0.24	-1.17066	0.391254	1.56191
Synpcc7942_0391	chromosome	391	hypothetical protein	-0.399658	0.135336	-2.95309	0.00329298	0.00322662	1	0.00827398		1	1	0.634076	10.2	36720	-1.08	-0.289427	1.69098	1.98041
Synpcc7942_0368	chromosome	0368(xseA)	exodeoxyribonuclease VII large subunit	-0.399541	0.132078	-3.02504	0.00261687	0.00256014	1	0.006797		0	0	0.0805988	17	61200	-0.12	0.503367	0.722963	0.219596
Synpcc7942_1411	chromosome	1411	hypothetical protein	-0.398371	0.218933	-1.8196	0.0701548	0.0688105	1	0.1036		1	1	0.397249	9.6	34560	-0.34	-0.560188	1.13684	1.69703
Synpcc7942_1878	chromosome	1878	hypothetical protein	-0.397576	0.138156	-2.87773	0.00419655	0.00410616	1	0.0101046		0	0	0.0600329	17.6	63360	0.07	-0.204912	-0.180884	0.0240274
Synpcc7942_0838	chromosome	838	Elongator protein 3/MiaB/NifB	-0.396244	0.161302	-2.45653	0.0144823	0.0142008	1	0.0278548		0	2	0.146307	3.4	12240	0.05	-0.0827386	-1.07277	-0.990032
Synpcc7942_2577	chromosome	2577(murQ)	N-acetylmuramic acid-6-phosphate etherase	-0.396236	0.172597	-2.29572	0.0226166	0.021972	1	0.0399781		0	1	0.125095	13.4	48240	-0.15	-0.0685655	0.146895	0.21546
Synpcc7942_2478	chromosome	2478(psb28-2)	photosystem II reaction center W protein	-0.396218	0.295097	-1.34267	0.182169	0.177858	1	0.23058		0	1	0.152493	9.2	33120	-0.17	0.325942	2.11709	1.79114
Synpcc7942_2060	chromosome	2060(ylmE)	hypothetical protein	-0.396169	0.187317	-2.11497	0.0355892	0.0346684	1	0.0576277		1	2	0.142805	1.2	4320	0.21	-0.194507	-0.719219	-0.524712
Synpcc7942_2512	chromosome	2512	hypothetical protein	-0.396162	0.118127	-3.35369	0.000847329	0.000829309	1	0.00272341		0	2	0.136825	19.6	70560	0.01	-0.307095	-0.771901	-0.464806
Synpcc7942_0575	chromosome	575	hypothetical protein	-0.396063	0.215045	-1.84177	0.0669977	0.065526	1	0.0995785		0	2	0.163237	21.4	77040	0.04	-0.223524	-0.168665	0.0548596
Synpcc7942_0909	chromosome	0909(ycf57)	HesB/YadR/YfhF	-0.395979	0.223342	-1.77297	0.0779837	0.0761504	1	0.112938		0	0	0.0627144	20.4	73440	-0.01	0.173537	0.407986	0.234449
Synpcc7942_2054	chromosome	2054	hypothetical protein	-0.395743	0.183822	-2.15286	0.0321037	0.031401	1	0.052991		1	2	0.171609	0	0	-0.08	0.133636	-0.35644	-0.490076
Synpcc7942_0510	chromosome	0510(serB)	2-hydroxy-3-keto-5-methylthiopentenyl-1- phosphate phosphatase	-0.395461	0.229146	-1.7258	0.0861085	0.0840131	1	0.122479		0	2	0.103142	21.6	77760	0.26	0.384638	-0.663597	-1.04823
Synpcc7942_0756	chromosome	756	chain A, D20c mutant of T4 lysozyme	-0.395325	0.208386	-1.89708	0.0592657	0.0578973	1	0.0893828		1	1	0.466459	9.8	35280	-0.03	0.483804	1.5228	1.03899
Synpcc7942_2553	chromosome	2553(hypA)	hydrogenase nickel insertion protein HypA	-0.39528	0.34669	-1.14015	0.257667	0.250859	1	0.309065		1	1	0.389941	11	39600	-0.39	-1.42803	1.31761	2.74565
Synpcc7942_0665	chromosome	665	hypothetical protein	-0.394989	0.174082	-2.26898	0.0240197	0.0233841	1	0.041781		1	2	0.124839	0.2	720	0.37	-0.0760196	-0.210797	-0.134777
Synpcc7942_2599	chromosome	2599	hypothetical protein	-0.394391	0.207211	-1.90333	0.0583389	0.0570775	1	0.0883342		0	2	0.0986347	21.6	77760	0.39	0.812604	1.85285	1.04024
Synpcc7942_0267	chromosome	0267(gidB)	glucose-inhibited division protein B	-0.393799	0.198522	-1.98366	0.0486031	0.0474495	1	0.0750984		1	1	0.301637	8.8	31680	-0.25	-0.854953	2.64775	3.5027
Synpcc7942_2402	chromosome	2402	hypothetical protein	-0.3932	0.0885826	-4.43879	1.38223e-05	1.26464e-05	0.0203481	8.59727e-05		0	0	0.102254	8.2	29520	0.06	-0.110234	0.145789	0.256024
Synpcc7942_1214	chromosome	1214(gpx1)	Glutathione peroxidase	-0.392863	0.140261	-2.80093	0.00534036	0.00521885	1	0.0121752		1	1	0.127957	14.2	51120	0.21	0.187766	-0.512281	-0.700047
Synpcc7942_1159	chromosome	1159	transcriptional regulator, MarR family	-0.392288	0.154995	-2.53097	0.0121292	0.0116809	1	0.0235492		1	1	0.0391482	8.8	31680	0.1	0.0660069	0.0335394	-0.0324675
Synpcc7942_0860	chromosome	860	CheW protein	-0.392084	0.229589	-1.70776	0.0894137	0.087493	1	0.126185		0	2	0.451498	0.2	720	0.41	-0.890113	0.144775	1.03489
Synpcc7942_0922	chromosome	0922(gltX)	Glutamate--tRNA ligase	-0.391932	0.143811	-2.72533	0.00667466	0.00654426	1	0.014616		0	0	0.0634074	7.8	28080	0.07	0.0815273	-0.468339	-0.549867
Synpcc7942_0196	chromosome	196	Beta-carotene 15,15'-dioxygenase	-0.391053	0.142783	-2.73879	0.00644304	0.00630048	1	0.0141723		0	0	0.108503	22.8	82080	0.14	0.492797	-0.605123	-1.09792
Synpcc7942_2079	chromosome	2079(ackA)	acetate kinase	-0.391039	0.157998	-2.47496	0.0138134	0.0135139	1	0.02673		1	1	0.537709	11.2	40320	-1.61	-0.90069	1.94489	2.84558
Synpcc7942_2387	chromosome	2387	hypothetical protein	-0.391033	0.169451	-2.30764	0.0216797	0.0211327	1	0.0387124		1	1	0.669756	11	39600	-1.1	-1.14424	1.90147	3.04571
Synpcc7942_0590	chromosome	590	membrane protein-like	-0.390832	0.185895	-2.10244	0.0367123	0.03575	1	0.0590083		1	1	0.253634	13	46800	0.03	-0.169713	0.289895	0.459608
Synpcc7942_0366	chromosome	0366(ltnT)	putative sulfate transporter	-0.390719	0.123026	-3.17591	0.0015791	0.00154511	1	0.0045016		0	0	0.0478371	19	68400	-0.07	-0.488083	-0.118318	0.369765
Synpcc7942_1316	chromosome	1316(mntC)	Mn transporter MntC	-0.39061	0.115663	-3.37715	0.000789047	0.000768768	1	0.00256937		0	0	0.0975155	18.4	66240	0.01	0.179187	-0.328618	-0.507805
Synpcc7942_0437	chromosome	437	putative glutathione peroxidase	-0.390475	0.631082	-0.618738	0.543436	0.520279	1	0.575206		0	2	0.195412	3.4	12240	-0.27	0.93303	0.99171	0.0586804
Synpcc7942_0757	chromosome	757	hypothetical protein	-0.390165	0.471625	-0.827279	0.418349	0.391193	1	0.451561		0	0	0.210719	19.6	70560	0.05	-0.00105391	0.388305	0.389359
Synpcc7942_1943	chromosome	1943(ftn2)	cell division protein Ftn2-like	-0.389982	0.0535239	-7.28613	6.24133e-13	5.91446e-13	1.08767e-09	2.37207e-11		1	2	0.178265	2.6	9360	0.28	0.194112	-0.238815	-0.432927
Synpcc7942_1478	chromosome	1478(cytM)	cytochrome CytM	-0.389516	0.1373	-2.83698	0.0050951	0.00482781	1	0.0114327		0	0	0.125837	12	43200	0.14	-0.80901	-1.45582	-0.646814
Synpcc7942_1409	chromosome	1409(futA2)	iron transport system substrate-binding protein	-0.389186	0.148021	-2.62925	0.00890098	0.00871084	1	0.0184909		0	0	0.270151	6.8	24480	0.08	-0.0749881	0.522053	0.597041
Synpcc7942_1654	chromosome	1654	hypothetical protein	-0.388691	0.376492	-1.0324	0.305034	0.29816	1	0.356846		1	1	0.506384	10.2	36720	-0.34	-1.37987	1.82713	3.207
Synpcc7942_1152	chromosome	1152	rare lipoprotein A	-0.388545	0.173135	-2.24418	0.0255779	0.0250314	1	0.0439273		0	0	0.293422	4.4	15840	-0.13	-0.115282	0.0673889	0.182671
Synpcc7942_0501	chromosome	501	Nucleoside-diphosphate-sugar epimerase-like	-0.387839	0.181417	-2.13782	0.0334	0.0327209	1	0.0549233		0	0	0.0855091	12.6	45360	0.09	-0.0593331	0.721431	0.780764
Synpcc7942_B2645	pANL	B2645	hypothetical protein	-0.38682	0.131115	-2.95024	0.00330251	0.00324497	1	0.00828978		0	0	0.464097	0	0	-0.84	-0.436986	-0.0261059	0.41088
Synpcc7942_1806	chromosome	1806(prxQ-A2)	bacterioferritin comigratory protein	-0.386463	0.275777	-1.40136	0.163335	0.159833	1	0.209808		0	2	0.094179	20.6	74160	0.01	0.0466533	0.184111	0.137458
Synpcc7942_0177	chromosome	177	ABC-type uncharacterized transport system permease component-like	-0.386347	0.181573	-2.12778	0.0343582	0.033568	1	0.0561452		0	0	0.127633	12.6	45360	0.44	-0.0304768	0.522018	0.552495
Synpcc7942_0089	chromosome	0089(clcD)	Carboxymethylenebutenolidase	-0.386015	0.198363	-1.946	0.0528027	0.0517605	1	0.0812394		0	2	0.186623	22.4	80640	0.47	0.227624	-0.616814	-0.844438
Synpcc7942_1627	chromosome	1627	hypothetical protein	-0.385869	0.149946	-2.57339	0.0104311	0.0102245	1	0.0211885		0	0	0.142853	21	75600	0.21	-0.184885	0.633091	0.817977
Synpcc7942_1542	chromosome	1542(isiA)	iron-stress chlorophyll-binding protein	-0.385865	0.135155	-2.85499	0.00448483	0.0043981	1	0.0106835		0	0	0.794374	7.2	25920	0.3	-0.307061	0.0124955	0.319556
Synpcc7942_2365	chromosome	2365(prfC)	peptide chain release factor 3	-0.385553	0.145148	-2.65628	0.00818541	0.00803096	1	0.0173477		0	2	0.16381	23.2	83520	0.26	0.134704	0.0150483	-0.119656
Synpcc7942_2527	chromosome	2527	esterase-like	-0.385545	0.213179	-1.80855	0.0719939	0.070497	1	0.105466		1	1	0.0932877	11	39600	0.07	-0.445546	0.177027	0.622573
Synpcc7942_0150	chromosome	150	Dolichyl-phosphate beta-D-mannosyltransferase	-0.385249	0.150154	-2.5657	0.0108195	0.0105172	1	0.0216193		1	2	0.19453	22.6	81360	0.2	-0.459657	-0.776578	-0.316921
Synpcc7942_0392	chromosome	0392(mltA)	probable membrane-bound lytic transglycosylase A	-0.384769	0.13583	-2.83273	0.00480191	0.00468377	1	0.0111758		0	2	0.146517	4.8	17280	-0.01	0.0309469	0.132271	0.101324
Synpcc7942_0581	chromosome	581	hypothetical protein	-0.383457	0.241958	-1.58481	0.11513	0.112262	1	0.15537		1	1	0.559577	11.2	40320	-0.8	-0.0985659	1.18634	1.28491
Synpcc7942_1865	chromosome	1865(ppnK)	inorganic polyphosphate/ATP-NAD kinase	-0.383368	0.152148	-2.5197	0.0122044	0.0119312	1	0.0240281		1	1	0.4289	13.2	47520	-0.37	-0.935369	0.732603	1.66797
Synpcc7942_1681	chromosome	1681(sbpA)	Thiosulphate-binding protein	-0.382998	0.220951	-1.73341	0.0847947	0.0828749	1	0.1211		0	0	0.151154	15	54000	0.06	0.18942	-0.575473	-0.764894
Synpcc7942_0543	chromosome	543	hypothetical protein	-0.382638	0.246454	-1.55258	0.122798	0.119907	1	0.164382		0	1	0.0892967	10.8	38880	-0.09	-0.19406	0.816205	1.01027
Synpcc7942_1215	chromosome	1215	acyl-CoA dehydrogenase family protein-like	-0.382304	0.154889	-2.46824	0.0139859	0.0137348	1	0.0270817		0	0	0.109499	4.2	15120	0.05	-0.0936748	-1.41317	-1.3195
Synpcc7942_1939	chromosome	1939(gap3)	glyceraldehyde-3-phosphate dehydrogenase	-0.382063	0.180273	-2.11936	0.0349276	0.0342401	1	0.0570165		0	1	0.0959674	9.2	33120	0.63	-1.48334	-0.515811	0.967533
Synpcc7942_1699	chromosome	1699	MATE efflux family protein	-0.38173	0.118937	-3.2095	0.00139467	0.00136935	1	0.00407777		0	0	0.0662558	6.2	22320	0.21	-0.294621	-0.199429	0.0951918
Synpcc7942_1495	chromosome	1495	hypothetical protein	-0.381479	0.222901	-1.71143	0.0886873	0.0868264	1	0.125608		0	1	0.0952972	11.6	41760	0.06	-0.36133	-0.367325	-0.00599527
Synpcc7942_2593	chromosome	2593	hypothetical protein	-0.381411	0.230189	-1.65695	0.0990676	0.0972877	1	0.137575		0	2	0.338284	2.2	7920	-0.15	0.234268	0.784627	0.550359
Synpcc7942_2392	chromosome	2392	hypothetical protein	-0.381351	0.490659	-0.777223	0.440764	0.430426	1	0.491134		0	0	0.191554	21.4	77040	-0.53	0.580655	0.842888	0.262233
Synpcc7942_1895	chromosome	1895	hypothetical protein	-0.38016	0.176781	-2.15046	0.032502	0.0317407	1	0.0535163		1	2	0.280776	4.6	16560	-0.1	0.446792	0.542446	0.0956543
Synpcc7942_2601	chromosome	2601(ctaA)	putative cytochrome aa3 controlling protein	-0.379995	0.152131	-2.49782	0.0129366	0.0126706	1	0.0252742		0	1	0.326134	9.4	33840	-0.39	0.716615	3.40156	2.68495
Synpcc7942_0601	chromosome	601	hypothetical protein	-0.379676	0.319646	-1.1878	0.23871	0.23152	1	0.289401		1	1	0.114875	18.4	66240	-0.1	0.589073	-0.732901	-1.32197
Synpcc7942_0748	chromosome	748	Phage major tail tube protein	-0.378924	0.166761	-2.27225	0.0237935	0.0232827	1	0.0416394		0	0	0.115473	14.8	53280	0.12	1.29634	1.41583	0.119487
Synpcc7942_1518	chromosome	1518(pcrA)	ATP-dependent helicase PcrA	-0.378681	0.112595	-3.36322	0.000814993	0.000798996	1	0.0026516		1	2	0.0757085	20	72000	-0.02	-0.409671	-0.294663	0.115008
Synpcc7942_0133	chromosome	133	hypothetical protein	-0.378543	0.127611	-2.96639	0.00315917	0.00307201	1	0.00792441		0	1	0.0471923	15	54000	-0.09	-0.370448	0.267195	0.637643
Synpcc7942_1677	chromosome	1677	hypothetical protein	-0.377736	0.138675	-2.7239	0.00671193	0.00653854	1	0.014616		1	1	0.188518	12.8	46080	0.09	-0.349595	0.566207	0.915803
Synpcc7942_2600	chromosome	2600(ctaB)	protoheme IX farnesyltransferase	-0.377642	0.185914	-2.03127	0.0430969	0.0422438	1	0.0682344		0	1	0.260653	9.4	33840	-0.31	0.656837	3.40331	2.74648
Synpcc7942_0024	chromosome	24	hypothetical protein	-0.377595	0.112552	-3.35486	0.00085514	0.000832997	1	0.00272448		0	0	0.200865	17.4	62640	0.03	0.0912114	-0.258229	-0.349441
Synpcc7942_1318	chromosome	1318(mntB)	manganese transport system membrane protein MntB	-0.377469	0.178209	-2.11813	0.0353453	0.034407	1	0.0572437		0	0	0.0933313	9	32400	0.08	-0.271827	-1.31924	-1.04742
Synpcc7942_2116	chromosome	2116	hypothetical protein	-0.377128	0.177569	-2.12385	0.0344404	0.0338427	1	0.0565545		0	0	0.0642248	0.6	2160	0.01	-0.269281	-0.495318	-0.226037
Synpcc7942_0582	chromosome	582	hypothetical protein	-0.377004	0.143021	-2.63601	0.00867601	0.00851803	1	0.0181429		0	0	0.0592343	16.2	58320	0.04	0.393158	-0.322836	-0.715994
Synpcc7942_2466	chromosome	2466	two component transcriptional regulator, winged helix family	-0.376948	0.145527	-2.59023	0.00998197	0.00976017	1	0.0204649		0	0	0.106533	13.8	49680	-0.18	-0.432861	-0.0739701	0.358891
Synpcc7942_1581	chromosome	1581	Peptidase M14, carboxypeptidase A	-0.376912	0.155321	-2.42667	0.0157832	0.0154376	1	0.0299074		0	2	0.0665874	2.2	7920	-0.04	-0.148264	0.453643	0.601907
Synpcc7942_0892	chromosome	0892(cofG)	FO synthase subunit 1	-0.376767	0.190292	-1.97995	0.0486416	0.0478184	1	0.0756188		0	0	0.110597	12	43200	0.29	-0.158315	-0.326438	-0.168123
Synpcc7942_1653	chromosome	1653(gldA)	glycerol dehydrogenase	-0.376118	0.152427	-2.46753	0.0140706	0.0137836	1	0.0271212		1	1	0.473669	11.8	42480	-0.78	-1.05841	1.3988	2.45721
Synpcc7942_1689	chromosome	1689(rhdA)	Rhodanese-like	-0.376073	0.165057	-2.27844	0.0233129	0.0228819	1	0.0411569		0	0	0.110617	19.8	71280	0.6	0.194484	-1.45465	-1.64914
Synpcc7942_1750	chromosome	1750(ycf35)	conserved hypothetical protein YCF35	-0.37596	0.251604	-1.49425	0.137376	0.134078	1	0.180656		0	1	0.100273	12.2	43920	-0.24	0.0937858	0.51324	0.419454
Synpcc7942_1243	chromosome	1243	cyclic nucleotide-binding domain (cNMP-BD) protein	-0.375295	0.156108	-2.40407	0.0167267	0.0163242	1	0.0312714		0	2	0.144909	4.8	17280	-0.08	-0.00567755	-0.248824	-0.243146
Synpcc7942_1059	chromosome	1059	hypothetical protein	-0.374954	0.184495	-2.03232	0.044347	0.0424526	1	0.0684543		0	1	0.244772	13.6	48960	-0.32	0.352691	0.735576	0.382885
Synpcc7942_1045	chromosome	1045	amidase enhancer-like	-0.374895	0.110504	-3.3926	0.00073106	0.000717394	0.956286	0.00244537		0	1	0.102739	12.4	44640	0	-0.173058	0.032542	0.2056
Synpcc7942_1810	chromosome	1810(dfa3)	flavoprotein	-0.374812	0.0806812	-4.64559	4.8121e-06	4.49913e-06	0.00744606	3.67137e-05		0	0	0.101033	0.8	2880	-0.16	0.159591	0.35998	0.200389
Synpcc7942_1960	chromosome	1960	hypothetical protein	-0.374705	0.259375	-1.44465	0.150891	0.147354	1	0.195607		1	1	0.757401	11.6	41760	-1.49	-0.0533231	0.70172	0.755044
Synpcc7942_2134	chromosome	2134(amiA)	Cell wall hydrolase/autolysin	-0.374536	0.177996	-2.10418	0.036212	0.0355316	1	0.0587518		1	2	0.184818	1.2	4320	0.02	0.147318	-0.226813	-0.374132
Synpcc7942_1252	chromosome	1252	DNA repair protein RAD32-like	-0.374184	0.12762	-2.93201	0.00354801	0.00346538	1	0.00872128		0	1	0.110655	6	21600	-0.04	-0.329675	-0.486787	-0.157112
Synpcc7942_0975	chromosome	0975(mraW)	S-adenosyl-methyltransferase MraW	-0.373888	0.150809	-2.47922	0.0137373	0.0133072	1	0.0263727		0	0	0.101998	9.2	33120	0.21	-0.112187	-1.09021	-0.97802
Synpcc7942_1596	chromosome	1596(acdS)	short chain dehydrogenase	-0.373478	0.290704	-1.28474	0.201379	0.197044	1	0.252329		0	0	0.201486	2.8	10080	-0.15	-0.574608	-1.41651	-0.841903
Synpcc7942_0498	chromosome	498	mannose-1-phosphate guanyltransferase	-0.372618	0.100466	-3.7089	0.000220998	0.000217146	0.310519	0.000896408		1	1	0.302903	9	32400	-0.06	-1.16305	1.75034	2.91339
Synpcc7942_1169	chromosome	1169	oligopeptide-binding protein of oligopeptide ABC transporter	-0.372417	0.155452	-2.3957	0.0170797	0.0167621	1	0.031948		0	2	0.0349376	22.2	79920	0.06	-0.153818	-0.715905	-0.562087
Synpcc7942_0077	chromosome	77	transcriptional regulator, XRE family	-0.371977	0.236877	-1.57034	0.118695	0.115468	1	0.159224		0	0	0.131373	22.6	81360	0.17	0.699425	-0.408992	-1.10842
Synpcc7942_2168	chromosome	2168(pcrA)	ATP-dependent DNA helicase, Rep family	-0.371133	0.329608	-1.12598	0.271306	0.249064	1	0.307256		1	2	0.222921	2	7200	-0.07	0.177047	-0.206023	-0.38307
Synpcc7942_2416	chromosome	2416(srrA)	two component transcriptional regulator, winged helix family	-0.370692	0.16305	-2.27348	0.0236511	0.0231891	1	0.0415904		0	0	0.128328	23.6	84960	0.42	0.447759	-1.73671	-2.18447
Synpcc7942_2518	chromosome	2518(glgA)	glycogen synthase	-0.370537	0.194849	-1.90167	0.062555	0.0574899	1	0.0888995		0	0	0.119468	4.2	15120	0.02	0.150328	-0.478892	-0.62922
Synpcc7942_2587	chromosome	2587	hypothetical protein	-0.369852	0.179124	-2.06478	0.0400228	0.0391308	1	0.0638217		0	0	0.0810262	11	39600	0.33	0.0136319	-0.267863	-0.281495
Synpcc7942_0729	chromosome	729	hypothetical protein	-0.368991	0.213409	-1.72903	0.085181	0.0836558	1	0.122052		0	0	0.085089	18.2	65520	0.09	-0.284216	0.588576	0.872792
Synpcc7942_1992	chromosome	1992(eIF2BA)	translation initiation factor 2B subunit I family (IF-2BI)	-0.368945	0.212576	-1.73559	0.0842238	0.0825065	1	0.120749		0	2	0.157265	19.8	71280	-0.2	-0.174284	-0.311934	-0.13765
Synpcc7942_1419	chromosome	1419(chlL)	protochlorophyllide reductase iron-sulfur ATP-binding protein	-0.368665	0.277266	-1.32964	0.187034	0.181718	1	0.235259		1	1	0.610272	12.8	46080	-0.52	-0.935281	1.01347	1.94876
Synpcc7942_1337	chromosome	1337	Integrins alpha chain	-0.368094	0.0769455	-4.78383	1.89985e-06	1.86585e-06	0.00313835	1.72408e-05		1	1	0.301251	11.4	41040	-0.38	-0.173534	-0.0469648	0.126569
Synpcc7942_1402	chromosome	1402	hypothetical protein	-0.367604	0.230465	-1.59505	0.113469	0.11008	1	0.153025		1	1	0.60972	11	39600	-0.95	-0.292531	1.21098	1.50351
Synpcc7942_0908	chromosome	908	hypothetical protein	-0.367491	0.214462	-1.71355	0.088393	0.0864297	1	0.125227		1	2	0.440143	1	3600	0.37	0.387609	0.178715	-0.208894
Synpcc7942_2165	chromosome	2165	hypothetical protein	-0.367205	0.228178	-1.6093	0.109314	0.107186	1	0.149663		0	0	0.0835183	23.4	84240	-0.01	-0.286045	0.0641421	0.350187
Synpcc7942_1729	chromosome	1729(kdpD)	potassium-transporting ATPase D chain	-0.367194	0.159834	-2.29735	0.0221362	0.0216889	1	0.0395393		0	0	0.115504	24	86400	-0.27	-0.189605	0.862244	1.05185
Synpcc7942_2050	chromosome	2050	hypothetical protein	-0.366905	0.110404	-3.3233	0.000979887	0.000946349	1	0.00301839		1	2	0.169507	17.6	63360	-0.16	-0.0151035	0.287195	0.302299
Synpcc7942_B2656	pANL	B2656	hypothetical protein	-0.366159	0.346378	-1.05711	0.292798	0.287813	1	0.347551		0	0	0.0782116	10.4	37440	-0.02	-2.14468	0.83408	2.97876
Synpcc7942_0559	chromosome	0559(hslO)	Hsp33-like chaperonin	-0.365736	0.143985	-2.5401	0.0114179	0.011173	1	0.0227934		1	1	0.0779364	17.8	64080	0.01	-0.051864	-0.0532735	-0.00140952
Synpcc7942_2105	chromosome	2105(cynD)	nitrate transport ATP-binding subunits C and D	-0.365394	0.208183	-1.75516	0.0808106	0.0791318	1	0.116443		1	2	0.29694	22.6	81360	0.41	0.345981	-2.69104	-3.03703
Synpcc7942_2424	chromosome	2424	hypothetical protein	-0.36504	0.188129	-1.94036	0.0533251	0.052423	1	0.081988		0	1	0.418554	11	39600	-0.07	0.00243768	1.50945	1.50701
Synpcc7942_0622	chromosome	622	ATPase	-0.364637	0.105298	-3.46292	0.000591451	0.000571736	0.770128	0.00199948		0	0	0.0741147	10.6	38160	0.06	0.0105254	0.310943	0.300418
Synpcc7942_B2657	pANL	B2657	hypothetical protein	-0.364554	0.19588	-1.86111	0.0637625	0.0627578	1	0.0958658		0	0	0.0559765	21.4	77040	-0.01	NaN	0.478585	#VALUE!
Synpcc7942_1055	chromosome	1055(cpcF)	phycocyanin alpha-subunit phycocyanobilin lyase	-0.364469	0.198963	-1.83185	0.0746197	0.0669324	1	0.101421		0	0	0.127427	12.6	45360	0.31	-0.271565	-1.05328	-0.781711
Synpcc7942_2125	chromosome	2125	hypothetical protein	-0.36404	0.285171	-1.27657	0.204141	0.199967	1	0.255278		0	1	0.176667	15.2	54720	-0.03	-0.351338	0.526585	0.877923
Synpcc7942_1137	chromosome	1137(ycf23)	conserved hypothetical protein YCF23	-0.364017	0.122205	-2.97873	0.00327412	0.00310129	1	0.00797534		0	0	0.132882	9.4	33840	0.12	-0.063096	-0.712582	-0.649486
Synpcc7942_1882	chromosome	1882(psbU)	photosystem II complex extrinsic protein precursor PsuB	-0.363358	0.229579	-1.58271	0.116846	0.112689	1	0.155847		1	2	0.664704	0	0	0.38	-0.0175602	-0.568736	-0.551176
Synpcc7942_1091	chromosome	1091	hypothetical protein	-0.363049	0.124824	-2.90849	0.00387877	0.00376347	1	0.00938378		0	2	0.36229	2.6	9360	0.42	-1.22511	0.345534	1.57064
Synpcc7942_B2658	pANL	B2658	hypothetical protein	-0.362944	0.262053	-1.385	0.167642	0.16528	1	0.216056		0	0	0.0644738	0.8	2880	0.17	0.297095	1.11262	0.815529
Synpcc7942_0412	chromosome	412	hypothetical protein	-0.362502	0.154566	-2.3453	0.0203306	0.0194392	1	0.0361238		0	0	0.134965	10.8	38880	1.48	0.24298	-0.152717	-0.395697
Synpcc7942_1766	chromosome	1766(cydB)	cytochrome d ubiquinol oxidase, subunit II	-0.362105	0.256715	-1.41053	0.160886	0.157257	1	0.207149		0	0	0.153257	19.2	69120	0.11	1.19383	1.40973	0.215899
Synpcc7942_2556	chromosome	2556(hoxY)	NAD-reducing hydrogenase HoxS delta subunit	-0.362059	0.210981	-1.71608	0.0876662	0.0859966	1	0.124887		1	1	0.835535	11.4	41040	-1.3	-0.473021	1.29748	1.7705
Synpcc7942_0123	chromosome	123	hypothetical protein	-0.361813	0.519748	-0.696132	0.493033	0.473457	1	0.530599		0	0	0.0382748	16.8	60480	-0.03	0.671119	-0.138956	-0.810075
Synpcc7942_1652	chromosome	1652	Elongator protein 3/MiaB/NifB	-0.361702	0.136328	-2.65317	0.00819676	0.00804354	1	0.0173477		0	0	0.0539999	6	21600	0.06	-0.216434	-0.286704	-0.0702695
Synpcc7942_0993	chromosome	993	hypothetical protein	-0.36055	0.0801275	-4.49971	1.30791e-05	1.14424e-05	0.0184566	7.9007e-05		1	2	0.16411	23.8	85680	0.34	0.114687	-0.209412	-0.324099
Synpcc7942_0596	chromosome	596	delta(24)-sterol C-methyltransferase	-0.360468	0.160668	-2.24356	0.0255465	0.0250514	1	0.0439273		0	0	0.0542253	9.6	34560	-0.04	-0.242156	-0.210191	0.0319644
Synpcc7942_0481	chromosome	481	protease	-0.360467	0.230175	-1.56605	0.119102	0.116885	1	0.16094		0	1	0.336083	6.8	24480	-0.34	0.554295	0.940623	0.386328
Synpcc7942_0615	chromosome	615	Rhodanese-like	-0.360399	0.278437	-1.29436	0.198047	0.19373	1	0.248422		1	2	0.13318	23.2	83520	0.28	0.149359	-1.77263	-1.92199
Synpcc7942_0235	chromosome	235	cyclic nucleotide-binding domain (cNMP-BD) protein	-0.360213	0.252768	-1.42507	0.156227	0.153238	1	0.202136		0	2	0.250435	6	21600	-0.08	0.44913	-0.0430927	-0.492223
Synpcc7942_2159	chromosome	2159	hypothetical protein	-0.360206	0.141171	-2.55155	0.0110624	0.0108659	1	0.0222149		1	2	0.137432	22.8	82080	0.33	0.394276	-0.815496	-1.20977
Synpcc7942_1360	chromosome	1360	cell envelope-related transcriptional attenuator	-0.359993	0.16149	-2.2292	0.0267114	0.0260458	1	0.045374		0	1	0.199311	6	21600	0.14	0.396138	-0.309165	-0.705303
Synpcc7942_0023	chromosome	0023(cax)	calcium/proton exchanger	-0.359818	0.162313	-2.21682	0.0273191	0.0268159	1	0.0463743		1	2	0.450787	3.8	13680	0.11	0.655863	0.591481	-0.0643816
Synpcc7942_1005	chromosome	1005	HAD-superfamily hydrolase subfamily IA, variant 3	-0.359588	0.255932	-1.40501	0.162736	0.158776	1	0.20864		0	2	0.131331	22.2	79920	0.09	0.0517777	-0.717655	-0.769433
Synpcc7942_B2663	pANL	B2663(srpH)	putative serine acetyltransferase	-0.359576	0.109232	-3.29187	0.00103447	0.00101993	1	0.00322038		0	0	0.0468557	10.2	36720	0.08	0.655006	1.12405	0.469039
Synpcc7942_0375	chromosome	0375(ymxG)	processing protease	-0.359168	0.159176	-2.25642	0.0245986	0.0242024	1	0.0430799		1	2	0.203664	1.8	6480	0.3	-1.16704	-0.610067	0.556968
Synpcc7942_0303	chromosome	303	response regulator receiver domain protein (CheY-like)	-0.358758	0.166988	-2.1484	0.0324847	0.0318623	1	0.0536734		0	0	0.0974196	0	0	0.22	-0.000864865	-0.213905	-0.21304
Synpcc7942_2334	chromosome	2334(zwf)	glucose-6-phosphate 1-dehydrogenase	-0.357822	0.125364	-2.85425	0.00445257	0.00438626	1	0.0106685		1	1	1.23957	11	39600	-2.19	-0.0344783	1.47338	1.50786
Synpcc7942_2096	chromosome	2096	diguanylate cyclase with GAF sensor	-0.357168	0.214142	-1.66791	0.0968688	0.0951093	1	0.134772		1	1	0.213778	7.6	27360	-0.26	-1.33455	1.58553	2.92008
Synpcc7942_1589	chromosome	1589(pmbA)	putative modulator of DNA gyrase	-0.356553	0.136842	-2.60557	0.00944595	0.00929242	1	0.0195931		0	2	0.135319	20.6	74160	0.06	-0.425806	-0.738662	-0.312855
Synpcc7942_0951	chromosome	0951(nadC)	nicotinate-nucleotide pyrophosphorylase	-0.355513	0.152656	-2.32885	0.0211255	0.0202656	1	0.0374516		0	0	0.100027	21.2	76320	0.21	-0.193906	-0.575958	-0.382052
Synpcc7942_0899	chromosome	899	hypothetical protein	-0.355444	0.207204	-1.71543	0.0879497	0.0860971	1	0.124937		0	2	0.0645667	19.4	69840	-0.06	-0.375715	-0.967056	-0.591341
Synpcc7942_1329	chromosome	1329	hypothetical protein	-0.3545	0.27043	-1.31087	0.193954	0.187498	1	0.241746		0	2	0.173372	20.2	72720	0.11	0.0867305	-0.634628	-0.721358
Synpcc7942_2078	chromosome	2078(pgam)	phosphoglycerate mutase	-0.353819	0.196327	-1.80219	0.0727245	0.0714889	1	0.106696		1	1	0.34855	12.2	43920	-0.41	-0.716545	1.89921	2.61576
Synpcc7942_2558	chromosome	2558(nifS)	cysteine desulfurase NifS	-0.353471	0.235526	-1.50077	0.136064	0.132534	1	0.178703		0	1	0.0747183	11.8	42480	0.24	-0.0946246	1.11155	1.20617
Synpcc7942_1713	chromosome	1713(mocD)	probable hydrocarbon oxygenase MocD	-0.35338	0.185513	-1.90488	0.0578241	0.0568451	1	0.0881193		0	0	0.20577	15.6	56160	1.36	0.470617	-1.07727	-1.54789
Synpcc7942_2440	chromosome	2440(pnp)	polynucleotide phosphorylase/polyadenylase	-0.352955	0.123546	-2.85688	0.00496132	0.00462452	1	0.0110765		0	1	0.272722	10.8	38880	-0.19	0.126623	0.967708	0.841085
Synpcc7942_1780	chromosome	1780(mutL)	DNA mismatch repair protein	-0.352775	0.137744	-2.56109	0.0107054	0.0105491	1	0.0216612		0	0	0.120576	4.6	16560	0.18	-0.647551	-0.039561	0.60799
Synpcc7942_0370	chromosome	0370(metY)	O-acetylhomoserine/O-acetylserine sulfhydrylase	-0.352279	0.129732	-2.71544	0.00683727	0.00672325	1	0.014945		1	1	0.72824	11.4	41040	-0.8	-0.535008	1.88442	2.41942
Synpcc7942_1364	chromosome	1364	hypothetical protein	-0.352247	0.314607	-1.11964	0.265719	0.260238	1	0.318331		0	2	0.204697	20.6	74160	0.05	-0.216109	-0.488527	-0.272418
Synpcc7942_1502	chromosome	1502	hypothetical protein	-0.352162	0.201542	-1.74734	0.0821217	0.0804702	1	0.118136		0	0	0.0927562	11.6	41760	0.26	-0.281321	-0.793677	-0.512356
Synpcc7942_1809	chromosome	1809(dfa1)	flavoprotein	-0.351474	0.0704569	-4.9885	8.4699e-07	8.01334e-07	0.00136708	8.39175e-06		1	2	0.175077	1.6	5760	0.04	0.61082	0.799965	0.189145
Synpcc7942_0872	chromosome	872	hypothetical protein	-0.351438	0.291601	-1.2052	0.231152	0.225811	1	0.283221		0	0	0.0485245	8.2	29520	-0.04	-0.0719557	0.0655018	0.137458
Synpcc7942_1911	chromosome	1911(zam)	Cold shock protein	-0.349555	0.115651	-3.02249	0.00275353	0.00264513	1	0.00697352		0	1	0.0602888	15.6	56160	-0.06	0.0655383	-0.0688863	-0.134425
Synpcc7942_2566	chromosome	2566(ppiB)	peptidyl-prolyl cis-trans isomerase	-0.349031	0.12962	-2.69272	0.00826227	0.00761993	1	0.0166053		1	1	0.206637	14.2	51120	-0.17	-0.079302	0.0862839	0.165586
Synpcc7942_0425	chromosome	425	hypothetical protein	-0.348878	0.466755	-0.747454	0.462051	0.441377	1	0.502109		0	2	0.310696	22	79200	-0.13	0.635426	-0.0358352	-0.671262
Synpcc7942_0558	chromosome	558	hypothetical protein	-0.348249	0.144441	-2.41102	0.0171686	0.0163533	1	0.0312954		0	0	0.129837	17.6	63360	-0.39	0.212443	0.447661	0.235218
Synpcc7942_2276	chromosome	2276	hypothetical protein	-0.348245	0.247302	-1.40818	0.161233	0.158102	1	0.208117		0	2	0.171169	4.6	16560	-0.03	0.237569	0.530678	0.293108
Synpcc7942_0362	chromosome	362	hypothetical protein	-0.348202	0.18113	-1.92239	0.0590098	0.0548611	1	0.0851838		1	2	0.213993	4.2	15120	0.48	0.628379	-0.705379	-1.33376
Synpcc7942_1349	chromosome	1349	hypothetical protein	-0.347835	0.208468	-1.66853	0.0966083	0.095007	1	0.134754		1	2	0.167193	23	82800	0.18	-0.232108	-0.380053	-0.147945
Synpcc7942_2465	chromosome	2465	hypothetical protein	-0.347295	0.284567	-1.22044	0.226778	0.218992	1	0.276306		0	0	0.221301	4.4	15840	-0.46	-0.0502393	0.741987	0.792226
Synpcc7942_1591	chromosome	1591(nbp1)	RNA binding S1	-0.346589	0.217494	-1.59356	0.114223	0.110316	1	0.153127		0	1	0.0885459	18	64800	0.24	0.165189	-0.247225	-0.412414
Synpcc7942_2261	chromosome	2261	periplasmic divalent cation tolerance protein	-0.346148	0.287066	-1.20581	0.230282	0.225825	1	0.283221		1	1	0.06045	15	54000	0.14	-0.415575	-0.227087	0.188488
Synpcc7942_2481	chromosome	2481	hypothetical protein	-0.345831	0.167582	-2.06366	0.0398224	0.0391842	1	0.0638394		0	0	0.222005	14.8	53280	0.32	-0.785669	-0.430641	0.355029
Synpcc7942_0691	chromosome	691	hypothetical protein	-0.34562	0.254683	-1.35706	0.177045	0.173567	1	0.225481		0	1	0.0744501	6.6	23760	0.19	-0.0346054	0.462395	0.497
Synpcc7942_1413	chromosome	1413	hypothetical protein	-0.345515	0.202224	-1.70858	0.0890497	0.0873661	1	0.126141		0	0	0.100628	16.8	60480	-0.28	-0.0373782	0.16148	0.198858
Synpcc7942_0052	chromosome	52	hypothetical protein	-0.345137	0.669402	-0.51559	0.612089	0.591337	1	0.641352		0	0	0.152783	16.6	59760	-0.24	0.499607	0.914331	0.414723
Synpcc7942_1696	chromosome	1696	hypothetical protein	-0.344575	0.175904	-1.95888	0.0510255	0.0502182	1	0.0790161		1	1	0.354425	12.6	45360	-0.29	-0.753529	0.981445	1.73497
Synpcc7942_2502	chromosome	2502	hypothetical protein	-0.343755	0.149198	-2.30402	0.0218349	0.0214112	1	0.0391465		1	2	0.193238	24	86400	0.29	0.259024	0.686295	0.427271
Synpcc7942_0428	chromosome	0428(leuA)	putative alpha-isopropylmalate/homocitrate synthase family transferase	-0.343614	0.067093	-5.12146	4.92539e-07	4.55889e-07	0.000782306	5.05501e-06		0	0	0.136617	10.8	38880	-0.05	-0.165982	0.444746	0.610728
Synpcc7942_0566	chromosome	566	HAD-superfamily hydrolase subfamily IIB	-0.342907	0.193472	-1.77238	0.0777218	0.076265	1	0.113018		0	2	0.133866	22.6	81360	-0.03	0.417165	0.429092	0.0119266
Synpcc7942_2613	chromosome	2613(cbbZp)	phosphoglycolate phosphatase	-0.342604	0.153323	-2.23452	0.0262003	0.025654	1	0.0448173		1	1	0.313717	11.6	41760	-0.33	-0.205129	0.903496	1.10862
Synpcc7942_1029	chromosome	1029(ilvE)	branched-chain amino acid aminotransferase	-0.342429	0.232025	-1.47583	0.143728	0.13863	1	0.185463		0	2	0.265029	0.2	720	0.33	-0.014705	-1.12786	-1.11316
Synpcc7942_0607	chromosome	607	hypothetical protein	-0.342406	0.45503	-0.752491	0.455023	0.445776	1	0.505892		0	0	0.111281	21.8	78480	-0.25	-0.867673	1.14841	2.01608
Synpcc7942_1592	chromosome	1592	creatinine amidohydrolase	-0.341981	0.162533	-2.10408	0.0361077	0.035518	1	0.0587518		0	0	0.0977604	9.4	33840	0.08	0.114321	-0.326231	-0.440552
Synpcc7942_0981	chromosome	981	hypothetical protein	-0.340772	0.10718	-3.17943	0.00154079	0.00151503	1	0.00443453		0	2	0.147291	5.2	18720	0.05	0.183693	-0.239255	-0.422948
Synpcc7942_1228	chromosome	1228	hypothetical protein	-0.340688	0.217487	-1.56647	0.118911	0.116812	1	0.16094		0	0	0.187389	18	64800	0.17	-0.415591	-0.763561	-0.347969
Synpcc7942_1610	chromosome	1610(pntB)	pyridine nucleotide transhydrogenase beta subunit	-0.340653	0.127233	-2.67739	0.00765025	0.00749352	1	0.0163866		1	1	0.945906	11.4	41040	-1.55	-1.28446	1.12787	2.41233
Synpcc7942_0039	chromosome	0039(gnd)	6-phosphogluconate dehydrogenase	-0.34049	0.0942371	-3.61312	0.000350562	0.00033497	0.468623	0.00129655		1	1	1.04305	11	39600	-1.85	-0.719038	1.37915	2.09819
Synpcc7942_0209	chromosome	0209(maf)	Maf-like protein	-0.340242	0.207255	-1.64166	0.10213	0.100406	1	0.141348		0	0	0.104466	15.8	56880	0.26	0.0453071	-0.267548	-0.312855
Synpcc7942_0359	chromosome	359	hypothetical protein	-0.339871	0.162355	-2.09338	0.0370469	0.0364558	1	0.0600167		1	2	0.218444	23	82800	0.34	0.16976	0.30608	0.13632
Synpcc7942_0823	chromosome	823	hypothetical protein	-0.339719	0.13122	-2.58892	0.00989526	0.00974373	1	0.0204532		0	0	0.0880894	7.2	25920	0.01	-0.56298	-0.227378	0.335602
Synpcc7942_0229	chromosome	229	hypothetical protein	-0.338933	0.336505	-1.00721	0.317352	0.309491	1	0.368535		0	2	0.184227	3.6	12960	0.07	1.1924	1.4752	0.282797
Synpcc7942_1881	chromosome	1881(nadB)	L-aspartate oxidase	-0.338122	0.10458	-3.23315	0.00135893	0.00130627	1	0.00392714		1	2	0.118302	3.6	12960	0.39	0.224051	-0.52764	-0.751691
Synpcc7942_1394	chromosome	1394	PDZ/DHR/GLGF	-0.338082	0.123563	-2.73611	0.00641278	0.00628332	1	0.0141506		0	0	0.0134787	1.4	5040	0.22	-0.304982	0.343868	0.64885
Synpcc7942_1296	chromosome	1296	hypothetical protein	-0.337921	0.193883	-1.74291	0.082513	0.0812621	1	0.11902		0	1	0.113281	15.4	55440	-0.04	0.191284	0.0382263	-0.153058
Synpcc7942_2448	chromosome	2448(hflX)	GTP-binding protein HflX	-0.337057	0.141448	-2.38291	0.0175461	0.0173051	1	0.0327841		0	0	0.134502	1	3600	0.03	-0.363503	1.22451	1.58801
Synpcc7942_1722	chromosome	1722(sbpA)	Thiosulphate-binding protein	-0.336563	0.136511	-2.46547	0.0140565	0.0138267	1	0.0271777		0	0	0.0711874	23.4	84240	-0.05	0.21838	0.355837	0.137458
Synpcc7942_2585	chromosome	2585	transcriptional regulator, BadM/Rrf2 family	-0.336223	0.284253	-1.18283	0.239451	0.234556	1	0.292616		0	2	0.122718	1.4	5040	0.21	0.0436411	0.081563	0.0379218
Synpcc7942_1444	chromosome	1444	hypothetical protein	-0.335362	0.38035	-0.88172	0.382233	0.37174	1	0.43214		0	0	0.119958	14.2	51120	0.03	0.606015	-0.187492	-0.793507
Synpcc7942_0067	chromosome	67	probable permease protein of ABC transporter	-0.335352	0.146594	-2.28762	0.0227488	0.022337	1	0.0404082		1	2	0.163949	24	86400	0.26	-0.067833	-0.430596	-0.362763
Synpcc7942_2076	chromosome	2076(rsgA)	ribosome-associated GTPase	-0.335311	0.122908	-2.72814	0.00700413	0.00666989	1	0.0148614		0	0	0.05353	6.2	22320	0.09	-0.150368	-0.0626634	0.0877045
Synpcc7942_2088	chromosome	2088	hypothetical protein	-0.335305	0.289402	-1.15861	0.249402	0.244249	1	0.302305		1	1	0.211386	15	54000	-0.14	0.271628	-0.607828	-0.879456
Synpcc7942_1866	chromosome	1866	hypothetical protein	-0.33481	0.154857	-2.16207	0.0313931	0.0307949	1	0.0520613		0	2	0.112177	23.2	83520	0.29	-0.034526	-1.29342	-1.2589
Synpcc7942_0882	chromosome	0882(lon)	Peptidase S16, lon-like	-0.334661	0.298609	-1.12073	0.264982	0.259789	1	0.318331		1	1	0.0763444	17.6	63360	0.2	-0.0934709	-0.928555	-0.835084
Synpcc7942_0628	chromosome	628	spermidine synthase	-0.334328	0.113733	-2.9396	0.0038954	0.00360785	1	0.00904361		0	2	0.078877	3.8	13680	0.02	0.436186	-0.145519	-0.581705
Synpcc7942_1969	chromosome	1969	Transcriptional regulator AbrB	-0.33343	0.708641	-0.47052	0.642232	0.626913	1	0.675661		0	2	0.265537	22.6	81360	-0.05	0.698099	-0.335724	-1.03382
Synpcc7942_2386	chromosome	2386(hypD)	hydrogenase expression/formation protein HypD	-0.332756	0.217439	-1.53034	0.12752	0.125276	1	0.170012		1	1	0.43564	11.6	41760	-0.82	-1.0055	1.95701	2.96251
Synpcc7942_1464	chromosome	1464(somA)	probable porin	-0.332576	0.148525	-2.23918	0.0258018	0.0253254	1	0.0443254		1	2	0.581531	23.2	83520	0.16	0.995696	-0.387529	-1.38323
Synpcc7942_1765	chromosome	1765	hypothetical protein	-0.331839	0.288945	-1.14845	0.253697	0.24798	1	0.306211		0	0	0.101357	5.4	19440	-0.01	-0.173515	0.350029	0.523544
Synpcc7942_1322	chromosome	1322(psaE)	photosystem I reaction center subunit IV	-0.331536	0.456479	-0.72629	0.473483	0.456936	1	0.51453		0	0	0.224041	10	36000	0.05	-0.697193	-0.23091	0.466283
Synpcc7942_0343	chromosome	0343(psb27)	photosystem II 11 kD protein	-0.331446	0.331499	-0.999842	0.32445	0.309166	1	0.368381		0	2	0.199211	19	68400	-0.21	-0.0577953	0.0396201	0.0974154
Synpcc7942_1555	chromosome	1555	Thf1-like protein	-0.33135	0.105379	-3.14437	0.00183473	0.00176487	1	0.00498766		0	2	0.171331	22.6	81360	0.29	-0.0489463	-0.135334	-0.0863876
Synpcc7942_2157	chromosome	2157	hypothetical protein	-0.331118	0.490365	-0.675247	0.503052	0.492518	1	0.549347		1	2	0.124703	21.6	77760	0.07	-1.64068	-0.503224	1.13746
Synpcc7942_2185	chromosome	2185	hypothetical protein	-0.330975	0.478427	-0.691798	0.492699	0.48183	1	0.538701		1	1	0.594685	10	36000	-1.1	-0.168244	1.94466	2.1129
Synpcc7942_1587	chromosome	1587	integral membrane protein-like	-0.330594	0.291779	-1.13303	0.259938	0.25475	1	0.313449		1	1	0.390795	6.4	23040	-0.26	-0.37519	1.6708	2.046
Synpcc7942_2039	chromosome	2039	hypothetical protein	-0.330381	0.274957	-1.20157	0.231915	0.227453	1	0.284883		0	0	0.0841498	23.6	84960	-0.06	0.094332	-0.157448	-0.251781
Synpcc7942_1632	chromosome	1632	hypothetical protein	-0.329722	0.357377	-0.922616	0.360728	0.350152	1	0.410725		0	2	0.102948	22.2	79920	0.3	0.47206	-0.11266	-0.584721
Synpcc7942_2243	chromosome	2243(proA)	Glutamate-5-semialdehyde dehydrogenase	-0.329608	0.188749	-1.74628	0.0818635	0.0806846	1	0.118358		1	2	0.158329	3.4	12240	0.08	-0.271526	0.546347	0.817873
Synpcc7942_1985	chromosome	1985	hypothetical protein	-0.329512	0.19093	-1.72583	0.0856985	0.0842591	1	0.122647		0	0	0.0959604	0	0	-0.08	-0.35464	0.646964	1.0016
Synpcc7942_1297	chromosome	1297	Malate dehydrogenase (oxaloacetate decarboxylating)	-0.32951	0.11491	-2.86755	0.00444102	0.00429505	1	0.0104737		0	1	0.116356	17.4	62640	0.17	0.0277604	-0.397484	-0.425244
Synpcc7942_1514	chromosome	1514	Pseudouridine synthase, Rsu	-0.329305	0.217967	-1.5108	0.132555	0.13029	1	0.175928		1	2	0.221379	22	79200	0.31	-0.286877	-1.01071	-0.723836
Synpcc7942_1539	chromosome	1539	hypothetical protein	-0.329255	0.251773	-1.30775	0.193379	0.189513	1	0.244177		0	2	0.721049	1.2	4320	-0.07	0.336556	1.54113	1.20457
Synpcc7942_0578	chromosome	0578(sqdB)	UDP-sulfoquinovose synthase	-0.328994	0.114431	-2.87504	0.00438916	0.00422184	1	0.0103219		1	2	0.341694	21	75600	-0.03	0.00232619	-0.811562	-0.813889
Synpcc7942_0647	chromosome	647	hypothetical protein	-0.328872	0.40504	-0.81195	0.420084	0.411339	1	0.472501		1	1	0.638116	11.4	41040	-0.48	-1.24533	1.18398	2.42931
Synpcc7942_2279	chromosome	2279(amtB)	ammonium transporter	-0.328634	0.1386	-2.37109	0.0181344	0.0178722	1	0.0336554		1	1	0.516749	13.4	48240	-1.03	-0.104112	-1.08283	-0.978715
Synpcc7942_1536	chromosome	1536(gat)	probable amidotransferase	-0.328578	0.205969	-1.59528	0.112235	0.110295	1	0.153127		0	0	0.0780043	11.8	42480	0.08	-0.139328	0.429992	0.56932
Synpcc7942_0768	chromosome	768	hypothetical protein	-0.327881	0.193768	-1.69213	0.0918008	0.0903316	1	0.129601		1	1	0.588971	9.4	33840	-0.53	-1.34248	2.59204	3.93452
Synpcc7942_1110	chromosome	1110	response regulator receiver domain protein (CheY-like)	-0.327791	0.193173	-1.69688	0.0908144	0.0895505	1	0.128708		0	1	0.236532	10.4	37440	-0.35	0.0135889	0.768418	0.754829
Synpcc7942_0671	chromosome	671	hypothetical protein	-0.327357	0.180289	-1.81574	0.0706377	0.0693979	1	0.104318		1	1	0.153252	11.6	41760	-0.15	-0.931338	0.192774	1.12411
Synpcc7942_1728	chromosome	1728	hypothetical protein	-0.325807	0.182182	-1.78836	0.0748227	0.0735416	1	0.109499		0	1	0.201245	8.2	29520	-0.05	0.0784421	0.851536	0.773094
Synpcc7942_1335	chromosome	1335	probable branched-chain amino acid aminotransferase	-0.325747	0.222762	-1.46231	0.146187	0.142694	1	0.190091		0	0	0.0461409	1.6	5760	0.04	-0.395326	-0.640642	-0.245316
Synpcc7942_2552	chromosome	2552(hypB)	hydrogenase accessory protein HypB	-0.325479	0.245593	-1.32528	0.187178	0.183879	1	0.237731		1	1	0.332951	9.8	35280	-0.37	-1.19325	1.0925	2.28576
Synpcc7942_2167	chromosome	2167	hypothetical protein	-0.324919	0.238601	-1.36177	0.174982	0.172385	1	0.224255		0	0	0.067752	15.6	56160	0	-0.57343	0.341635	0.915065
Synpcc7942_1503	chromosome	1503(ylmH)	RNA-binding S4	-0.324553	0.179749	-1.8056	0.0720791	0.0709612	1	0.106076		0	0	0.0921686	23.8	85680	1.31	-0.259822	-0.529445	-0.269623
Synpcc7942_0418	chromosome	418	hypothetical protein	-0.32446	0.420219	-0.77212	0.44341	0.434266	1	0.494916		0	0	0.439259	17	61200	-0.26	-1.81362	1.94304	3.75666
Synpcc7942_0652	chromosome	652	hypothetical protein	-0.323145	0.140366	-2.30216	0.0217412	0.0214547	1	0.0391881		0	0	0.122806	2.2	7920	0.05	-0.0750611	0.0617311	0.136792
Synpcc7942_0171	chromosome	0171(cysM)	cysteine synthase A	-0.321118	0.157348	-2.04081	0.0422841	0.0414304	1	0.067093		0	2	0.164964	21.4	77040	0.02	0.425944	-0.475858	-0.901802
Synpcc7942_1119	chromosome	1119	hypothetical protein	-0.319533	0.257789	-1.23952	0.2177	0.213354	1	0.270641		0	1	0.0837202	6.4	23040	0.16	0.0860962	0.233335	0.147239
Synpcc7942_1226	chromosome	1226	processing protease	-0.319415	0.118543	-2.69449	0.00725963	0.00714858	1	0.0157052		1	1	0.171154	14.4	51840	-0.06	-0.44546	0.0551576	0.500617
Synpcc7942_0746	chromosome	746	hypothetical protein	-0.318244	0.155064	-2.05235	0.041069	0.0402907	1	0.0653598		1	1	0.104969	10.6	38160	-0.01	0.246455	0.937147	0.690692
Synpcc7942_0200	chromosome	200	hypothetical protein	-0.317513	0.236838	-1.34063	0.181787	0.179081	1	0.232005		1	1	0.59787	10	36000	-0.95	0.632299	1.72061	1.08831
Synpcc7942_1553	chromosome	1553	Phosphoesterase PHP-like	-0.317023	0.168525	-1.88116	0.0608199	0.0599885	1	0.0924598		0	0	0.130553	0.2	720	0.19	0.160133	0.0541846	-0.105948
Synpcc7942_0185	chromosome	0185(ggt)	gamma-glutamyltransferase. Threonine peptidase. MEROPS family T03	-0.315754	0.139955	-2.25612	0.024528	0.0241961	1	0.0430799		0	0	0.0611511	5.6	20160	0.03	0.18532	-0.172917	-0.358238
Synpcc7942_0901	chromosome	901	Haloalkane dehalogenase	-0.314841	0.157112	-2.00393	0.0457988	0.0451747	1	0.0722872		1	2	0.305713	23	82800	0.52	0.164756	-1.44262	-1.60738
Synpcc7942_0002	chromosome	2	hypothetical protein	-0.314684	0.141578	-2.22269	0.0267343	0.0263703	1	0.0457968		1	1	0.30113	14.8	53280	-0.32	-0.177888	0.147662	0.32555
Synpcc7942_2298	chromosome	2298(ruvA)	Holliday junction DNA helicase motor protein	-0.314664	0.191275	-1.64509	0.1045	0.0991708	1	0.139923		1	1	0.124918	11.4	41040	-0.06	0.345233	-0.346894	-0.692127
Synpcc7942_1813	chromosome	1813(htpG)	heat shock protein 90	-0.314554	0.218992	-1.43638	0.15286	0.150081	1	0.198807		0	0	0.217769	21	75600	-0.31	0.449619	-1.92328	-2.3729
Synpcc7942_0199	chromosome	199	hypothetical protein	-0.313939	0.137032	-2.291	0.022411	0.0220995	1	0.040101		1	1	0.353413	10.6	38160	-0.76	0.667119	1.56739	0.900268
Synpcc7942_0241	chromosome	0241(rumA)	23S rRNA (uracil-5-)-methyltransferase RumA	-0.313529	0.139699	-2.24432	0.025254	0.0248746	1	0.0438622		0	1	0.104962	17.2	61920	0.06	-0.132583	0.131171	0.263753
Synpcc7942_2533	chromosome	2533	hypothetical protein	-0.313415	0.248205	-1.26273	0.209056	0.205101	1	0.260698		0	0	0.0900746	12	43200	0.13	0.0820446	0.929995	0.847951
Synpcc7942_0638	chromosome	0638(gloA)	Glyoxalase I	-0.309964	0.237788	-1.30353	0.19434	0.191218	1	0.24587		0	0	0.132791	20.2	72720	0.39	-0.0811818	0.556889	0.638071
Synpcc7942_1698	chromosome	1698	putative transcriptional regulator	-0.309701	0.347675	-0.890776	0.375594	0.369259	1	0.430459		0	0	0.0996773	11	39600	0.03	-0.186231	0.913007	1.09924
Synpcc7942_1039	chromosome	1039	hypothetical protein	-0.309467	0.588609	-0.52576	0.603053	0.589411	1	0.640369		0	2	0.237882	24	86400	1.12	0.0738793	-1.83851	-1.91239
Synpcc7942_0834	chromosome	834	hypothetical protein	-0.308555	0.225922	-1.36576	0.173884	0.171057	1	0.222989		1	1	2.57285	11.2	40320	-6.14	-5.4409	0.520949	5.96185
Synpcc7942_0346	chromosome	346	Protein of unknown function DUF152	-0.308431	0.0828331	-3.72352	0.000248613	0.00023209	0.330033	0.000942867		0	2	0.105037	23	82800	0.33	-0.105586	0.272578	0.378165
Synpcc7942_0276	chromosome	0276(glcD)	glycolate oxidase subunit GlcD	-0.307891	0.178901	-1.72101	0.086765	0.0849175	1	0.123415		0	0	0.0852108	18	64800	-0.14	-0.37052	0.506247	0.876767
Synpcc7942_1680	chromosome	1680(cysA)	Sulphate transport system permease protein 1	-0.307371	0.157771	-1.94821	0.0528326	0.0515244	1	0.0809363		0	0	0.216717	0	0	0.07	-0.15905	-0.564607	-0.405557
Synpcc7942_1977	chromosome	1977(ndhF1)	NAD(P)H-quinone oxidoreductase subunit F	-0.306143	0.0973821	-3.14373	0.0017961	0.00174394	1	0.00494334		0	0	0.0898746	9	32400	-0.19	0.0652065	-0.464658	-0.529865
Synpcc7942_1483	chromosome	1483	hypothetical protein	-0.30506	0.293753	-1.03849	0.300844	0.296931	1	0.35569		1	2	0.138082	5.4	19440	0.23	-0.0304121	-1.38772	-1.35731
Synpcc7942_0279	chromosome	0279(hoxF)	NADH dehydrogenase (quinone)	-0.304665	0.137371	-2.21782	0.0270353	0.0266912	1	0.046201		1	1	0.504462	12	43200	-0.66	-0.686726	1.45638	2.1431
Synpcc7942_0784	chromosome	784	hypothetical protein	-0.303734	0.319507	-0.950633	0.345109	0.33756	1	0.397456		0	0	0.171788	11.6	41760	-0.22	0.0549138	0.875796	0.820883
Synpcc7942_1762	chromosome	1762	hypothetical protein	-0.303577	0.129134	-2.35086	0.019122	0.0188605	1	0.0352349		0	1	0.193551	8.4	30240	0.29	0.0967682	-0.0369082	-0.133676
Synpcc7942_1171	chromosome	1171	hypothetical protein	-0.303502	0.218628	-1.38821	0.166665	0.164308	1	0.215084		0	0	0.0952195	1.4	5040	0.07	0.177899	-0.141732	-0.31963
Synpcc7942_0678	chromosome	0678(rnd)	3'-5' exonuclease	-0.302773	0.193904	-1.56146	0.119768	0.118064	1	0.162335		0	2	0.151499	1.6	5760	0.27	0.057755	-0.363033	-0.420788
Synpcc7942_0544	chromosome	544	YciI-like protein	-0.301113	0.305043	-0.987114	0.325677	0.321091	1	0.381144		1	2	0.308052	23.6	84960	0.51	-0.155025	-1.21088	-1.05585
Synpcc7942_2172	chromosome	2172	hypothetical protein	-0.29969	0.309675	-0.967757	0.337918	0.327293	1	0.387043		0	2	0.357919	0.6	2160	0.28	-0.55328	1.25795	1.81123
Synpcc7942_0106	chromosome	0106(nadD)	nicotinic acid mononucleotide adenyltransferase	-0.298662	0.234502	-1.2736	0.20708	0.200024	1	0.255278		0	0	0.0664932	14.4	51840	0.12	-0.138337	0.241691	0.380028
Synpcc7942_0624	chromosome	0624(ldpA)	light dependent period	-0.297793	0.0957568	-3.10989	0.00206529	0.00198419	1	0.00550029		0	0	0.0336446	6.6	23760	0.31	-0.478872	0.652001	1.13087
Synpcc7942_1605	chromosome	1605	hypothetical protein	-0.297771	0.240981	-1.23566	0.218529	0.215196	1	0.272427		0	1	0.148868	11.4	41040	0.06	-0.174443	0.115018	0.289461
Synpcc7942_1216	chromosome	1216(kaiC)	circadian clock protein KaiC	-0.297162	0.324218	-0.916551	0.361723	0.356201	1	0.417302		1	1	0.889277	11.4	41040	-	1.21675	0.364149	-0.852605
Synpcc7942_2598	chromosome	2598	hypothetical protein	-0.297108	0.183377	-1.6202	0.10643	0.104797	1	0.147061		0	0	0.102327	2	7200	-0.08	0.103402	0.69712	0.593718
Synpcc7942_2351	chromosome	2351	hypothetical protein	-0.296886	0.166073	-1.78769	0.0768862	0.073715	1	0.109671		0	0	0.0607761	0.6	2160	0.17	-0.039204	-0.56505	-0.525846
Synpcc7942_0445	chromosome	0445(oppC)	ABC-type dipeptide/oligopeptide/nickel transport systems permease components-like	-0.296163	0.16201	-1.82805	0.068395	0.0674332	1	0.101852		0	0	0.0886277	14.8	53280	0.3	-0.0222563	-0.303037	-0.28078
Synpcc7942_1023	chromosome	1023	hypothetical protein	-0.295957	0.381981	-0.774796	0.441108	0.433769	1	0.494649		0	1	0.0839886	7.6	27360	0.36	-0.434809	0.771236	1.20604
Synpcc7942_1320	chromosome	1320	hypothetical protein	-0.295588	0.155776	-1.89752	0.0586769	0.0576928	1	0.08914		0	0	0.0471557	6.4	23040	0.03	0.0701087	1.33141	1.2613
Synpcc7942_2042	chromosome	2042	hypothetical protein	-0.294833	0.271694	-1.08517	0.279726	0.27582	1	0.335164		0	0	0.0526485	9.6	34560	0.14	0.314848	-1.19743	-1.51228
Synpcc7942_1145	chromosome	1145	Glutaredoxin-related protein	-0.294203	0.393677	-0.747321	0.457838	0.449579	1	0.508677		0	1	0.154345	17	61200	-0.02	-0.0247141	-0.0238343	0.000879778
Synpcc7942_0058	chromosome	0058(rfbC)	dTDP-4-dehydrorhamnose 3,5-epimerase	-0.292124	0.204051	-1.43162	0.153949	0.151538	1	0.200234		0	1	0.0846324	7.8	28080	-0.25	-0.156484	1.00555	1.16204
Synpcc7942_0964	chromosome	964	hypothetical protein	-0.292095	0.180642	-1.61698	0.1071	0.10564	1	0.147833		1	2	0.229548	0	0	0.3	0.311027	0.122144	-0.188883
Synpcc7942_2505	chromosome	2505	Caffeoyl-CoA O-methyltransferase	-0.291783	0.203206	-1.4359	0.152601	0.150204	1	0.198831		0	1	0.0724813	14	50400	-0.3	0.338576	0.563016	0.224441
Synpcc7942_2132	chromosome	2132(manB)	phosphoglucosamine mutase	-0.29158	0.283025	-1.03023	0.306047	0.299443	1	0.358153		1	2	0.290178	1.6	5760	0.18	0.375344	0.196505	-0.178839
Synpcc7942_1747	chromosome	1747	hypothetical protein	-0.290956	0.149959	-1.94024	0.0530457	0.0524121	1	0.081988		0	1	0.0689106	18	64800	0.05	-0.319792	0.52892	0.848712
Synpcc7942_1541	chromosome	1541(isiB)	flavodoxin FldA	-0.29047	0.602857	-0.481823	0.634297	0.618837	1	0.667338		0	2	0.823487	23.2	83520	-0.03	0.208716	0.605933	0.397217
Synpcc7942_1420	chromosome	1420(chlN)	light-independent protochlorophyllide reductase subunit N	-0.290089	0.125626	-2.30914	0.0213239	0.0210573	1	0.0386495		1	1	0.627421	11.2	40320	-0.63	-0.723597	1.14074	1.86434
Synpcc7942_2422	chromosome	2422	hypothetical protein	-0.289477	0.178638	-1.62047	0.106151	0.104932	1	0.147061		1	2	0.391845	2	7200	-0.15	0.499828	0.436555	-0.0632735
Synpcc7942_0354	chromosome	0354(bgl)	Beta-glucosidase-related glycosidase-like	-0.288779	0.191	-1.51193	0.131873	0.130131	1	0.17584		0	2	0.165751	20	72000	-0.17	-0.445399	0.337154	0.782552
Synpcc7942_0169	chromosome	0169(glnN)	glutamate-ammonia ligase, glutamine synthetase type III	-0.288674	0.103151	-2.79856	0.00524666	0.00519058	1	0.0121392		0	1	0.221617	14.4	51840	-0.04	-0.69461	-0.29927	0.395339
Synpcc7942_2253	chromosome	2253	Glutamate--cysteine ligase, putative	-0.288098	0.144572	-1.99276	0.047004	0.0463779	1	0.0737742		1	1	0.514398	13.2	47520	-0.33	-0.60797	0.769413	1.37738
Synpcc7942_2194	chromosome	2194	hypothetical protein	-0.287691	0.276876	-1.03906	0.301947	0.295347	1	0.354604		0	0	0.105506	14.4	51840	-0.2	-0.573616	-0.70338	-0.129765
Synpcc7942_1914	chromosome	1914	hypothetical protein	-0.286806	0.261089	-1.0985	0.274115	0.269938	1	0.328704		1	1	0.474731	9.8	35280	-0.56	-0.999707	1.41256	2.41226
Synpcc7942_1837	chromosome	1837	hypothetical protein	-0.286746	0.35791	-0.801167	0.425999	0.418173	1	0.479475		0	0	0.151586	12	43200	-0.05	-0.994832	0.880062	1.87489
Synpcc7942_2061	chromosome	2061(pipX)	hypothetical protein	-0.286107	0.53067	-0.539142	0.593904	0.580018	1	0.631985		1	2	0.462512	20.4	73440	0.08	-0.459126	-0.998054	-0.538928
Synpcc7942_0614	chromosome	614	hypothetical protein	-0.285926	0.0702913	-4.06773	6.62509e-05	6.1005e-05	0.0927276	0.000314192		0	0	0.179569	13.8	49680	0.39	0.200108	-0.546957	-0.747065
Synpcc7942_0072	chromosome	72	hypothetical protein	-0.284769	0.175773	-1.62009	0.106757	0.104909	1	0.147061		1	2	0.164317	21.2	76320	0.32	-0.0645671	-0.229282	-0.164715
Synpcc7942_1660	chromosome	1660	potassium channel protein	-0.283863	0.243693	-1.16484	0.245946	0.242525	1	0.300367		0	0	0.106781	10	36000	0.36	-0.067743	-0.78987	-0.722127
Synpcc7942_1363	chromosome	1363	hypothetical protein	-0.283164	0.383384	-0.738589	0.462857	0.45512	1	0.51334		0	2	0.218095	2.2	7920	0.24	-0.70811	0.0611965	0.769306
Synpcc7942_2009	chromosome	2009	hypothetical protein	-0.283051	0.0954436	-2.96563	0.00311536	0.00307307	1	0.00792441		0	0	0.0770697	6.6	23760	0.04	-0.221016	-0.244921	-0.0239055
Synpcc7942_1356	chromosome	1356	response regulator receiver domain protein (CheY-like)	-0.282988	0.286842	-0.986566	0.326388	0.320829	1	0.381073		0	2	0.194743	3	10800	0.16	-0.337202	0.34345	0.680651
Synpcc7942_1073	chromosome	1073(rph)	ribonuclease PH	-0.282987	0.185497	-1.52556	0.128414	0.126727	1	0.171733		0	2	0.150803	20.2	72720	0.08	-0.12576	0.0560197	0.18178
Synpcc7942_0465	chromosome	465	hypothetical protein	-0.282497	0.207308	-1.36269	0.174379	0.172256	1	0.224242		1	2	1.03986	0.4	1440	0.18	-0.431902	-0.267137	0.164765
Synpcc7942_1797	chromosome	1797	hypothetical protein	-0.281931	0.182686	-1.54326	0.124149	0.122379	1	0.167042		0	2	0.356344	3.2	11520	1.28	0.129699	0.155984	0.0262851
Synpcc7942_0949	chromosome	949	permease protein of sugar ABC transporter	-0.281387	0.135478	-2.077	0.0383453	0.0379009	1	0.0621245		0	0	0.129873	24	86400	-0.41	-0.642439	0.325093	0.967533
Synpcc7942_1160	chromosome	1160	hypothetical protein	-0.281175	0.137025	-2.052	0.0407428	0.0402653	1	0.0653598		0	1	0.0979442	11.8	42480	-0.11	-0.00676737	0.788771	0.795538
Synpcc7942_0432	chromosome	432	D-alanyl-D-alanine dipeptidase-like	-0.280451	0.189572	-1.47939	0.140185	0.138624	1	0.185463		0	1	0.132054	15.6	56160	0	-0.667444	0.185064	0.852508
Synpcc7942_0815	chromosome	0815(livF)	ATPase	-0.280435	0.246736	-1.13658	0.257425	0.254193	1	0.312968		0	0	0.187101	23.6	84960	0.05	-0.203871	-0.310525	-0.106654
Synpcc7942_2597	chromosome	2597	adenylate cyclase	-0.28043	0.240101	-1.16797	0.244894	0.241095	1	0.298989		0	0	0.0631955	3.2	11520	0.38	-0.25588	-0.991082	-0.735201
Synpcc7942_2189	chromosome	2189	hypothetical protein	-0.277552	0.26359	-1.05297	0.294581	0.290008	1	0.34953		0	2	0.0958576	18	64800	-0.07	-0.903784	0.0221697	0.925953
Synpcc7942_2040	chromosome	2040(sfsA)	sugar fermentation stimulation protein A	-0.277509	0.203471	-1.36388	0.174368	0.1717	1	0.223673		0	2	0.136419	21.4	77040	0	0.221877	-0.982133	-1.20401
Synpcc7942_2166	chromosome	2166	hypothetical protein	-0.27744	0.179292	-1.54742	0.122916	0.121442	1	0.165883		0	1	0.087879	11	39600	-0.06	-3.38279	-1.24533	2.13746
Synpcc7942_1970	chromosome	1970	N-acyl-L-amino acid amidohydrolase	-0.276705	0.386766	-0.715433	0.478121	0.467056	1	0.525612		0	0	0.115529	0.6	2160	-0.09	-0.504557	-0.836585	-0.332028
Synpcc7942_1945	chromosome	1945(uvrC)	excinuclease ABC subunit C	-0.276506	0.161835	-1.70857	0.0888024	0.087395	1	0.126141		0	2	0.221385	1.6	5760	-0.25	-0.0630665	0.424448	0.487515
Synpcc7942_1254	chromosome	1254	cyclic nucleotide-binding domain (cNMP-BD) protein	-0.276168	0.34863	-0.792152	0.433064	0.419983	1	0.480965		1	2	0.439961	0	0	0.03	0.370954	0.12944	-0.241515
Synpcc7942_0162	chromosome	162	hypothetical protein	-0.275616	0.235912	-1.1683	0.24438	0.241275	1	0.299016		0	1	0.167439	8.4	30240	0.39	0.196513	0.920845	0.724332
Synpcc7942_0096	chromosome	96	hypothetical protein	-0.274566	0.279894	-0.980964	0.328447	0.324243	1	0.384401		1	1	0.44456	7.4	26640	-0.19	0.136497	2.4882	2.3517
Synpcc7942_1126	chromosome	1126	ABC transporter permease protein	-0.273817	0.231843	-1.18105	0.240918	0.234892	1	0.292828		1	2	0.222054	21.2	76320	0.3	-0.608204	-0.912751	-0.304547
Synpcc7942_1867	chromosome	1867	Deoxyribodipyrimidine photo-lyase family protein	-0.273677	0.147543	-1.8549	0.0643049	0.063627	1	0.0970449		0	0	0.0609701	10	36000	0.12	-0.618319	-0.0658241	0.552495
Synpcc7942_1101	chromosome	1101	PDZ/DHR/GLGF	-0.273047	0.163465	-1.67037	0.0959103	0.0946928	1	0.134714		0	0	0.060766	8.4	30240	0.07	0.480873	0.301895	-0.178977
Synpcc7942_2398	chromosome	2398	Holliday junction resolvase-like protein	-0.272684	0.202565	-1.34616	0.182657	0.175873	1	0.228163		0	0	0.0529735	11.4	41040	0.06	-0.242978	0.00653086	0.249508
Synpcc7942_0035	chromosome	35	hypothetical protein	-0.272218	0.220492	-1.23459	0.218647	0.215624	1	0.272786		1	1	0.276814	9.8	35280	-0.5	-1.31616	1.16478	2.48094
Synpcc7942_0047	chromosome	47	TPR repeat	-0.272036	0.119454	-2.27733	0.0231305	0.0228749	1	0.0411569		0	2	0.115738	3.2	11520	0.21	-0.903461	0.101791	1.00525
Synpcc7942_2099	chromosome	2099(rfbD)	dTDP-4-dehydrorhamnose reductase	-0.269871	0.220794	-1.22227	0.224126	0.219749	1	0.276889		1	2	0.170704	2	7200	0.21	0.14051	-1.17118	-1.31169
Synpcc7942_1417	chromosome	1417	hypothetical protein	-0.268966	0.16622	-1.61813	0.106828	0.105398	1	0.147604		1	1	0.189991	12.8	46080	-0.07	-0.120219	0.292464	0.412683
Synpcc7942_1965	chromosome	1965(ppx)	exopolyphosphatase	-0.266773	0.132746	-2.00965	0.0449757	0.0445387	1	0.0714514		0	2	0.0984634	0.8	2880	0.18	0.172907	-0.363116	-0.536024
Synpcc7942_1334	chromosome	1334(trpE)	aminodeoxychorismate synthase, subunit I	-0.266662	0.202174	-1.31897	0.189822	0.185643	1	0.239519		0	0	0.150381	0	0	0.01	-0.383136	-0.224394	0.158741
Synpcc7942_0859	chromosome	859	CheA signal transduction histidine kinase	-0.264009	0.154299	-1.71102	0.0879287	0.0869881	1	0.125746		1	2	0.620743	0.8	2880	0.46	-0.941803	0.122632	1.06444
Synpcc7942_1951	chromosome	1951	hypothetical protein	-0.262202	0.275509	-0.951701	0.343354	0.338568	1	0.398378		0	2	0.0975637	3.8	13680	0.19	-0.327433	0.29088	0.618314
Synpcc7942_1840	chromosome	1840	hypothetical protein	-0.262084	0.23513	-1.11464	0.266589	0.263532	1	0.321318		0	1	0.136724	19.4	69840	0.01	0.124338	-0.283275	-0.407612
Synpcc7942_0742	chromosome	742	hypothetical protein	-0.261083	0.210853	-1.23822	0.217255	0.214483	1	0.27189		1	1	0.217931	8.8	31680	-0.29	0.59126	1.15473	0.563466
Synpcc7942_0919	chromosome	919	hypothetical protein	-0.260496	0.619652	-0.42039	0.677941	0.664053	1	0.709201		0	1	0.137463	17	61200	-0.34	0.0571634	-0.28813	-0.345293
Synpcc7942_2108	chromosome	2108	hypothetical protein	-0.260286	0.257611	-1.01038	0.313846	0.310426	1	0.369415		0	0	0.0431714	11.4	41040	0.21	1.0088	2.19638	1.18758
Synpcc7942_2258	chromosome	2258(avtA)	valine--pyruvate transaminase	-0.25887	0.14918	-1.73528	0.0834169	0.0826315	1	0.120838		0	2	0.0970136	4.2	15120	0.13	0.165326	-0.152768	-0.318094
Synpcc7942_1080	chromosome	1080	K+ transporter Trk	-0.258613	0.409112	-0.632132	0.529743	0.52217	1	0.57662		1	2	0.172974	24	86400	0.26	0.250655	-1.03335	-1.28401
Synpcc7942_1599	chromosome	1599	hypothetical protein	-0.258162	0.198399	-1.30123	0.194488	0.192384	1	0.247201		0	0	0.112185	15.6	56160	0	-0.0210732	-0.197014	-0.175941
Synpcc7942_2283	chromosome	2283	hypothetical protein	-0.258115	0.183353	-1.40775	0.160339	0.158567	1	0.208583		0	2	0.102138	2.8	10080	0.11	-0.314394	-0.668184	-0.353791
Synpcc7942_0102	chromosome	102	hypothetical protein	-0.257709	0.349962	-0.73639	0.4659	0.453503	1	0.511963		0	0	0.232147	0.8	2880	-0.18	-0.750593	0.323119	1.07371
Synpcc7942_2281	chromosome	2281	hypothetical protein	-0.257519	0.146453	-1.75837	0.0796583	0.0786256	1	0.115879		1	2	0.274211	24	86400	0.17	0.0612149	-0.289456	-0.350671
Synpcc7942_1061	chromosome	1061	hypothetical protein	-0.257221	0.202526	-1.27006	0.205351	0.203214	1	0.258999		0	0	0.141536	24	86400	-0.18	-0.273564	0.939889	1.21345
Synpcc7942_2285	chromosome	2285(gldA)	glycerol dehydrogenase	-0.255434	0.140983	-1.81181	0.0707769	0.0700056	1	0.105064		0	0	0.231622	8.8	31680	0.12	0.145764	0.433431	0.287667
Synpcc7942_1928	chromosome	1928	hypothetical protein	-0.254047	0.42167	-0.602478	0.550343	0.539065	1	0.5925		0	0	0.0382145	12.4	44640	0.1	-0.0885237	0.0445949	0.133119
Synpcc7942_1184	chromosome	1184	6-pyruvoyl-tetrahydropterin synthase-like protein	-0.254023	0.236973	-1.07195	0.28542	0.282041	1	0.341675		0	1	0.074615	7.2	25920	0.01	0.00553768	0.166116	0.160578
Synpcc7942_2507	chromosome	2507	hypothetical protein	-0.253736	0.409733	-0.619273	0.537935	0.530935	1	0.585271		1	1	0.375257	10.8	38880	-0.39	-0.25731	1.31175	1.56906
Synpcc7942_2074	chromosome	2074(dnaJ1)	Heat shock protein DnaJ	-0.252467	0.177366	-1.42342	0.158318	0.153016	1	0.201985		0	0	0.0430798	3.6	12960	-0.12	0.0968436	0.0809199	-0.0159237
Synpcc7942_1546	chromosome	1546	putative ribonuclease II	-0.251322	0.102098	-2.46157	0.0141542	0.0139561	1	0.0274034		0	1	0.116582	7.6	27360	-0.03	-0.268472	0.775474	1.04395
Synpcc7942_1090	chromosome	1090	hypothetical protein	-0.250471	0.160801	-1.55765	0.12047	0.11901	1	0.163389		0	0	0.199014	4.4	15840	0.15	0.00801875	-1.06382	-1.07184
Synpcc7942_2163	chromosome	2163	hypothetical protein	-0.249828	0.223055	-1.12003	0.264161	0.261356	1	0.319492		1	2	0.283905	1.6	5760	0.07	0.245256	-0.646912	-0.892168
Synpcc7942_0484	chromosome	484	hypothetical protein	-0.249755	0.117777	-2.12059	0.0349871	0.0341707	1	0.0569512		1	2	0.324902	21.8	78480	0.28	0.206099	-1.44412	-1.65022
Synpcc7942_0293	chromosome	293	hypothetical protein	-0.249567	0.290996	-0.857629	0.393538	0.387271	1	0.447582		1	2	0.338932	2.4	8640	0.29	-0.0921989	-0.495185	-0.402986
Synpcc7942_0695	chromosome	695	hypothetical protein	-0.249251	0.233313	-1.06831	0.286742	0.283864	1	0.343443		0	0	0.152283	19.2	69120	0	0.0617271	0.72573	0.664003
Synpcc7942_B2615	pANL	B2615	hypothetical protein	-0.248904	0.211417	-1.17731	0.240195	0.238045	1	0.295986		0	1	0.170297	14	50400	0	-1.50135	-1.05577	0.44558
Synpcc7942_0790	chromosome	0790(rbp3)	RNA-binding region RNP-1	-0.247839	0.304282	-0.814505	0.417969	0.41116	1	0.472501		0	2	0.235205	22	79200	0.07	-0.47259	-1.67697	-1.20438
Synpcc7942_1062	chromosome	1062	hypothetical protein	-0.247295	0.429673	-0.575543	0.56823	0.557434	1	0.610199		0	0	0.164835	21.6	77760	-0.07	-0.15867	0.72411	0.88278
Synpcc7942_1823	chromosome	1823(nblB)	PBS lyase HEAT-like repeat	-0.24714	0.259	-0.954209	0.341762	0.337574	1	0.397456		0	2	0.155916	21.6	77760	0.15	0.144959	0.201669	0.0567101
Synpcc7942_1361	chromosome	1361	hypothetical protein	-0.246594	0.253921	-0.971147	0.333292	0.329241	1	0.388859		0	1	0.143558	9	32400	0.33	0.160133	0.361623	0.20149
Synpcc7942_2487	chromosome	2487	hypothetical protein	-0.246019	0.448636	-0.548371	0.585927	0.577511	1	0.629982		1	2	0.427575	1	3600	0.16	-0.12703	0.367018	0.494049
Synpcc7942_0270	chromosome	270	TPR repeat	-0.245602	0.159758	-1.53734	0.125217	0.123909	1	0.16867		1	2	0.261716	1	3600	0.31	0.264145	-0.64554	-0.909685
Synpcc7942_1015	chromosome	1015	methyl-accepting chemotaxis sensory transducer	-0.245557	0.109095	-2.25085	0.0247212	0.0244875	1	0.0433854		1	2	0.251404	4.2	15120	0.04	-0.0241399	0.140511	0.16465
Synpcc7942_1904	chromosome	1904(hlyD)	hemolysin secretion protein-like	-0.244887	0.37124	-0.659646	0.511399	0.505502	1	0.560183		1	2	0.12555	0.6	2160	-0.23	0.384519	0.072421	-0.312098
Synpcc7942_0779	chromosome	779	metal dependent phosphohydrolase	-0.243185	0.163019	-1.49176	0.140014	0.134302	1	0.180828		0	2	0.108255	19.6	70560	0	-0.801359	0.0195637	0.820923
Synpcc7942_1384	chromosome	1384	hypothetical protein	-0.242434	0.185197	-1.30906	0.191504	0.189925	1	0.244542		0	0	0.0760168	4	14400	-0.06	0.118326	0.754386	0.63606
Synpcc7942_2262	chromosome	2262	hypothetical protein	-0.242335	0.124717	-1.94308	0.0524453	0.0519891	1	0.0815304		1	2	0.095211	21.4	77040	0.08	-0.281944	-0.383674	-0.10173
Synpcc7942_1445	chromosome	1445	hypothetical protein	-0.242292	0.197653	-1.22585	0.221636	0.219249	1	0.276444		1	1	0.388234	9.4	33840	-0.58	-0.503728	1.36118	1.86491
Synpcc7942_1368	chromosome	1368	hypothetical protein	-0.240914	0.270299	-0.891288	0.374936	0.369718	1	0.430728		0	2	0.335665	5	18000	0.21	0.582365	0.671728	0.0893632
Synpcc7942_0448	chromosome	448	YUP8H12.25 {{Arabidopsis thaliana}}-type protein. Metallo peptidase. MEROPS family M50B	-0.239762	0.157895	-1.51849	0.130003	0.128545	1	0.173946		1	1	0.078671	13.4	48240	0.15	-0.0688609	0.770605	0.839466
Synpcc7942_0473	chromosome	473	NADH:flavin oxidoreductase Old Yellow Enzyme family-like	-0.239337	0.136858	-1.74881	0.0809458	0.0802822	1	0.117952		1	2	0.483098	23.6	84960	0.53	0.189396	0.258833	0.0694378
Synpcc7942_2584	chromosome	2584(csgA)	probable short chain dehydrogenase	-0.238835	0.220472	-1.08329	0.280224	0.277149	1	0.335965		0	0	0.0803164	23.4	84240	0.24	0.154744	0.387515	0.232771
Synpcc7942_1507	chromosome	1507(lipA)	lipoyl synthase	-0.238135	0.162093	-1.46912	0.142801	0.141427	1	0.188803		0	2	0.099239	0.6	2160	0.14	-0.254742	-0.272563	-0.0178207
Synpcc7942_0668	chromosome	668	hypothetical protein	-0.23763	0.530522	-0.447918	0.657054	0.646744	1	0.694651		1	1	0.512213	9.2	33120	-0.75	-0.556796	1.32193	1.87872
Synpcc7942_1694	chromosome	1694(gyrA)	DNA topoisomerase IV subunit A	-0.236437	0.391306	-0.604226	0.549704	0.53693	1	0.591375		0	0	0.0655652	12.8	46080	0.09	0.0720776	-0.775494	-0.847572
Synpcc7942_1946	chromosome	1946	hypothetical protein	-0.236277	0.262901	-0.898732	0.370537	0.366363	1	0.427612		0	1	0.264094	7.8	28080	-0.28	-0.750472	2.14598	2.89645
Synpcc7942_0109	chromosome	0109(dps)	DNA-binding ferritin-like protein (oxidative damage protectant)-like	-0.23564	0.244095	-0.965364	0.336101	0.332202	1	0.392111		0	1	0.231329	12.6	45360	-0.24	0.193579	1.16111	0.967533
Synpcc7942_1775	chromosome	1775	phosphate starvation-induced protein	-0.234829	0.204547	-1.14805	0.25244	0.249655	1	0.307783		0	2	0.0774278	18.8	67680	-0.04	-0.0234189	-0.730791	-0.707372
Synpcc7942_0008	chromosome	8	hypothetical protein	-0.233557	0.223938	-1.04295	0.298505	0.29532	1	0.354604		1	1	0.111083	6.8	24480	0.14	-0.192173	0.149002	0.341176
Synpcc7942_1941	chromosome	1941	hypothetical protein	-0.233471	0.133437	-1.74967	0.0807777	0.0801343	1	0.117826		0	0	0.0608179	7.8	28080	0.01	-0.0881589	-0.0911826	-0.0030237
Synpcc7942_1007	chromosome	1007(fumC)	fumarate hydratase	-0.232688	0.22832	-1.01913	0.310207	0.305814	1	0.364848		0	2	0.0995843	0	0	0.09	0.2519	-1.5322	-1.7841
Synpcc7942_1092	chromosome	1092	hypothetical protein	-0.232021	0.380255	-0.610171	0.543753	0.537414	1	0.591375		0	2	0.100356	18.4	66240	-0.3	-0.298781	-0.578163	-0.279382
Synpcc7942_1897	chromosome	1897	putative transcripton factor DevT-like	-0.231982	0.159982	-1.45005	0.148111	0.146622	1	0.194772		0	1	0.062159	18	64800	0.14	-0.0766292	-0.299068	-0.222438
Synpcc7942_1606	chromosome	1606	Beta-Ig-H3/fasciclin	-0.231742	0.562673	-0.411859	0.685052	0.66779	1	0.712789		0	2	0.358227	0.2	720	0.82	1.17468	0.231571	-0.943108
Synpcc7942_2267	chromosome	2267	hypothetical protein	-0.230836	0.324737	-0.71084	0.479984	0.471913	1	0.529498		1	1	1.35148	11.8	42480	-3.69	-0.0312013	0.450595	0.481797
Synpcc7942_0524	chromosome	524	hypothetical protein	-0.230593	0.279624	-0.824655	0.411217	0.40685	1	0.467914		0	0	0.0994956	8	28800	0.09	0.105966	-0.00955679	-0.115523
Synpcc7942_1049	chromosome	1049(cpcH)	phycobilisome rod linker polypeptide	-0.230346	0.29248	-0.787563	0.434745	0.424595	1	0.485656		1	2	0.112828	18.4	66240	-0.03	-0.0617132	-1.13903	-1.07732
Synpcc7942_0046	chromosome	46	Methylase involved in ubiquinone/menaquinone biosynthesis-like	-0.230223	0.226066	-1.01839	0.309762	0.306957	1	0.36598		0	2	0.20421	0.8	2880	0.09	-0.786907	0.325459	1.11237
Synpcc7942_1321	chromosome	1321	hypothetical protein	-0.229583	0.162462	-1.41315	0.158515	0.157207	1	0.207149		1	2	0.156718	1.6	5760	0.13	0.499774	-1.17104	-1.67082
Synpcc7942_0693	chromosome	693	hypothetical protein	-0.229431	0.205025	-1.11904	0.264439	0.261908	1	0.31996		0	1	0.102945	16	57600	0.03	0.336079	-0.786026	-1.1221
Synpcc7942_0521	chromosome	521	hypothetical protein	-0.229277	0.188168	-1.21847	0.224299	0.222113	1	0.279308		0	0	0.209437	11.4	41040	0.13	-0.0403647	-0.689504	-0.649139
Synpcc7942_2141	chromosome	2141	hypothetical protein	-0.225817	0.246438	-0.916326	0.361083	0.357345	1	0.418383		1	2	0.269428	2.2	7920	0	-0.537135	0.617396	1.15453
Synpcc7942_2018	chromosome	2018	hypothetical protein	-0.224215	0.519589	-0.431524	0.669278	0.657543	1	0.704243		0	0	0.0724779	5.8	20880	0.44	-0.208374	0.134035	0.342409
Synpcc7942_2271	chromosome	2271	ADP-ribose pyrophosphatase	-0.222723	0.333627	-0.667583	0.50623	0.50074	1	0.555886		0	0	0.115978	7.6	27360	0.03	0.21723	0.485356	0.268126
Synpcc7942_0980	chromosome	980	hypothetical protein	-0.222424	0.189969	-1.17084	0.242781	0.240628	1	0.298607		0	0	0.0577415	15.6	56160	0.02	-0.130632	-0.106068	0.0245635
Synpcc7942_2603	chromosome	2603(ctaD)	Cytochrome-c oxidase	-0.222269	0.248034	-0.896125	0.371499	0.368343	1	0.429657		1	1	0.45018	9.2	33120	-0.39	0.620476	3.00848	2.38801
Synpcc7942_1287	chromosome	1287	VCBS	-0.222074	0.215977	-1.02823	0.305311	0.302216	1	0.361013		0	2	0.37392	0.2	720	-0.26	0.43097	-0.110432	-0.541402
Synpcc7942_2528	chromosome	2528	hypothetical protein	-0.221939	0.252707	-0.878246	0.381443	0.37733	1	0.437434		0	2	0.0889776	3.6	12960	0.12	0.00503177	0.172502	0.16747
Synpcc7942_1008	chromosome	1008(purU)	formyltetrahydrofolate deformylase	-0.220826	0.316963	-0.696694	0.488177	0.481803	1	0.538701		0	2	0.129414	23	82800	0.06	0.0700081	-1.30594	-1.37595
Synpcc7942_1769	chromosome	1769	hypothetical protein	-0.220391	0.225869	-0.975748	0.330771	0.327133	1	0.387043		1	1	0.322174	10.2	36720	-0.25	-0.912463	0.808486	1.72095
Synpcc7942_1511	chromosome	1511	hypothetical protein	-0.218379	0.236187	-0.924602	0.356835	0.352953	1	0.413754		0	0	0.0733889	12.8	46080	0.12	-0.250848	0.304952	0.5558
Synpcc7942_0340	chromosome	340	hypothetical protein	-0.215504	0.24367	-0.884411	0.37781	0.374465	1	0.434647		0	0	0.0619864	20	72000	0.02	-0.194862	0.00399619	0.198858
Synpcc7942_2308	chromosome	2308(gcvT)	glycine cleavage system aminomethyltransferase T	-0.214504	0.17899	-1.19841	0.23181	0.229935	1	0.2878		1	1	0.643447	11.4	41040	-0.81	-0.983436	0.924183	1.90762
Synpcc7942_1234	chromosome	1234	hypothetical protein	-0.214026	0.250755	-0.853525	0.39533	0.390412	1	0.450935		1	1	0.550633	11	39600	-0.8	-0.717789	1.01201	1.7298
Synpcc7942_2056	chromosome	2056	hypothetical protein	-0.213917	0.456593	-0.468508	0.64203	0.632639	1	0.681054		0	2	0.373857	3.4	12240	-0.25	-0.294276	0.549206	0.843481
Synpcc7942_0041	chromosome	41	probable transport protein	-0.21341	0.127657	-1.67176	0.0951037	0.094497	1	0.134537		0	2	0.188708	5.8	20880	-0.25	-0.495069	0.00509466	0.500164
Synpcc7942_1262	chromosome	1262	uncharacterized FAD-dependent dehydrogenase	-0.213366	0.134001	-1.59227	0.111945	0.11111	1	0.153888		1	1	0.113426	11.4	41040	-0.06	-0.170004	-0.075499	0.0945054
Synpcc7942_2594	chromosome	2594	hypothetical protein	-0.213081	0.226379	-0.941259	0.347956	0.344776	1	0.404924		0	2	0.152599	0.2	720	0.36	0.209058	0.220985	0.0119266
Synpcc7942_2198	chromosome	2198	hypothetical protein	-0.212841	0.196248	-1.08455	0.2794	0.276737	1	0.335681		1	1	0.0747432	16	57600	-0.12	-0.0675384	-0.347099	-0.27956
Synpcc7942_0976	chromosome	976	CBS	-0.212538	0.42328	-0.502122	0.619373	0.606179	1	0.65594		0	0	0.0643804	11	39600	-0.08	-0.534602	0.499602	1.0342
Synpcc7942_2140	chromosome	2140	cytidine deaminase	-0.212428	0.279323	-0.760512	0.448393	0.444428	1	0.504971		0	0	0.0592937	11	39600	-0.17	0.310368	0.443149	0.132781
Synpcc7942_0519	chromosome	519	hypothetical protein	-0.211074	0.223071	-0.94622	0.345621	0.341873	1	0.402016		0	0	0.0583711	24	86400	0.11	0.191594	0.166862	-0.0247318
Synpcc7942_0755	chromosome	755	hypothetical protein	-0.210868	0.166865	-1.2637	0.207259	0.205719	1	0.261308		0	0	0.191394	19.2	69120	0.22	0.238605	-0.0417896	-0.280395
Synpcc7942_0677	chromosome	0677(pex)	transcriptional regulator, PadR family	-0.210642	0.193782	-1.08701	0.278129	0.275955	1	0.335164		1	1	0.487883	12.8	46080	-0.73	-0.945976	1.20198	2.14795
Synpcc7942_2063	chromosome	2063(surE)	stationary phase survival protein SurE	-0.210596	0.15014	-1.40266	0.161675	0.160277	1	0.210245		0	0	0.0843731	15.2	54720	0.19	0.167439	-0.293872	-0.461311
Synpcc7942_1094	chromosome	1094	putative transcriptional activator, TenA family	-0.20981	0.158285	-1.32552	0.185866	0.184411	1	0.238256		1	1	0.478027	13.6	48960	-0.4	-0.248451	0.115282	0.363733
Synpcc7942_1078	chromosome	1078	hypothetical protein	-0.209009	0.169161	-1.23556	0.217559	0.21595	1	0.273016		0	1	0.0708434	15	54000	-0.15	-0.149527	0.58746	0.736986
Synpcc7942_1989	chromosome	1989	cation diffusion facilitator family transporter	-0.208166	0.288338	-0.721951	0.471871	0.467376	1	0.525658		0	0	0.125921	16.8	60480	0.28	-0.134513	-0.176288	-0.0417752
Synpcc7942_2238	chromosome	2238(glcP)	glucose transport protein	-0.207706	0.295329	-0.703304	0.484073	0.477546	1	0.534545		1	1	0.667358	12.6	45360	-0.94	-0.045484	1.53856	1.58404
Synpcc7942_0725	chromosome	725	DEAD/DEAH box helicase-like	-0.20761	0.0994448	-2.08769	0.0371252	0.0368828	1	0.0606668		0	2	0.0757433	20.2	72720	0.06	-0.726818	0.60097	1.32779
Synpcc7942_0555	chromosome	555	zinc metalloprotease	-0.205626	0.218718	-0.940141	0.348412	0.345499	1	0.40552		0	0	0.0604513	11	39600	0.18	0.322303	-0.983183	-1.30549
Synpcc7942_2045	chromosome	2045(smc)	condensin subunit Smc	-0.20512	0.0862255	-2.37887	0.0175595	0.017433	1	0.0329578		0	2	0.160144	5	18000	-0.07	0.143531	-0.193731	-0.337262
Synpcc7942_2476	chromosome	2476	hypothetical protein	-0.205088	0.255836	-0.801639	0.424181	0.420436	1	0.481192		1	2	0.309959	3.8	13680	0.03	-0.0216822	1.1266	1.14828
Synpcc7942_0728	chromosome	728	hypothetical protein	-0.205036	0.161929	-1.26621	0.206309	0.204862	1	0.26057		0	0	0.119019	14.6	52560	-0.01	-0.219194	0.547121	0.766314
Synpcc7942_0979	chromosome	979	hypothetical protein	-0.204439	0.300264	-0.680863	0.497831	0.492181	1	0.549297		0	0	0.156528	23.4	84240	-0.05	-0.786263	0.823565	1.60983
Synpcc7942_0683	chromosome	683	potassium channel protein	-0.203254	0.192404	-1.05639	0.291687	0.28977	1	0.349467		0	0	0.08346	9.8	35280	-0.03	0.0738413	-0.635794	-0.709635
Synpcc7942_0059	chromosome	59	hypothetical protein	-0.202669	0.35462	-0.57151	0.570266	0.561601	1	0.614048		0	0	0.0998522	20.6	74160	-0.08	-0.298265	0.702636	1.0009
Synpcc7942_1014	chromosome	1014	CheA signal transduction histidine kinase	-0.199181	0.10648	-1.8706	0.0617878	0.0613646	1	0.0940425		0	2	0.280761	4.2	15120	0.11	0.0722718	0.0981324	0.0258606
Synpcc7942_1244	chromosome	1244	ATPase	-0.198801	0.208247	-0.954639	0.34178	0.337202	1	0.397456		1	2	0.297992	21.6	77760	0.16	-0.380117	-1.20469	-0.824575
Synpcc7942_1036	chromosome	1036	hypothetical protein	-0.198382	0.237746	-0.834429	0.405291	0.402093	1	0.462763		0	2	0.188288	19	68400	0.99	-0.0843013	-0.0924817	-0.00818043
Synpcc7942_0999	chromosome	999	hypothetical protein	-0.197249	0.452314	-0.436088	0.664364	0.658508	1	0.704836		0	0	0.137113	1	3600	-0.54	0.499059	0.566802	0.067743
Synpcc7942_1203	chromosome	1203	hypothetical protein	-0.197239	0.233916	-0.843204	0.400381	0.397173	1	0.457903		0	0	0.0601129	5.4	19440	0.31	0.0086502	0.361836	0.353186
Synpcc7942_2430	chromosome	2430	N(2),N(2)-dimethylguanosine tRNA methyltransferase	-0.195597	0.156742	-1.24789	0.212874	0.211515	1	0.268488		0	0	0.140714	0.8	2880	0.01	-0.225377	0.208936	0.434314
Synpcc7942_2405	chromosome	2405	hypothetical protein	-0.194499	0.336539	-0.57794	0.564948	0.559601	1	0.612215		0	0	0.106388	15.8	56880	0.13	-0.620633	-1.96122	-1.34059
Synpcc7942_1395	chromosome	1395	hypothetical protein	-0.192548	0.286203	-0.672767	0.502254	0.498796	1	0.554709		0	1	0.0780545	11.6	41760	0.13	-0.134838	0.417657	0.552495
Synpcc7942_0735	chromosome	735	hypothetical protein	-0.192087	0.314638	-0.610503	0.543002	0.538279	1	0.591981		0	2	0.200024	5.8	20880	0.09	1.07964	1.57045	0.490813
Synpcc7942_0938	chromosome	938	transcriptional regulator, ArsR family	-0.191943	0.270814	-0.708762	0.479659	0.476234	1	0.533393		0	0	0.118188	24	86400	0	-0.505688	-0.145838	0.35985
Synpcc7942_2571	chromosome	2571(mrcA)	Penicillin-binding protein 1A	-0.191294	0.113352	-1.68761	0.0919	0.0914342	1	0.130968		0	2	0.0878167	5.2	18720	0.07	-0.3456	0.325385	0.670985
Synpcc7942_2380	chromosome	2380	hypothetical protein	-0.190973	0.28493	-0.670245	0.504345	0.499427	1	0.554942		0	1	0.232267	14.2	51120	0.03	-0.175696	1.04382	1.21951
Synpcc7942_0156	chromosome	156	phosphoglucomutase	-0.190923	0.154988	-1.23186	0.219943	0.216605	1	0.27366		1	2	0.411997	0	0	0.24	0.243829	-0.191582	-0.435411
Synpcc7942_0867	chromosome	867	hypothetical protein	-0.189246	0.411176	-0.460255	0.646893	0.641253	1	0.689146		0	2	0.28389	20	72000	0.19	0.132969	-1.08336	-1.21633
Synpcc7942_1084	chromosome	1084	hypothetical protein	-0.187025	0.282039	-0.663116	0.508656	0.504367	1	0.559254		0	2	0.127403	5.8	20880	0.22	1.33639	1.98404	0.647652
Synpcc7942_0403	chromosome	403	hypothetical protein	-0.186745	0.217374	-0.859094	0.393495	0.385501	1	0.44584		1	2	0.161624	23.6	84960	0.14	-0.140832	-0.0405084	0.100323
Synpcc7942_1899	chromosome	1899	hypothetical protein	-0.186656	0.223253	-0.836072	0.404093	0.401598	1	0.462721		1	2	0.125004	3.6	12960	0.1	0.34613	0.17426	-0.171871
Synpcc7942_0075	chromosome	0075(pepP)	aminopeptidase P. Metallo peptidase. MEROPS family M24B	-0.185844	0.178723	-1.03984	0.299778	0.296938	1	0.35569		0	0	0.129428	23.6	84960	0.21	0.114543	-0.299015	-0.413558
Synpcc7942_2246	chromosome	2246	hypothetical protein	-0.185325	0.100876	-1.83715	0.0667942	0.0661928	1	0.100381		0	0	0.139514	12.2	43920	0.07	-0.319859	-1.17893	-0.85907
Synpcc7942_1526	chromosome	1526	hypothetical protein	-0.185074	0.207925	-0.890103	0.374459	0.371847	1	0.43214		0	0	0.0608793	20.8	74880	0.14	0.172762	-0.324374	-0.497136
Synpcc7942_2126	chromosome	2126	hypothetical protein	-0.184078	0.172245	-1.0687	0.286331	0.284055	1	0.343453		0	0	0.112283	1.2	4320	0.8	1.29171	1.86297	0.571262
Synpcc7942_0128	chromosome	128	hypothetical protein	-0.183138	0.124492	-1.47109	0.142639	0.140759	1	0.188045		0	0	0.190824	19	68400	-0.07	-0.34754	0.638558	0.986098
Synpcc7942_1467	chromosome	1467	Heat shock protein DnaJ-like	-0.18114	0.333248	-0.543558	0.588032	0.583672	1	0.635232		0	0	0.199446	0	0	-0.16	-0.343495	0.300868	0.644363
Synpcc7942_1611	chromosome	1611(pntA)	nicotinamide nucleotide transhydrogenase alpha subunit-like	-0.18079	0.297245	-0.608219	0.544368	0.540109	1	0.592672		1	1	1.52949	11.8	42480	-3.37	-0.992484	1.36801	2.3605
Synpcc7942_0443	chromosome	443	hypothetical protein	-0.180598	0.181993	-0.992333	0.321911	0.32	1	0.380328		0	2	0.141388	3.4	12240	0.52	1.48045	1.96514	0.484691
Synpcc7942_0479	chromosome	0479(lepA)	GTP-binding protein LepA	-0.179216	0.116813	-1.53421	0.125667	0.124777	1	0.169456		0	2	0.115567	23.4	84240	0.27	0.0879715	-0.0719837	-0.159955
Synpcc7942_2607	chromosome	2607(xthA)	Exodeoxyribonuclease III	-0.178458	0.189231	-0.943073	0.346576	0.344364	1	0.404692		0	2	0.151279	1.6	5760	0.25	0.107664	-0.861609	-0.969274
Synpcc7942_0217	chromosome	217	phosphatase-like	-0.178322	0.181311	-0.983514	0.326026	0.324492	1	0.384454		0	0	0.114219	3.8	13680	0.21	0.245116	-0.775947	-1.02106
Synpcc7942_2371	chromosome	2371(lpxA)	UDP-N-acetylglucosamine acyltransferase	-0.177514	0.609025	-0.291473	0.773194	0.763088	1	0.797793		0	1	0.100879	6.4	23040	0.02	0.0772586	-0.559589	-0.636847
Synpcc7942_0602	chromosome	602	hypothetical protein	-0.175871	0.23336	-0.753644	0.452688	0.448097	1	0.507609		1	2	0.350782	22.4	80640	0.15	0.191157	-0.295877	-0.487033
Synpcc7942_2292	chromosome	2292	hypothetical protein	-0.174288	0.118912	-1.4657	0.143283	0.142523	1	0.189997		1	2	0.125772	1	3600	-0.07	0.0401288	0.821959	0.78183
Synpcc7942_0726	chromosome	726	hypothetical protein	-0.173643	0.230222	-0.754241	0.451936	0.448534	1	0.507799		0	0	0.09509	6.8	24480	0.15	0.835128	0.0656954	-0.769433
Synpcc7942_1535	chromosome	1535(rbcX)	possible Rubisco chaperonin	-0.172054	0.28579	-0.602029	0.548405	0.544425	1	0.596652		1	2	0.198701	4	14400	0.03	-0.171582	0.339645	0.511227
Synpcc7942_2183	chromosome	2183(rnhA)	RNase HI	-0.171951	0.190056	-0.904737	0.366497	0.364371	1	0.42565		0	1	0.0802823	12.2	43920	-0.16	-0.0299359	0.318201	0.348137
Synpcc7942_1281	chromosome	1281	hypothetical protein	-0.170315	0.24456	-0.696413	0.48722	0.484098	1	0.540915		0	0	0.0569908	18.8	67680	0.08	0.051599	-0.0216747	-0.0732737
Synpcc7942_1218	chromosome	1218(kaiA)	circadian clock protein KaiA	-0.16951	0.262689	-0.645289	0.519483	0.517208	1	0.572146		0	0	0.178881	6.8	24480	-0.31	1.31051	0.782082	-0.528425
Synpcc7942_0490	chromosome	490	diguanylate cyclase with PAS/PAC sensor	-0.168569	0.206217	-0.817435	0.414611	0.41213	1	0.473122		1	1	0.121917	12.2	43920	-0.31	0.242888	1.02241	0.779521
Synpcc7942_1875	chromosome	1875	hypothetical protein	-0.166175	0.143797	-1.15562	0.248437	0.247264	1	0.305835		0	0	0.0480453	17	61200	0.33	0.196927	0.157652	-0.0392752
Synpcc7942_1437	chromosome	1437	hypothetical protein	-0.1643	0.328182	-0.500635	0.618221	0.612688	1	0.661844		0	1	0.117265	8.2	29520	0.14	-0.519455	0.551072	1.07053
Synpcc7942_1521	chromosome	1521(tatD)	Sec-independent protein translocase TatD	-0.163742	0.203481	-0.804704	0.421863	0.419511	1	0.480716		1	1	0.111487	17.2	61920	0.14	0.284247	-1.0308	-1.31504
Synpcc7942_0528	chromosome	528	Lipopolysaccharide biosynthesis proteins LPS	-0.162461	0.206106	-0.788239	0.431472	0.429026	1	0.49013		1	1	0.174064	10	36000	0.42	0.400404	0.834579	0.434175
Synpcc7942_1923	chromosome	1923(sigG)	RNA polymerase sigma factor RpoE	-0.161918	0.211424	-0.765845	0.445224	0.441248	1	0.502109		1	2	0.246065	24	86400	0.12	0.483354	0.94008	0.456726
Synpcc7942_2251	chromosome	2251	hypothetical protein	-0.160805	0.236827	-0.678998	0.498068	0.495312	1	0.551484		0	0	0.108534	13.8	49680	0.2	0.0109356	-0.562396	-0.573332
Synpcc7942_2559	chromosome	2559(rplI)	50S ribosomal protein L9	-0.159216	0.369809	-0.430535	0.668253	0.66295	1	0.708826		0	0	0.0953651	10.2	36720	-0.02	0.0459788	-0.782221	-0.8282
Synpcc7942_0193	chromosome	193	hypothetical protein	-0.155234	0.436082	-0.355975	0.723561	0.716985	1	0.758002		0	0	0.210037	20	72000	0.03	-0.581626	2.10588	2.68751
Synpcc7942_2595	chromosome	2595	hypothetical protein	-0.155044	0.0927368	-1.67187	0.0950356	0.0944808	1	0.134537		0	0	0.183415	3.6	12960	-0.04	0.069787	-0.426123	-0.49591
Synpcc7942_2456	chromosome	2456	hypothetical protein	-0.154685	0.251852	-0.614188	0.539969	0.537165	1	0.591375		1	2	0.0779202	21.4	77040	0.33	-0.080181	-0.852321	-0.77214
Synpcc7942_2554	chromosome	2554(hoxW)	hypothetical protein	-0.153503	0.293948	-0.522209	0.602691	0.598714	1	0.648979		1	1	0.621607	12.8	46080	-0.67	-1.82197	1.33317	3.15513
Synpcc7942_2395	chromosome	2395	hypothetical protein	-0.15165	0.388832	-0.390015	0.69793	0.692628	1	0.735967		0	0	0.138754	6.8	24480	-0.21	-0.0954036	0.152726	0.248129
Synpcc7942_0379	chromosome	379	hypothetical protein	-0.151182	0.37542	-0.4027	0.688257	0.684191	1	0.728644		0	2	0.101936	20.4	73440	0.02	-0.444932	-0.134861	0.310071
Synpcc7942_1819	chromosome	1819	hypothetical protein	-0.151095	0.209376	-0.721644	0.471455	0.468771	1	0.526913		0	0	0.0857347	2	7200	-0.13	-0.240151	-0.420372	-0.180221
Synpcc7942_0709	chromosome	709	hypothetical protein	-0.148462	0.370859	-0.400318	0.690159	0.685497	1	0.729623		0	2	0.166175	24	86400	0.39	-0.319692	-2.40463	-2.08493
Synpcc7942_1873	chromosome	1873	two component transcriptional regulator, winged helix family	-0.147278	0.370688	-0.397311	0.692365	0.687762	1	0.73162		0	0	0.0793667	15.2	54720	0.05	0.272206	0.958902	0.686695
Synpcc7942_1604	chromosome	1604(cdpA)	hypothetical protein	-0.146817	0.149922	-0.979291	0.32835	0.326329	1	0.386388		1	2	0.23299	2.8	10080	0.09	0.110222	-0.790349	-0.90057
Synpcc7942_1016	chromosome	1016(cheW)	CheW protein	-0.145297	0.328049	-0.442913	0.659039	0.654644	1	0.701537		1	2	0.339027	1.8	6480	0.35	0.0253966	0.201986	0.176589
Synpcc7942_1221	chromosome	1221(cheY)	response regulator receiver domain protein (CheY-like)	-0.143985	0.643189	-0.223861	0.825255	0.815232	1	0.845742		0	2	0.316107	20.4	73440	0.06	-0.127502	-0.916131	-0.78863
Synpcc7942_0429	chromosome	429	hypothetical protein	-0.143903	0.224904	-0.639842	0.523071	0.520623	1	0.575249		0	0	0.444722	13.6	48960	-0.09	0.358188	0.669517	0.311329
Synpcc7942_1533	chromosome	1533(sdhB)	succinate dehydrogenase/fumarate reductase iron-sulfur subunit	-0.143793	0.199702	-0.72004	0.472286	0.47	1	0.527979		0	1	0.146089	10.2	36720	-0.11	-0.370768	0.385741	0.756509
Synpcc7942_2350	chromosome	2350	translation factor SUA5	-0.142731	0.233681	-0.610793	0.542182	0.539512	1	0.592646		0	0	0.0918871	11	39600	-0.08	-0.0753859	0.805492	0.880878
Synpcc7942_1672	chromosome	1672(vanY)	vanY D-Ala-D-Ala carboxypeptidase. Metallo peptidase. MEROPS family M15B	-0.14041	0.244359	-0.574604	0.566242	0.563987	1	0.615941		0	1	0.222437	6.2	22320	-0.16	0.082729	0.605653	0.522924
Synpcc7942_0395	chromosome	395	hypothetical protein	-0.138868	0.156264	-0.888676	0.374807	0.373282	1	0.43354		0	0	0.12502	15.6	56160	0.07	-0.0585231	-0.139126	-0.0806031
Synpcc7942_0463	chromosome	463	protein tyrosine phosphatase	-0.13616	0.261856	-0.51998	0.604132	0.600531	1	0.650575		0	0	0.0495992	12.6	45360	0.56	0.314409	-0.26866	-0.583069
Synpcc7942_2109	chromosome	2109	ATPase	-0.135237	0.171859	-0.786903	0.431941	0.430327	1	0.491134		1	1	0.203284	10.4	37440	-0.14	-0.0391623	0.581999	0.621161
Synpcc7942_1233	chromosome	1233	hypothetical protein	-0.135137	0.405703	-0.333093	0.740354	0.73528	1	0.773007		0	1	0.0632672	15.4	55440	-0.13	0.0273061	0.115854	0.0885479
Synpcc7942_1410	chromosome	1410(leuA)	2-isopropylmalate synthase	-0.134957	0.608055	-0.221948	0.826722	0.816801	1	0.846752		0	0	0.101518	16.4	59040	0.26	-0.153207	0.203277	0.356484
Synpcc7942_2348	chromosome	2348(queA)	S-adenosylmethionine:tRNA ribosyltransferase-isomerase	-0.134529	0.169281	-0.794708	0.427331	0.42584	1	0.486785		0	2	0.0644368	17.8	64080	0.08	-0.247849	0.204221	0.452071
Synpcc7942_1998	chromosome	1998	GAF	-0.132679	0.19423	-0.683102	0.495165	0.493292	1	0.549885		0	2	0.125101	3	10800	0.14	0.0498618	0.134578	0.0847161
Synpcc7942_2043	chromosome	2043(speH)	S-adenosylmethionine decarboxylase proenzyme	-0.130778	0.262929	-0.497389	0.619796	0.616731	1	0.665449		1	2	0.426639	19.8	71280	0.28	-0.656381	-1.46126	-0.804882
Synpcc7942_0599	chromosome	599	putative transcriptional regulator, TetR family	-0.128935	0.232411	-0.554773	0.579724	0.57749	1	0.629982		1	1	1.2345	11.4	41040	-2.12	-1.52177	1.55874	3.08051
Synpcc7942_0458	chromosome	0458(fghA)	Carboxylesterase	-0.128723	0.201998	-0.637248	0.524644	0.522544	1	0.576695		1	1	0.212419	14.2	51120	-0.04	-0.199998	-0.256234	-0.0562356
Synpcc7942_2112	chromosome	2112	hypothetical protein	-0.126462	0.230673	-0.548228	0.585443	0.579074	1	0.631321		0	2	0.0989682	18.2	65520	-0.14	-0.000857573	-0.000903575	-4.60018e-05
Synpcc7942_2470	chromosome	2470	hypothetical protein	-0.126334	0.143146	-0.88255	0.378087	0.376607	1	0.436864		0	0	0.0710744	5.6	20160	0.26	-0.155778	-0.42131	-0.265532
Synpcc7942_2516	chromosome	2516	hypothetical protein	-0.124031	0.470218	-0.263774	0.793546	0.787047	1	0.81966		1	1	0.12024	15.6	56160	0.08	-0.133657	0.303361	0.437018
Synpcc7942_1102	chromosome	1102	hypothetical protein	-0.122496	0.301925	-0.405716	0.687168	0.678875	1	0.723391		0	0	0.0766276	2	7200	0.19	0.193083	0.402184	0.2091
Synpcc7942_1551	chromosome	1551	hypothetical protein	-0.121737	0.3092	-0.393715	0.69456	0.691652	1	0.735344		1	1	0.179863	8.2	29520	-0.36	-0.525398	0.960955	1.48635
Synpcc7942_1063	chromosome	1063	hypothetical protein	-0.117995	0.427708	-0.275879	0.783801	0.779106	1	0.811838		0	0	0.23314	23.8	85680	-0.09	-0.333151	0.81779	1.15094
Synpcc7942_1543	chromosome	1543	putative ribonuclease II	-0.11669	0.53328	-0.218816	0.828102	0.822639	1	0.851083		0	0	0.214342	6.2	22320	-0.17	-1.19242	-1.05497	0.137458
Synpcc7942_0476	chromosome	0476(clpS)	ATP-dependent Clp protease adaptor	-0.114893	0.337443	-0.340482	0.734254	0.731296	1	0.769678		1	1	0.468035	14	50400	-0.4	-0.839267	0.551092	1.39036
Synpcc7942_2358	chromosome	2358	nitrilase-like	-0.113614	0.16981	-0.669063	0.504129	0.502111	1	0.55708		1	2	0.236389	23.4	84240	0.27	0.282169	-1.44031	-1.72248
Synpcc7942_1498	chromosome	1498	hypothetical protein	-0.113053	0.297222	-0.380366	0.70504	0.69985	1	0.742385		0	1	0.10367	19	68400	-0.06	-0.438613	-0.359053	0.0795591
Synpcc7942_1776	chromosome	1776	hypothetical protein	-0.112396	0.298744	-0.376227	0.707643	0.704236	1	0.746617		1	1	0.558844	12	43200	-0.91	-1.37392	1.80826	3.18218
Synpcc7942_2156	chromosome	2156(glnA)	L-glutamine synthetase	-0.109948	0.14389	-0.764113	0.445424	0.443718	1	0.504468		1	2	0.405198	21.8	78480	0.2	0.623233	-1.26553	-1.88877
Synpcc7942_1646	chromosome	1646	hypothetical protein	-0.106946	0.238911	-0.447641	0.655062	0.652713	1	0.699865		1	1	0.705292	10.4	37440	-0.95	-0.455415	1.81904	2.27445
Synpcc7942_2407	chromosome	2407	hypothetical protein	-0.106017	0.241188	-0.43956	0.660786	0.658844	1	0.704836		1	1	0.306071	12.8	46080	-0.24	-0.511706	-0.0283727	0.483333
Synpcc7942_1585	chromosome	1585	N-acetylmuramoyl-L-alanine amidase, family 2	-0.104322	0.194322	-0.53685	0.591841	0.590242	1	0.640902		1	2	0.135278	21.4	77040	0.17	-0.106304	0.0556065	0.161911
Synpcc7942_1288	chromosome	1288	hypothetical protein	-0.104173	0.298681	-0.348776	0.727998	0.72513	1	0.763615		0	0	0.0704991	22.8	82080	-0.27	-0.200244	0.0892166	0.289461
Synpcc7942_0042	chromosome	0042(rpmB)	50S ribosomal protein L28	-0.103994	0.487602	-0.213277	0.832603	0.826348	1	0.853516		0	2	0.515695	20.6	74160	-0.18	-0.101103	-0.593804	-0.492701
Synpcc7942_2349	chromosome	2349(pilT)	twitching motility protein	-0.103707	0.193574	-0.535748	0.592762	0.590617	1	0.64094		1	1	0.178992	7.2	25920	0.11	-0.783313	1.14992	1.93323
Synpcc7942_0049	chromosome	0049(pilA1)	pilin polypeptide PilA-like	-0.102413	0.453619	-0.225769	0.822733	0.817105	1	0.846752		0	2	0.314217	23	82800	-0.17	-1.34121	-0.0556476	1.28556
Synpcc7942_2162	chromosome	2162	hypothetical protein	-0.0997466	0.341915	-0.291729	0.771517	0.7674	1	0.801412		1	1	0.190385	14.4	51840	-0.07	0.0504902	-0.692471	-0.742961
Synpcc7942_1139	chromosome	1139	hypothetical protein	-0.0990091	0.14291	-0.692808	0.488688	0.487933	1	0.544878		1	1	0.0705674	16.8	60480	-0.09	-0.3518	0.0437258	0.395526
Synpcc7942_0956	chromosome	956	hypothetical protein	-0.0977142	0.276202	-0.353779	0.724061	0.721916	1	0.761506		0	2	0.131553	20	72000	0.14	-0.00152972	0.114407	0.115937
Synpcc7942_1942	chromosome	1942(prxQ-A3)	bacterioferritin comigratory protein-like	-0.0968032	0.26589	-0.364073	0.716424	0.714047	1	0.755743		0	2	0.232586	0	0	0.16	-0.0348498	-0.922927	-0.888078
Synpcc7942_1674	chromosome	1674	hypothetical protein	-0.0965304	0.340587	-0.283423	0.777936	0.773555	1	0.807393		1	2	0.313496	22	79200	0.45	-0.553308	-0.249922	0.303386
Synpcc7942_1117	chromosome	1117	hypothetical protein	-0.0936087	0.317695	-0.29465	0.768947	0.766204	1	0.800607		0	2	0.472837	0	0	-0.03	0.320371	-0.507955	-0.828327
Synpcc7942_0119	chromosome	119	hypothetical protein	-0.0924088	0.261852	-0.352905	0.724714	0.722563	1	0.761763		1	2	0.215084	22	79200	0.24	-1.28553	-4.14807	-2.86254
Synpcc7942_0076	chromosome	76	extracellular solute-binding protein, family 3	-0.0913656	0.234935	-0.388897	0.697873	0.695912	1	0.738622		0	0	0.0596504	24	86400	-0.09	0.0507222	-0.537264	-0.587986
Synpcc7942_0416	chromosome	416	hypothetical protein	-0.0907279	0.405572	-0.223703	0.823566	0.821175	1	0.850502		0	0	0.0900198	1.6	5760	-0.38	-1.19079	0.862094	2.05289
Synpcc7942_0629	chromosome	629	hypothetical protein	-0.0894874	0.280534	-0.318989	0.750442	0.747652	1	0.785139		0	2	0.228249	0.2	720	0.25	0.0119076	0.0684452	0.0565375
Synpcc7942_1285	chromosome	1285(moaC)	bifunctional molybdenum cofactor biosynthesis protein C/molybdopterin-binding protein	-0.0853996	0.204876	-0.416835	0.678619	0.671871	1	0.716739		1	2	0.122563	4	14400	0.09	0.526905	-0.731027	-1.25793
Synpcc7942_1560	chromosome	1560	hypothetical protein	-0.0852571	0.541846	-0.157346	0.875903	0.871935	1	0.893278		0	0	0.156748	24	86400	-0.35	0.193877	-0.83859	-1.03247
Synpcc7942_1976	chromosome	1976(ndhD)	NAD(P)H-quinone oxidoreductase subunit D	-0.0822099	0.157975	-0.520397	0.603112	0.601991	1	0.651782		1	1	0.506838	9	32400	-0.24	-0.333621	1.48307	1.81669
Synpcc7942_1649	chromosome	1649	rubrerythrin	-0.081007	0.194817	-0.41581	0.677914	0.676563	1	0.721335		0	0	0.0778601	24	86400	0.63	0.618287	-1.0931	-1.71139
Synpcc7942_1112	chromosome	1112	ribosomal large subunit pseudouridine synthase D	-0.0796074	0.169975	-0.468347	0.639838	0.638767	1	0.686866		0	1	0.126842	11.8	42480	0.02	-0.212847	0.0911495	0.303997
Synpcc7942_0906	chromosome	906	hypothetical protein	-0.0770839	0.49785	-0.154834	0.879163	0.869611	1	0.891848		0	2	1.08166	2	7200	1.06	0.61514	2.4297	1.81456
Synpcc7942_1414	chromosome	1414	ATPase	-0.076977	0.218871	-0.3517	0.725529	0.72373	1	0.762567		1	2	0.254753	1.8	6480	1.07	-0.217565	0.168079	0.385644
Synpcc7942_1071	chromosome	1071	hypothetical protein	-0.0740731	0.236137	-0.313686	0.754266	0.752263	1	0.788225		0	1	0.143983	15	54000	-0.15	0.00876908	0.77613	0.767361
Synpcc7942_1704	chromosome	1704	hypothetical protein	-0.0738804	0.154284	-0.478859	0.632383	0.631169	1	0.679859		0	0	0.130228	5.4	19440	0.26	-0.848393	-0.00178535	0.846608
Synpcc7942_0873	chromosome	873	hypothetical protein	-0.073097	0.343165	-0.213009	0.831906	0.829469	1	0.85627		0	2	0.15579	2	7200	-0.44	0.725296	0.6342	-0.0910952
Synpcc7942_0611	chromosome	0611(mutS)	recombination and DNA strand exchange inhibitor protein	-0.0714129	0.117229	-0.609176	0.542621	0.541947	1	0.594282		0	0	0.102946	12.4	44640	0.47	-0.16047	-0.555123	-0.394653
Synpcc7942_2196	chromosome	2196	hypothetical protein	-0.0707286	0.224781	-0.314655	0.75337	0.752	1	0.788225		0	1	0.390476	9.2	33120	-0.63	-0.214387	1.12222	1.33661
Synpcc7942_1974	chromosome	1974(scpA)	condensin subunit ScpA	-0.0705587	0.18066	-0.390561	0.696477	0.69514	1	0.738219		0	1	0.158304	6.2	22320	0.11	-0.0741179	-0.183176	-0.109058
Synpcc7942_0215	chromosome	215	hypothetical protein	-0.0688044	0.267162	-0.257539	0.797173	0.795498	1	0.82709		1	1	0.3954	9.4	33840	-0.37	-1.25925	1.51449	2.77374
Synpcc7942_0305	chromosome	305	hypothetical protein	-0.0681805	0.414042	-0.164671	0.869957	0.866755	1	0.890373		1	1	0.537115	11	39600	-0.48	-0.513016	0.856033	1.36905
Synpcc7942_0351	chromosome	0351(ycf22)	putative ABC transport system substrate-binding protein	-0.066766	0.146768	-0.454909	0.649461	0.648431	1	0.69567		1	2	0.352376	3.8	13680	-0.08	-0.159643	-0.00806415	0.151579
Synpcc7942_2444	chromosome	2444(pstS)	Phosphate binding protein	-0.0663906	0.302432	-0.219522	0.827556	0.822087	1	0.850979		0	0	0.0922746	5.8	20880	0.16	-0.0458769	-0.787285	-0.741408
Synpcc7942_2370	chromosome	2370	hypothetical protein	-0.0652985	0.324847	-0.201013	0.84128	0.838807	1	0.864962		0	0	0.0983894	15.4	55440	-0.05	-0.16197	0.568312	0.730282
Synpcc7942_1656	chromosome	1656(katG)	catalase/peroxidase HPI	-0.0638149	0.11735	-0.543799	0.586754	0.58617	1	0.637215		1	1	0.690471	9.2	33120	-0.94	-1.26178	1.97385	3.23562
Synpcc7942_1567	chromosome	1567	possible ribosomal protein L36	-0.0635044	0.458806	-0.138413	0.890546	0.887841	1	0.906108		1	1	1.04626	9	32400	-0.86	-0.609399	2.21477	2.82417
Synpcc7942_0388	chromosome	0388(rfaG)	probable glycosyltransferase	-0.0629883	0.167727	-0.375541	0.708152	0.70475	1	0.746742		1	2	0.272647	23.6	84960	0.27	-0.501684	-0.500984	0.000699384
Synpcc7942_0640	chromosome	640	ATPase	-0.0628363	0.234797	-0.26762	0.789309	0.788025	1	0.820225		0	0	0.0783747	5	18000	0.12	-0.0544785	0.239467	0.293946
Synpcc7942_2019	chromosome	2019	hypothetical protein	-0.0627695	0.194369	-0.322939	0.74721	0.745369	1	0.783177		0	0	0.102407	15.4	55440	0.22	-0.243953	0.325381	0.569334
Synpcc7942_2493	chromosome	2493(natA)	ATPase	-0.0618324	0.201886	-0.306274	0.759717	0.758447	1	0.793477		0	0	0.078891	10.2	36720	0.03	0.0935267	-0.304102	-0.397629
Synpcc7942_0477	chromosome	0477(ylmG)	conserved hypothetical protein YCF19	-0.061765	0.426846	-0.144701	0.885802	0.882145	1	0.901759		1	1	0.327423	15	54000	-0.21	0.113938	0.735464	0.621526
Synpcc7942_1327	chromosome	1327	hypothetical protein	-0.0611179	0.4025	-0.151846	0.880003	0.877041	1	0.897515		1	1	0.304896	11	39600	-0.47	-0.644597	0.508491	1.15309
Synpcc7942_0148	chromosome	148	hypothetical protein	-0.0610892	0.635916	-0.0960649	0.924475	0.920087	1	0.93396		1	1	0.313868	13	46800	-0.33	-0.276458	0.727333	1.00379
Synpcc7942_1192	chromosome	1192	hypothetical protein	-0.0596319	0.194947	-0.305888	0.760078	0.758539	1	0.793477		1	2	0.342022	23.2	83520	0.31	0.3876	-1.00915	-1.39675
Synpcc7942_2098	chromosome	2098(rfbC)	dTDP-4-dehydrorhamnose 3,5-epimerase	-0.0579769	0.264301	-0.219359	0.827068	0.82417	1	0.851733		0	0	0.0981375	13.2	47520	0.02	0.109588	-2.03424	-2.14383
Synpcc7942_1579	chromosome	1579	dual specificity protein phosphatase	-0.0573382	0.317628	-0.18052	0.857274	0.855041	1	0.879778		1	1	0.0916697	12.4	44640	-0.05	-1.02668	1.26278	2.28946
Synpcc7942_0417	chromosome	417	ATPase	-0.0573342	0.233154	-0.245908	0.806028	0.804904	1	0.835947		0	1	0.214671	9.2	33120	-0.12	-1.03443	1.27833	2.31276
Synpcc7942_0015	chromosome	15	putative hydroxylase	-0.0542755	0.189655	-0.28618	0.774952	0.774098	1	0.807513		0	0	0.0768512	0	0	-0.13	-0.464664	0.34367	0.808334
Synpcc7942_1408	chromosome	1408(mapA)	membrane-associated protein	-0.0479239	0.577541	-0.0829792	0.934438	0.931959	1	0.944485		0	2	0.127181	4.8	17280	-0.07	-0.140197	0.0524024	0.192599
Synpcc7942_0982	chromosome	982	hypothetical protein	-0.045836	0.206893	-0.221545	0.824982	0.823681	1	0.851694		0	0	0.0360133	9.4	33840	0.05	-0.222662	0.298854	0.521516
Synpcc7942_1997	chromosome	1997(hliA)	high light-inducible protein	-0.044781	0.376987	-0.118787	0.906691	0.901277	1	0.918825		0	0	0.223455	9	32400	-0.28	1.0217	-0.350397	-1.3721
Synpcc7942_0619	chromosome	619	hypothetical protein	-0.0440713	0.214455	-0.205504	0.837406	0.83646	1	0.863014		0	2	0.113073	22.6	81360	0.19	0.0920086	-0.523106	-0.615115
Synpcc7942_1317	chromosome	1317(mntA)	ATPase	-0.0429628	0.24025	-0.178825	0.858379	0.857099	1	0.880933		0	1	0.189865	11.4	41040	-0.11	-0.592551	-0.256632	0.33592
Synpcc7942_2001	chromosome	2001(minC)	septum formation inhibitor	-0.0419097	0.252673	-0.165866	0.868467	0.867603	1	0.890758		1	2	0.143593	2.6	9360	0.03	0.614743	0.0771167	-0.537627
Synpcc7942_1038	chromosome	1038	photosystem II oxygen-evolving complex 23K protein	-0.0400411	0.284185	-0.140898	0.888223	0.887061	1	0.905802		0	0	0.057272	24	86400	-0.02	0.229977	-0.246675	-0.476651
Synpcc7942_0565	chromosome	565	FHA domain containing protein	-0.0384418	0.214111	-0.179542	0.857716	0.856861	1	0.880933		0	0	0.0985363	19	68400	-0.06	0.290978	0.462794	0.171815
Synpcc7942_1634	chromosome	1634	hypothetical protein	-0.0372892	0.751311	-0.0496322	0.960934	0.958658	1	0.965832		0	2	0.386772	1	3600	0.1	0.359462	0.0268803	-0.332582
Synpcc7942_2399	chromosome	2399	hypothetical protein	-0.0364318	0.440206	-0.0827608	0.934379	0.932919	1	0.94495		0	0	0.09188	22.4	80640	0.14	-0.197278	0.419939	0.617217
Synpcc7942_2106	chromosome	2106(cynB)	nitrate transport permease	-0.0361453	0.256287	-0.141035	0.888129	0.886908	1	0.905802		1	2	0.346786	22.8	82080	0.41	0.397733	-3.29118	-3.68891
Synpcc7942_1276	chromosome	1276(gtrC)	extracellular solute-binding protein, family 3	-0.0350591	0.181933	-0.192704	0.847336	0.846728	1	0.872653		0	0	0.0598477	8.8	31680	0.07	-0.184505	-1.37485	-1.19035
Synpcc7942_2482	chromosome	2482	hypothetical protein	-0.0330631	0.377454	-0.0875951	0.930472	0.929291	1	0.942288		0	2	0.171026	22	79200	0.06	-0.814481	-0.518827	0.295654
Synpcc7942_2560	chromosome	2560	Acetyltransferase, GNAT family	-0.0294952	0.244559	-0.120605	0.904156	0.903504	1	0.920598		0	0	0.106199	0	0	0.1	-0.00189749	-0.727938	-0.72604
Synpcc7942_0006	chromosome	6	hypothetical protein	-0.0282519	0.250225	-0.112906	0.910257	0.909606	1	0.925814		0	2	0.0982861	5	18000	0.02	-0.31418	-0.458616	-0.144436
Synpcc7942_0807	chromosome	807	hypothetical protein	-0.0260551	0.210792	-0.123606	0.901752	0.901219	1	0.918825		1	1	0.395472	13.2	47520	-0.63	-0.594601	1.08288	1.67748
Synpcc7942_0401	chromosome	0401(dgkA)	diacylglycerol kinase	-0.0227292	0.206962	-0.109823	0.912628	0.91229	1	0.928045		1	1	0.18256	10.2	36720	-0.11	-0.659497	0.904861	1.56436
Synpcc7942_0888	chromosome	888	mannose-1-phosphate guanylyltransferase-like	-0.0203476	0.324493	-0.062706	0.95015	0.949504	1	0.958633		0	0	0.0682186	21.6	77760	-0.12	0.471734	0.554743	0.0830097
Synpcc7942_1311	chromosome	1311	hypothetical protein	-0.020346	0.193326	-0.105242	0.916283	0.915859	1	0.93017		0	0	0.102588	6.2	22320	0.25	-0.273621	-0.698406	-0.424785
Synpcc7942_0896	chromosome	0896(minD)	septum site-determining protein MinD	-0.0184049	0.242117	-0.0760168	0.939519	0.93903	1	0.949822		0	0	0.0889942	9	32400	-0.14	-0.317649	-0.543266	-0.225617
Synpcc7942_0809	chromosome	809	hypothetical protein	-0.0182186	0.11504	-0.158367	0.874219	0.873999	1	0.894888		0	2	0.100166	0.2	720	0.23	0.292837	-0.0517762	-0.344614
Synpcc7942_0399	chromosome	399	hypothetical protein	-0.017876	0.198316	-0.0901389	0.928275	0.927853	1	0.941336		1	2	0.383517	23.4	84240	0.17	0.367565	-0.70905	-1.07661
Synpcc7942_1745	chromosome	1745	hypothetical protein	-0.0177825	0.252982	-0.0702917	0.944056	0.943649	1	0.953257		1	2	0.100018	2.2	7920	0.09	-0.586322	-0.00783128	0.57849
Synpcc7942_2239	chromosome	2239	hypothetical protein	-0.0175138	0.248493	-0.0704802	0.943935	0.943401	1	0.953257		0	0	0.13899	11.4	41040	0.11	0.462875	0.0456022	-0.417273
Synpcc7942_0228	chromosome	228	hypothetical protein	-0.0164941	0.413683	-0.0398714	0.96833	0.967745	1	0.972906		0	1	0.145432	7.6	27360	0.25	-0.255933	-0.648803	-0.39287
Synpcc7942_1530	chromosome	1530	molybdenum-pterin binding domain	-0.0144315	0.427101	-0.0337895	0.973182	0.972584	1	0.976234		0	1	0.108144	11	39600	0.04	-0.111389	-0.128259	-0.0168706
Synpcc7942_0001	chromosome	0001(dnaN)	DNA polymerase III subunit beta	-0.0129516	0.228922	-0.0565767	0.954944	0.954678	1	0.962336		0	1	0.16312	15.6	56160	-0.18	-0.289159	-0.311539	-0.0223798
Synpcc7942_0554	chromosome	0554(ychF)	translation-associated GTPase	-0.0120307	0.158179	-0.0760572	0.939414	0.939241	1	0.949822		0	2	0.434006	21.2	76320	-0.2	-0.0335537	-1.46164	-1.42809
Synpcc7942_1103	chromosome	1103	glucosamine-6-phosphate isomerase 2	-0.0101801	0.177248	-0.0574342	0.954238	0.954072	1	0.962239		0	0	0.10775	16.8	60480	0.2	-0.102564	-0.853138	-0.750574
Synpcc7942_1200	chromosome	1200	hypothetical protein	-0.00575355	0.168047	-0.0342377	0.972711	0.972609	1	0.976234		0	0	0.039018	8	28800	0.04	0.200349	-1.15308	-1.35342
Synpcc7942_0658	chromosome	658	hypothetical protein	-0.00113246	0.337867	-0.00335178	0.997345	0.99726	1	0.997789		0	2	0.29206	20.4	73440	0.08	-0.561283	-0.843623	-0.282341
Synpcc7942_0996	chromosome	996	glycerate kinase	-0.00105531	0.173055	-0.00609809	0.995138	0.995122	1	0.996179		0	0	0.0571705	0	0	-0.03	-0.334277	-0.0930719	0.241205
Synpcc7942_1365	chromosome	1365	Multiple antibiotic resistance (MarC)-related proteins	-0.000101013	0.27477	-0.000367628	0.999707	0.999705	1	0.999705		0	1	0.230995	7.2	25920	-0.16	-0.180956	-0.0996411	0.0813144
Synpcc7942_1374	chromosome	1374(rluA)	ribosomal large subunit pseudouridine synthase D	0.00565904	0.131615	0.0429969	0.965722	0.965643	1	0.971311		0	0	0.0638502	0.8	2880	0.13	0.139774	0.434221	0.294447
Synpcc7942_0520	chromosome	520	hypothetical protein	0.00620103	0.201422	0.0307862	0.975469	0.975342	1	0.978457		0	2	0.266409	22.8	82080	0.27	-0.119507	-1.36367	-1.24416
Synpcc7942_0007	chromosome	7	hypothetical protein	0.00713774	0.286387	0.0249234	0.980155	0.979987	1	0.982286		1	2	0.071184	3.4	12240	-0.02	0.162542	0.104629	-0.0579125
Synpcc7942_2529	chromosome	2529(gifB)	hypothetical protein	0.00974055	0.505001	0.0192882	0.984743	0.984165	1	0.985734		0	0	0.317589	21.6	77760	-0.21	-0.718572	0.980409	1.69898
Synpcc7942_2293	chromosome	2293	hypothetical protein	0.0132881	0.30856	0.043065	0.965741	0.965345	1	0.971311		0	0	0.0722336	10.6	38160	0.13	0.0625446	0.661136	0.598591
Synpcc7942_1134	chromosome	1134	hypothetical protein	0.0194053	0.829386	0.0233972	0.981664	0.980202	1	0.982286		1	1	0.355712	7.4	26640	-0.65	0.106979	1.67302	1.56604
Synpcc7942_1066	chromosome	1066	hypothetical protein	0.0195186	0.507834	0.0384351	0.969471	0.968906	1	0.973555		0	0	0.0711948	19.4	69840	-0.28	-0.873205	0.60529	1.47849
Synpcc7942_1043	chromosome	1043(vte5)	hypothetical protein	0.0206813	0.258596	0.0799755	0.936403	0.93577	1	0.947329		0	0	0.114129	24	86400	0.31	-0.35519	-0.979193	-0.624003
Synpcc7942_2093	chromosome	2093(chpY)	CO2 hydration protein	0.0223893	0.136174	0.164417	0.869473	0.869177	1	0.891848		0	0	0.0878393	9	32400	-0.07	0.283581	-0.314258	-0.597839
Synpcc7942_0720	chromosome	720	hypothetical protein	0.0225343	0.471997	0.0477425	0.962138	0.961197	1	0.967872		0	0	0.129978	17.2	61920	0.08	0.762947	1.31544	0.552495
Synpcc7942_0828	chromosome	828	hypothetical protein	0.0260384	0.421018	0.0618462	0.950894	0.949987	1	0.958633		1	1	0.343142	13.8	49680	-0.08	-0.25329	0.583413	0.836703
Synpcc7942_2301	chromosome	2301	hypothetical protein	0.0306469	0.291166	0.105256	0.916366	0.915535	1	0.93017		1	1	0.362181	12.8	46080	-0.27	-1.52575	1.63115	3.1569
Synpcc7942_1733	chromosome	1733(sufR)	transcriptional regulator	0.0334719	0.17786	0.188192	0.85084	0.850361	1	0.87544		0	2	0.156791	0.4	1440	0.25	-0.147258	-0.101093	0.046165
Synpcc7942_0172	chromosome	172	hypothetical protein	0.0419297	0.397894	0.105379	0.916465	0.914782	1	0.930078		0	0	0.101537	10.8	38880	-0.15	0.399566	-1.39735	-1.79691
Synpcc7942_1046	chromosome	1046	hypothetical protein	0.0421969	0.277863	0.151862	0.879516	0.87858	1	0.898602		0	2	0.129976	23.4	84240	0.1	-0.17875	0.0208636	0.199614
Synpcc7942_1710	chromosome	1710(rpoZ)	DNA-directed RNA polymerase subunit omega	0.0452515	0.242517	0.186591	0.852492	0.850343	1	0.87544		0	0	0.198265	11.4	41040	0.21	0.0924962	0.0650294	-0.0274668
Synpcc7942_0455	chromosome	0455(tgt)	queuine tRNA-ribosyltransferase	0.0475333	0.129915	0.365879	0.714671	0.713847	1	0.755743		0	0	0.0616686	2.6	9360	0.16	0.307573	-0.794436	-1.10201
Synpcc7942_0971	chromosome	971	hypothetical protein	0.0585445	0.171219	0.341927	0.732618	0.731795	1	0.769773		0	1	0.380157	7.4	26640	-0.05	0.473714	0.182015	-0.291698
Synpcc7942_1588	chromosome	1588	CBS	0.0606902	0.110777	0.54786	0.583937	0.583439	1	0.635232		0	2	0.198359	1.4	5040	0.14	0.0247818	0.144977	0.120195
Synpcc7942_0361	chromosome	0361(cp12)	hypothetical protein	0.061856	0.554078	0.111638	0.911618	0.90943	1	0.925814		0	2	0.329819	22	79200	-0.18	-0.169451	-0.410385	-0.240934
Synpcc7942_1692	chromosome	1692	mrr restriction system protein	0.065377	0.277789	0.235348	0.814451	0.812343	1	0.843208		0	1	0.0510679	11.8	42480	-0.08	-0.728562	-0.0804897	0.648073
Synpcc7942_0643	chromosome	643	hypothetical protein	0.0666734	0.418638	0.159263	0.873927	0.871953	1	0.893278		0	2	0.179748	18.2	65520	0.04	-0.66132	-0.154628	0.506691
Synpcc7942_0865	chromosome	865	nucleotide-binding protein	0.0674985	0.214363	0.314879	0.753192	0.751856	1	0.788225		0	2	0.205372	20.8	74880	0.12	0.541125	-0.992036	-1.53316
Synpcc7942_1891	chromosome	1891(labA)	hypothetical protein	0.0837445	0.329136	0.254438	0.799863	0.796974	1	0.828167		0	2	0.275651	21.6	77760	-0.08	-0.0978622	-0.0182969	0.0795654
Synpcc7942_1085	chromosome	1085(glgB)	glycogen branching enzyme	0.0875538	0.121408	0.721156	0.471047	0.47037	1	0.52808		0	0	0.0989165	21.8	78480	0.02	0.320299	-0.0650016	-0.385301
Synpcc7942_1504	chromosome	1504	hypothetical protein	0.0920716	0.257735	0.357233	0.721459	0.719363	1	0.759305		1	1	0.370755	9.8	35280	-0.37	-0.0934849	1.83694	1.93043
Synpcc7942_1405	chromosome	1405	hypothetical protein	0.0937412	0.258605	0.362488	0.717538	0.715426	1	0.756778		1	2	0.112195	2.4	8640	0.23	0.214146	-0.0167346	-0.230881
Synpcc7942_2092	chromosome	2092(ndhD3)	proton-translocating NADH-quinone oxidoreductase, chain M	0.106345	0.141738	0.750292	0.453516	0.452305	1	0.511455		0	0	0.0848818	15.8	56880	0	0.272958	-0.948272	-1.22123
Synpcc7942_2549	chromosome	2549	hypothetical protein	0.113771	0.375161	0.303258	0.763123	0.75742	1	0.793187		0	0	0.0566635	17.6	63360	0.09	-1.21912	1.55577	2.77489
Synpcc7942_1146	chromosome	1146	hypothetical protein	0.11416	0.363715	0.313872	0.754565	0.750803	1	0.788008		0	1	0.168684	14.4	51840	-0.14	-0.114863	-0.171621	-0.056758
Synpcc7942_1246	chromosome	1246(crtiso)	carotene isomerase	0.125435	0.191803	0.653977	0.513666	0.512003	1	0.566721		1	2	0.204773	21	75600	0.22	0.1535	-1.00157	-1.15507
Synpcc7942_1167	chromosome	1167	hypothetical protein	0.126244	0.249479	0.506029	0.61356	0.611036	1	0.660437		0	0	0.0998445	9.4	33840	-0.08	0.209433	-0.684534	-0.893967
Synpcc7942_2091	chromosome	2091(ndhF3)	NAD(P)H-quinone oxidoreductase subunit F	0.128812	0.1221	1.05497	0.29191	0.290899	1	0.35038		1	2	0.126359	24	86400	-0.1	0.20933	-0.823138	-1.03247
Synpcc7942_1876	chromosome	1876	hypothetical protein	0.134476	0.263532	0.510285	0.610724	0.607692	1	0.6572		1	2	0.38239	4.4	15840	-0.23	0.494363	0.515164	0.0208012
Synpcc7942_0833	chromosome	833	hypothetical protein	0.138491	0.193619	0.715277	0.4752	0.472972	1	0.53037		0	0	0.0829237	14.2	51120	0.3	-0.159435	0.200415	0.35985
Synpcc7942_1573	chromosome	1573	3-oxoacyl-(acyl-carrier protein) reductase	0.144753	0.25213	0.574121	0.566782	0.563823	1	0.615941		1	1	1.1784	10.6	38160	-2.15	-0.916045	2.48395	3.4
Synpcc7942_1633	chromosome	1633	hypothetical protein	0.148556	0.536691	0.2768	0.78323	0.777967	1	0.8111		1	2	0.258763	2.6	9360	-0.21	-0.417346	0.201664	0.61901
Synpcc7942_0350	chromosome	350	ATPase	0.149276	0.129354	1.15401	0.249006	0.248056	1	0.306211		0	0	0.158114	16	57600	0.19	-0.00447575	0.325627	0.330103
Synpcc7942_0782	chromosome	782	ATPase	0.152574	0.200464	0.761102	0.447415	0.445118	1	0.50545		0	0	0.0593532	10.6	38160	0.13	-0.0287367	0.32026	0.348997
Synpcc7942_1537	chromosome	1537(stbB)	hypothetical protein	0.166827	0.659239	0.253061	0.802376	0.793504	1	0.825472		0	0	0.0747103	0	0	-0.01	-0.546621	-0.228591	0.31803
Synpcc7942_1436	chromosome	1436	hypothetical protein	0.169116	0.283374	0.596796	0.551732	0.548204	1	0.600444		0	2	0.0659094	3.6	12960	0.12	0.154587	-0.0611028	-0.215689
Synpcc7942_1222	chromosome	1222(truB)	tRNA pseudouridine synthase B	0.183723	0.219975	0.835198	0.40456	0.402125	1	0.462763		0	0	0.0853312	16.2	58320	0.03	0.497794	-0.309254	-0.807047
Synpcc7942_0817	chromosome	817	putative ferric uptake regulator, FUR family	0.184911	0.271885	0.680109	0.497138	0.495019	1	0.551484		0	2	0.211122	18	64800	-0.25	-0.498739	0.311554	0.810293
Synpcc7942_1770	chromosome	1770	hypothetical protein	0.185889	0.305855	0.607767	0.544807	0.540164	1	0.592672		0	2	0.0594171	0.2	720	0.15	-0.534435	-1.5669	-1.03247
Synpcc7942_2336	chromosome	2336	hypothetical protein	0.187236	0.538935	0.347418	0.731305	0.719427	1	0.759305		1	1	1.66735	11.6	41760	-4.77	-0.0636412	1.90839	1.97203
Synpcc7942_2171	chromosome	2171(dpsA)	starvation induced DNA binding protein	0.187756	0.248362	0.755977	0.451372	0.446658	1	0.506588		0	0	0.24511	21.2	76320	0.02	-0.471954	1.12274	1.5947
Synpcc7942_R0031	chromosome	R0031(tRNA-Arg)	tRNA-Arg	0.189832	0.423531	0.448213	0.656199	0.64823	1	0.69567		0	0	0.306543	11.6	41760	-0.07	0.025062	0.992594	0.967533
Synpcc7942_0863	chromosome	863	hypothetical protein	0.192907	0.137674	1.40118	0.1619	0.160818	1	0.210808		0	2	0.112393	20.2	72720	0	-0.162411	-0.245094	-0.0826839
Synpcc7942_2153	chromosome	2153	hypothetical protein	0.20278	0.575235	0.352517	0.726627	0.718143	1	0.7588		0	0	0.0780516	21.6	77760	-0.16	-0.449271	0.120502	0.569773
Synpcc7942_2464	chromosome	2464	N-acetylmannosamine-6-phosphate 2-epimerase	0.228471	0.193085	1.18326	0.237856	0.235666	1	0.293415		0	0	0.0935116	14	50400	0.06	0.282626	0.361968	0.0793418
Synpcc7942_0407	chromosome	0407(psaK1)	photosystem I reaction center subunit X	0.233574	0.434054	0.538122	0.592929	0.584626	1	0.635903		1	2	0.400735	3.4	12240	-0.19	-0.391371	0.491508	0.88288
Synpcc7942_1724	chromosome	1724	hypothetical protein	0.24892	0.585896	0.424854	0.67362	0.663738	1	0.709201		0	1	0.163542	7.6	27360	-0.83	0.962053	2.61172	1.64966
Synpcc7942_2517	chromosome	2517	hypothetical protein	0.255811	0.229493	1.11468	0.267145	0.262982	1	0.321062		0	0	0.0691809	18.8	67680	0.08	0.130643	-0.175686	-0.306329
Synpcc7942_1333	chromosome	1333	ExsB	0.256914	0.243677	1.05432	0.294067	0.289285	1	0.349105		0	1	0.128963	15.4	55440	0.05	-0.192733	-0.404906	-0.212174
Synpcc7942_2249	chromosome	2249	S-adenosylmethionine decarboxylase proenzyme	0.28144	0.240053	1.17241	0.243114	0.23912	1	0.297126		0	2	0.329028	20.6	74160	0.34	-0.425433	-1.23746	-0.812029
Synpcc7942_0287	chromosome	287	hypothetical protein	0.295326	0.649822	0.454473	0.653573	0.63867	1	0.686866		0	0	0.0815002	5	18000	0.26	-0.511397	-1.08046	-0.569067
Synpcc7942_1962	chromosome	1962(psbY)	photosystem II PsbY protein	0.300811	0.615411	0.488797	0.629422	0.613644	1	0.662497		0	1	0.191619	16.6	59760	-0.61	-0.284169	-0.155889	0.128279
Synpcc7942_B2655	pANL	B2655	hypothetical protein	0.305279	0.410554	0.743578	0.459338	0.453179	1	0.511963		1	1	0.594988	11.2	40320	-0.71	0.455985	0.285054	-0.170932
Synpcc7942_1442	chromosome	1442	hypothetical protein	0.306719	0.296124	1.03578	0.303111	0.297006	1	0.35569		0	0	0.0667527	6	21600	0.28	0.0869662	-0.151952	-0.238918
Synpcc7942_1961	chromosome	1961(fbp)	ferripyochelin binding protein	0.311479	0.201311	1.54725	0.123184	0.121259	1	0.165753		0	1	0.0618333	7.4	26640	0.18	-0.060692	-0.171914	-0.111222
Synpcc7942_0055	chromosome	55	hypothetical protein	0.312196	0.472552	0.66066	0.514045	0.498268	1	0.554448		0	0	0.172466	0.2	720	-0.35	-0.0834619	1.63722	1.72068
Synpcc7942_1933	chromosome	1933(fni)	isopentenyl pyrophosphate isomerase	0.314871	0.227562	1.38367	0.168135	0.165643	1	0.216381		1	2	0.183513	23.6	84960	0.35	0.102517	-0.410768	-0.513285
Synpcc7942_2484	chromosome	2484	hypothetical protein	0.318893	0.198056	1.61012	0.10872	0.107093	1	0.149645		1	1	0.221642	11	39600	-0.52	0.0926833	1.4683	1.37562
Synpcc7942_2174	chromosome	2174(idiB)	putative transcriptional regulator, Crp/Fnr family	0.33648	0.195428	1.72175	0.086526	0.0848064	1	0.123349		0	0	0.338115	8.2	29520	-0.34	-0.334935	1.36546	1.70039
Synpcc7942_2364	chromosome	2364	hypothetical protein	0.341623	0.264479	1.29168	0.198536	0.194963	1	0.249834		0	0	0.127326	4	14400	0.35	0.0170617	0.706293	0.689231
Synpcc7942_1201	chromosome	1201	probable glycosyltransferase	0.357626	0.179798	1.98905	0.04755	0.0466889	1	0.0742063		1	2	0.125295	23.2	83520	0.15	0.261197	-0.979461	-1.24066
Synpcc7942_2608	chromosome	2608	hypothetical protein	0.378474	0.428082	0.884117	0.380951	0.370134	1	0.430946		1	2	0.608487	0.6	2160	0.49	0.0667733	0.016874	-0.0498993
Synpcc7942_1912a	chromosome	1912a(psaM)	photosystem I reaction center subunit XII	0.383412	0.598551	0.640567	0.53215	0.499595	1	0.554942		0	0	0.237076	9.8	35280	0.33	-1.17882	0.170841	1.34966
Synpcc7942_2363	chromosome	2363	hypothetical protein	0.386803	0.370523	1.04394	0.299698	0.292824	1	0.352473		0	0	0.104296	24	86400	0.04	-0.191345	0.865381	1.05673
Synpcc7942_0319	chromosome	319	hemolysin A	0.404416	0.229388	1.76302	0.0798176	0.0777872	1	0.114913		0	2	0.0625211	5.6	20160	0.16	0.657466	0.664708	0.00724223
Synpcc7942_1818	chromosome	1818	hypothetical protein	0.407097	0.394602	1.03166	0.306828	0.296789	1	0.35569		1	2	0.497022	5.4	19440	-0.15	0.0579609	0.754047	0.696086
Synpcc7942_0773	chromosome	0773(ycf52)	conserved hypothetical protein YCF52	0.410845	0.303039	1.35575	0.178264	0.173226	1	0.225194		0	2	0.192212	19.6	70560	-0.06	-0.714913	-0.782793	-0.0678803
Synpcc7942_1446	chromosome	1446	hypothetical protein	0.415588	0.324297	1.28151	0.203764	0.197237	1	0.252377		1	1	0.441296	9.8	35280	-0.68	-0.622252	1.38053	2.00278
Synpcc7942_2367	chromosome	2367	hypothetical protein	0.423135	0.23265	1.81876	0.0704902	0.0687407	1	0.103578		1	2	0.276275	5	18000	-0.16	-0.411294	1.75679	2.16808
Synpcc7942_1949	chromosome	1949	hypothetical protein	0.441104	0.614825	0.717447	0.481827	0.456775	1	0.51453		1	1	0.848832	11.4	41040	-1.39	-0.513421	1.48405	1.99747
Synpcc7942_2324	chromosome	2324(gshB)	glutathione synthetase	0.441238	0.169834	2.59804	0.00997056	0.00963275	1	0.0202653		0	0	0.122648	23.4	84240	0.4	0.0698251	0.556846	0.487021
Synpcc7942_1439	chromosome	1439(ndhD2)	NAD(P)H-quinone oxidoreductase subunit D	0.456722	0.161926	2.82056	0.00502167	0.00487657	1	0.0115337		0	0	0.301725	14.6	52560	0.73	2.10666	1.03804	-1.06861
Synpcc7942_1635	chromosome	1635(somB2)	probable porin; major outer membrane protein	0.459931	0.1939	2.372	0.0184852	0.0179617	1	0.0337902		1	2	0.426716	4.6	16560	0.33	0.546811	0.0250213	-0.521789
Synpcc7942_0627	chromosome	627	hypothetical protein	0.462176	0.201278	2.29621	0.0228562	0.0220236	1	0.0400333		0	1	0.109038	18	64800	0.19	-0.37326	-1.69523	-1.32197
Synpcc7942_1991	chromosome	1991(mscL)	large conductance mechanosensitive channel protein	0.474465	0.562414	0.843621	0.407211	0.385527	1	0.44584		0	1	0.618616	12.4	44640	-1.09	-0.297493	0.447647	0.74514
Synpcc7942_2306	chromosome	2306	Heat shock protein DnaJ-like	0.480055	0.379215	1.26592	0.211529	0.201577	1	0.257085		1	1	0.954985	10.8	38880	-1.72	-0.872394	1.25066	2.12305
Synpcc7942_2138	chromosome	2138	hypothetical protein	0.48592	0.764516	0.635592	0.532624	0.508717	1	0.563415		0	2	0.360098	2.4	8640	-0.17	0.625477	0.966824	0.341347
Synpcc7942_0561	chromosome	561	hypothetical protein	0.495182	0.186829	2.65045	0.0084664	0.00817046	1	0.0175814		0	2	0.133145	5.4	19440	0.12	-0.0635384	-0.269163	-0.205625
Synpcc7942_2428	chromosome	2428	biopolymer transport ExbD like protein	0.515542	0.211533	2.43717	0.0155655	0.0149765	1	0.029044		0	0	0.15626	7.8	28080	0.29	-0.0120273	-0.349709	-0.337682
Synpcc7942_2173	chromosome	2173(idiC)	hypothetical protein	0.519318	0.290656	1.78671	0.0765306	0.0738911	1	0.109846		0	0	0.252564	4.8	17280	0.16	-0.648008	1.06696	1.71497
Synpcc7942_0991	chromosome	0991(pxcA)	proton extrusion protein PcxA	0.540112	0.209796	2.57447	0.0106067	0.01028	1	0.0212537		0	0	0.0762502	18.2	65520	0.3	-0.102076	0.0691119	0.171188
Synpcc7942_1901	chromosome	1901	putative glycosyltransferase	0.545182	0.897443	0.607484	0.550722	0.52782	1	0.582177		0	0	0.0539642	0	0	-0.29	0.248923	-0.003908	-0.252831
Synpcc7942_2011	chromosome	2011(ycf56)	Ribonuclease Z	0.556858	0.488029	1.14103	0.268034	0.240122	1	0.298175		0	0	0.0692212	13.2	47520	0.11	-0.239301	-0.193892	0.0454093
Synpcc7942_B2646	pANL	B2646(hk)	two-component sensor histidine kinase	0.559192	0.0678089	8.24659	3.17562e-16	3.04534e-16	5.62473e-13	1.47191e-14		0	1	0.163133	10.6	38160	-0.24	-0.19755	-0.680475	-0.482925
Synpcc7942_1207	chromosome	1207	Addiction module toxin, Txe/YoeB	0.582994	0.409	1.42541	0.160377	0.15132	1	0.200167		0	0	0.067678	23	82800	0.19	-0.568729	0.258128	0.826857
Synpcc7942_2299	chromosome	2299(rpsO)	30S ribosomal protein S15	0.621888	0.78927	0.787928	0.440459	0.413788	1	0.474736		0	2	0.266279	19.2	69120	0.19	0.0946799	-0.777552	-0.872232
Synpcc7942_0983	chromosome	0983(deoC)	deoxyribose-phosphate aldolase	0.650656	0.213252	3.05111	0.0025373	0.00238731	1	0.00640124		0	0	0.106455	18.8	67680	-0.13	-0.208503	0.175897	0.3844
Synpcc7942_1300	chromosome	1300	hypothetical protein	0.653483	0.253177	2.58113	0.0109232	0.0102289	1	0.0211885		0	0	0.0992338	0	0	0.02	-0.412755	-0.609199	-0.196443
Synpcc7942_0685	chromosome	0685(groEL)	chaperonin GroEL	0.683006	0.142519	4.79238	2.26723e-06	2.14007e-06	0.00358676	1.92097e-05		0	1	0.304398	9.4	33840	-0.54	0.638339	-2.62112	-3.25946
Synpcc7942_2182	chromosome	2182	hypothetical protein	0.691401	0.849239	0.814142	0.429194	0.392673	1	0.452991		1	1	0.233222	13.4	48240	-0.36	-0.564372	0.624311	1.18868
Synpcc7942_1953	chromosome	1953	6-pyruvoyl tetrahydrobiopterin synthase	0.716339	0.251583	2.84733	0.00499119	0.00461961	1	0.0110765		0	1	0.131143	17.8	64080	-0.03	-0.119173	-1.14485	-1.02568
Synpcc7942_1237	chromosome	1237(nrtC)	nitrate transport ATP-binding subunits C and D	0.716804	0.175475	4.08493	6.44646e-05	5.87216e-05	0.0895505	0.000306621		0	0	0.40206	14	50400	0.74	-0.788784	-3.14634	-2.35755
Synpcc7942_2397	chromosome	2397	hypothetical protein	0.725368	0.356686	2.03363	0.0446644	0.0420366	1	0.067958		1	2	0.40046	21.6	77760	0.26	0.0718625	-0.571321	-0.643183
Synpcc7942_2436	chromosome	2436(msrA)	peptide methionine sulfoxide reductase	0.728439	0.661821	1.10066	0.284795	0.256698	1	0.315023		0	0	0.0950359	15.4	55440	-0.13	0.127241	-0.332701	-0.459942
Synpcc7942_0378	chromosome	0378(ycf63)	Protein of unknown function DUF140	0.742746	0.19517	3.80564	0.000178894	0.000167488	0.241852	0.000714124		1	1	0.22834	10	36000	-0.34	-0.753766	0.128155	0.881921
Synpcc7942_1332	chromosome	1332	hypothetical protein	0.753439	0.235819	3.19499	0.00166867	0.00153007	1	0.00446469		0	0	0.128224	0	0	0.15	-0.0531631	-0.0325403	0.0206228
Synpcc7942_1344	chromosome	1344(ndhI)	NADH dehydrogenase subunit I	0.772391	0.623878	1.23805	0.230779	0.203591	1	0.259303		1	2	0.133871	22.2	79920	0.2	0.449365	-0.663964	-1.11333
Synpcc7942_2338	chromosome	2338(ton)	hypothetical protein, methylatransferase?, iron?	0.797356	0.168489	4.73239	3.26356e-06	2.86182e-06	0.00477924	2.49747e-05		0	2	0.214904	23.6	84960	0.64	0.698986	0.634295	-0.0646914
Synpcc7942_1239	chromosome	1239(nrtA)	ABC-type nitrate/nitrite transport system substrate-binding protein	0.801115	0.167399	4.78565	3.1334e-06	2.55619e-06	0.00428162	2.28361e-05		0	0	0.16745	8.8	31680	0.27	-0.363298	-2.60082	-2.23752
Synpcc7942_0301	chromosome	0301(ssb)	single-strand DNA-binding protein	0.831119	0.637221	1.30429	0.204506	0.184713	1	0.238482		0	0	0.0572413	24	86400	0.01	-0.25152	0.427176	0.678696
Synpcc7942_2429	chromosome	2429(exbB2)	biopolymer transport ExbB like protein	0.839667	0.235684	3.56268	0.000493408	0.000429716	0.59043	0.00158206		0	0	0.133838	13.4	48240	0.32	-0.264382	-0.272441	-0.0080594
Synpcc7942_1510	chromosome	1510(sigF)	RNA polymerase sigma factor SigF	0.88956	0.183541	4.84664	2.03621e-06	1.8627e-06	0.00313493	1.72408e-05		0	1	0.231313	6.2	22320	-0.34	-0.760064	0.967083	1.72715
Synpcc7942_2413	chromosome	2413	hypothetical protein	0.905703	0.460072	1.96861	0.0561341	0.0487893	1	0.0769605		0	0	0.0456537	3	10800	-0.01	0.779181	-0.0704221	-0.849603
Synpcc7942_1236	chromosome	1236(nrtD)	nitrate transport ATP-binding subunits C and D	0.944376	0.238025	3.96754	0.000137518	0.000116465	0.170854	0.000523953		1	2	0.232213	21.2	76320	0.6	-0.940133	-2.98071	-2.04057
Synpcc7942_2479	chromosome	2479(pilA2)	pilin-like protein	0.970156	0.352159	2.75488	0.00728538	0.00652852	1	0.0146155		0	0	0.173917	14.4	51840	-0.18	-0.0536663	0.358456	0.412122
Synpcc7942_1241	chromosome	1241(nirB)	nitrite reductase related protein	0.990812	0.225777	4.38844	1.97488e-05	1.75582e-05	0.0279702	0.00011296		0	0	0.147267	9	32400	0.02	-0.512663	0.385476	0.898139
Synpcc7942_2277	chromosome	2277	hypothetical protein	1.08158	0.38886	2.7814	0.00686166	0.00609533	1	0.0138263		0	2	0.142218	22	79200	0.55	0.276183	-2.14095	-2.41713
Synpcc7942_0992	chromosome	0992(pcx)	hypothetical protein, (proton extrusion)	1.10525	0.108016	10.2323	2.74795e-23	1.53592e-23	2.86449e-20	1.37867e-21	+	0	0	0.109034	24	86400	-0.08	-0.473544	0.082743	0.556287
Synpcc7942_0517	chromosome	0517(recJ)	exonuclease RecJ	1.12159	0.0947205	11.8411	1.37144e-30	1.17506e-30	2.19735e-27	1.38436e-28	+	0	0	0.0652448	5.6	20160	0.14	-0.326127	0.62024	0.946368
Synpcc7942_0467	chromosome	467	Peptidase, metallopeptidase	1.15412	0.36358	3.17433	0.00238684	0.00194288	1	0.00539372		0	0	0.0897522	7	25200	0.14	0.0357232	-0.0238477	-0.0595709
Synpcc7942_0069	chromosome	0069(xre)	hypothetical protein	1.16132	0.245467	4.73108	5.77485e-06	4.83894e-06	0.00799392	3.89152e-05	+	1	1	0.524598	11.8	42480	-0.58	-2.637	1.80344	4.44044
Synpcc7942_1716	chromosome	1716(pde)	diguanylate cyclase/phosphodiesterase with PAS/PAC sensor(s)	1.19141	0.136555	8.72475	3.47847e-17	3.01065e-17	5.5697e-14	1.57641e-15	+	1	1	0.21175	9.6	34560	-0.36	-0.528229	1.20838	1.73661
Synpcc7942_2038	chromosome	2038	transcriptional regulator, XRE family with cupin sensor domain	1.2533	0.713452	1.75666	0.087979	0.0772771	1	0.11438		1	2	0.200816	22.2	79920	-0.18	0.110605	-0.213043	-0.323648
Synpcc7942_2175	chromosome	2175(idiA)	transport system substrate-binding protein	1.27054	0.1904	6.67297	1.24514e-10	8.37856e-11	1.52322e-07	2.32258e-09	+	0	1	0.364439	18.4	66240	0.5	-1.35156	-1.03662	0.314934
Synpcc7942_2515	chromosome	2515(uvrD)	ATP-dependent DNA helicase	1.33697	0.104937	12.7407	2.66863e-34	8.20381e-35	1.53657e-31	1.18955e-32	+	0	0	0.0579139	20.2	72720	0.22	-0.605384	0.580637	1.18602
Synpcc7942_2160	chromosome	2160(nhtA)	L-alanine + glyoxylate ⇌ pyruvate + glycine	1.49258	0.332767	4.48534	3.42061e-05	2.00008e-05	0.0316813	0.000124839	+	1	2	0.247635	0	0	0.46	0.148191	-0.573876	-0.722067
Synpcc7942_0934	chromosome	0934(trp)	hypothetical protein, anthranilate phosphoribosyltransferase family protein	2.04608	0.197805	10.344	2.82832e-21	5.97423e-22	1.11121e-18	4.33131e-20	+	0	1	0.0726555	16.6	59760	0.42	0.19646	-0.888475	-1.08493
Synpcc7942_1242	chromosome	1242(ntcB)	transcriptional regulator, LysR family	2.07666	0.227705	9.11996	3.94924e-17	1.35064e-17	2.50004e-14	7.27419e-16	+	0	0	0.0844691	21.8	78480	-0.05	-0.72913	0.148658	0.877787
Synpcc7942_2273	chromosome	2273(cas4)	hypothetical protein; PD-(D/E)XK nuclease	2.68259	0.150673	17.804	6.26547e-50	7.93506e-51	1.48862e-47	1.49576e-48	+	0	0	0.235731	13.6	48960	0.25	-0.21169	0.690041	0.90173
Synpcc7942_1746	chromosome	1746(rpoD2)	group2 RNA polymerase sigma factor SigB RpoD2	3.09324	0.348014	8.88827	4.66147e-15	9.18326e-16	1.69431e-12	4.22206e-14	+	1	2	0.167593	0.4	1440	-0.21	0.172286	1.29217	1.11988
Synpcc7942_1534	chromosome	1534(ago)	hypothetical protein; prokaryotic argonaute protein putatively mediate nucleic acid-guided cleavage of DNA targets	5.16027	0.19383	26.6227	9.35839e-73	8.38983e-78	1.57813e-74	3.16296e-75	+	0	2	0.278144	3.2	11520	0.19	-0.273954	0.234313	0.508267
