# Supplementary material for: The circadian clock and darkness control natural competence in cyanobacteria
Source: Nat Commun. 2020 Apr 3;11:1688. doi: 10.1038/s41467-020-15384-9 (PMC7125226; doi:10.1038/s41467-020-15384-9)
Supplement: Supplementary file 5 — Supplementary Data 2 [file 41467_2020_15384_MOESM5_ESM.zip]

Archive with 18 entries (15 files):
- _RB-TnSeq_Tranfo-vs-Ctrl/
- _RB-TnSeq_Tranfo-vs-Ctrl/Transformation_Screen_AT051018.nb.html
- __MACOSX/
- __MACOSX/_RB-TnSeq_Tranfo-vs-Ctrl/
- __MACOSX/_RB-TnSeq_Tranfo-vs-Ctrl/._Transformation_Screen_AT051018.nb.html
- _RB-TnSeq_Tranfo-vs-Ctrl/Transformation_Screen_AT051018.Rmd
- __MACOSX/_RB-TnSeq_Tranfo-vs-Ctrl/._Transformation_Screen_AT051018.Rmd
- _RB-TnSeq_Tranfo-vs-Ctrl/genes.tab
- __MACOSX/_RB-TnSeq_Tranfo-vs-Ctrl/._genes.tab
- _RB-TnSeq_Tranfo-vs-Ctrl/Transformation_screen_AT051018.csv
- __MACOSX/_RB-TnSeq_Tranfo-vs-Ctrl/._Transformation_screen_AT051018.csv
- _RB-TnSeq_Tranfo-vs-Ctrl/all.poolcount.txt
- __MACOSX/_RB-TnSeq_Tranfo-vs-Ctrl/._all.poolcount.txt
- _RB-TnSeq_Tranfo-vs-Ctrl/Transformation_Screen_Estimates_AT051018.csv
- __MACOSX/_RB-TnSeq_Tranfo-vs-Ctrl/._Transformation_Screen_Estimates_AT051018.csv
- _RB-TnSeq_Tranfo-vs-Ctrl/READ_ME.txt
- __MACOSX/_RB-TnSeq_Tranfo-vs-Ctrl/._READ_ME.txt
- __MACOSX/.__RB-TnSeq_Tranfo-vs-Ctrl
