# Supplementary material for: The circadian clock and darkness control natural competence in cyanobacteria
Source: Nat Commun. 2020 Apr 3;11:1688. doi: 10.1038/s41467-020-15384-9 (PMC7125226; doi:10.1038/s41467-020-15384-9)
Supplement: Supplementary file 5 — Supplementary Data 2 [file 41467_2020_15384_MOESM5_ESM.zip › _RB-TnSeq_Tranfo-vs-Ctrl/Transformation_screen_AT051018.csv]

Index	Group	Type
IT031	1	0
IT032	1	0
IT033	1	0
IT038	2	0
IT039	2	0
IT040	2	0
IT038	3	0
IT039	3	0
IT040	3	0
IT034	1	C
IT041	2	C
IT045	3	C
IT035	1	E
IT042	2	E
IT046	3	E
