# Supplementary material for: The circadian clock and darkness control natural competence in cyanobacteria
Source: Nat Commun. 2020 Apr 3;11:1688. doi: 10.1038/s41467-020-15384-9 (PMC7125226; doi:10.1038/s41467-020-15384-9)
Supplement: Supplementary file 5 — Supplementary Data 2 [file 41467_2020_15384_MOESM5_ESM.zip › _RB-TnSeq_Tranfo-vs-Ctrl/all.poolcount.txt]

barcode	rcbarcode	scaffold	strand	pos	locusID	f	IT031	IT032	IT033	IT034	IT035	IT038	IT039	IT040	IT041	IT042	IT045	IT046
GAGTGCGTATTTGCTAAACA	TGTTTAGCAAATACGCACTC	NC_004990	+	2			8	7	10	0	1	36	41	51	0	12	79	1
ACTCCAGAGAGTTTACGGGC	GCCCGTAAACTCTCTGGAGT	NC_004990	+	25			64	58	43	102	38	63	53	50	69	118	97	225
ATGGCGGAGCGCGGCCAGCC	GGCTGGCCGCGCTCCGCCAT	NC_004990	+	25			125	130	99	253	471	154	192	185	54	234	255	102
GGGGTCGTGGCAAACGAGTA	TACTCGTTTGCCACGACCCC	NC_004990	+	25			87	79	86	130	111	66	88	80	2	26	119	3
ACGAGATGCAATATCCGGCG	CGCCGGATATTGCATCTCGT	NC_004990	-	33			243	242	191	269	277	149	150	180	55	11	289	209
CGGCGTGCCGTCGGAAGAAA	TTTCTTCCGACGGCACGCCG	NC_004990	-	33			5	5	2	0	1	13	10	13	0	1	19	1
TATCGTATTTCAGTCCTAAC	GTTAGGACTGAAATACGATA	NC_004990	-	33			45	35	32	1	5	17	12	25	0	0	17	0
CTTAGTAAGAGTTCTAATAA	TTATTAGAACTCTTACTAAG	NC_004990	+	36			28	20	20	0	20	22	13	12	1	0	31	0
GCGCCGGAGGGACAGATAAG	CTTATCTGTCCCTCCGGCGC	NC_004990	+	36			3	1	1	1	0	22	11	21	0	3	29	0
GTGCCCATGCTTCGTAAGTC	GACTTACGAAGCATGGGCAC	NC_004990	+	36			28	33	19	9	3	74	74	82	2	7	81	7
TGCGTAAAAATGAAAGGGGC	GCCCCTTTCATTTTTACGCA	NC_004990	+	36			3	2	6	1	1	25	33	17	0	1	33	1
GACGGTGAATAAATTAAGTA	TACTTAATTTATTCACCGTC	NC_004990	-	44			889	822	680	1549	1060	653	668	671	217	556	887	1218
TGAATCATGTGAACTGAAGT	ACTTCAGTTCACATGATTCA	NC_004990	-	44			1	1	1	0	2	3	2	7	161	5	17	0
AACCATACTCGTTGTTGAGC	GCTCAACAACGAGTATGGTT	NC_004990	-	54			12	7	9	0	14	13	26	17	0	11	27	88
AGCCCTCGGCGGTCCCAAGC	GCTTGGGACCGCCGAGGGCT	NC_004990	-	54			8	3	0	0	0	19	12	24	0	4	27	73
GGTGGGCAGAAGATGGGGAA	TTCCCCATCTTCTGCCCACC	NC_004990	-	62			3	1	3	0	46	4	2	4	0	0	10	2
CCGTAGTGAGGTGCGGGGGC	GCCCCCGCACCTCACTACGG	NC_004990	+	64			0	0	0	0	0	1	2	3	0	0	5	0
AGAGGTCCCACTCGTTGGTT	AACCAACGAGTGGGACCTCT	NC_004990	-	67			13	6	5	0	23	7	7	8	0	0	4	1
AGTGTCATGTGCCTCACGAC	GTCGTGAGGCACATGACACT	NC_004990	-	67			36	39	40	4	45	19	32	20	0	9	54	5
GAGTAGGTCGTCGGGGAGAC	GTCTCCCCGACGACCTACTC	NC_004990	-	67			124	111	125	103	110	58	75	75	289	13	106	49
GTTTCAGGCGGTATGCGAGC	GCTCGCATACCGCCTGAAAC	NC_004990	-	67			46	46	57	171	31	30	39	29	0	112	44	5
TTTCAGTAACGACAAGCTAC	GTAGCTTGTCGTTACTGAAA	NC_004990	-	67			4	5	11	2	0	6	5	6	0	0	27	1
CAAGCTAGTGACGGCCGGTA	TACCGGCCGTCACTAGCTTG	NC_004990	+	74			17	21	10	0	4	14	17	18	1	0	32	0
CCACCATTGTTTCGGGTTAG	CTAACCCGAAACAATGGTGG	NC_004990	-	84			16	8	12	3	1	10	13	5	0	4	11	1
GCGGAGTGTGGTCGGAGGCC	GGCCTCCGACCACACTCCGC	NC_004990	+	88			4	4	1	2	1	8	14	10	1	483	11	0
TATCGAGGGGAGTCCTGTGG	CCACAGGACTCCCCTCGATA	NC_004990	+	105			47	53	55	124	53	40	71	42	0	4	85	1
TATGTCTTGTAGCGCGGCAT	ATGCCGCGCTACAAGACATA	NC_004990	+	105			7	13	13	0	31	2	14	11	0	0	4	0
TGACGGACCGAGTAGACGGC	GCCGTCTACTCGGTCCGTCA	NC_004990	+	105			8	10	6	0	1	17	5	14	0	4	13	0
AGGGGCGAGGCGTGTGGGGA	TCCCCACACGCCTCGCCCCT	NC_004990	+	110			5	6	3	0	0	1	3	4	0	3	15	0
ACATGGGGCACTCAGCCAGT	ACTGGCTGAGTGCCCCATGT	NC_004990	+	113			14	13	12	0	2	22	29	9	93	2	48	3
ACTTAGCATTCGGCAAGGAA	TTCCTTGCCGAATGCTAAGT	NC_004990	-	113			32	40	35	26	17	8	19	23	0	0	27	0
CCACGGTGCATCTGGGTGGG	CCCACCCAGATGCACCGTGG	NC_004990	-	113			8	7	6	0	10	23	15	22	0	10	24	0
CGCCTGGGCCGACTCGAGAT	ATCTCGAGTCGGCCCAGGCG	NC_004990	-	113			8	8	2	0	0	2	9	3	4	2	6	1
TAACATAGTGGTTACACGTA	TACGTGTAACCACTATGTTA	NC_004990	-	118			104	76	72	165	281	105	106	105	3	517	203	4
GATAAGATTGGCTCTGGAGG	CCTCCAGAGCCAATCTTATC	NC_004990	+	126			10	10	18	52	36	15	10	10	232	2	8	1
ATCATAACGCGCGTTATACA	TGTATAACGCGCGTTATGAT	NC_004990	-	129			7	4	7	0	1	1	1	7	0	0	11	0
TGGCACGAATGGGACCTCAC	GTGAGGTCCCATTCGTGCCA	NC_004990	+	131			21	26	14	0	8	11	9	6	3	0	8	64
CGGGCCTGGACCTTAAATGG	CCATTTAAGGTCCAGGCCCG	NC_004990	+	132			6	3	4	0	0	3	5	9	0	0	24	0
GCGGACTGCGAGGTGGCGGT	ACCGCCACCTCGCAGTCCGC	NC_004990	-	134			53	43	45	26	45	30	49	29	0	1	35	177
GGCACTAATTCGTGGCGTGG	CCACGCCACGAATTAGTGCC	NC_004990	-	134			46	37	25	15	10	18	15	13	0	3	31	1
ACGACGTCTGGAGGCTGTGC	GCACAGCCTCCAGACGTCGT	NC_004990	+	138			88	57	56	256	30	71	71	60	231	9	71	406
ACTGTGAGCACTAATCGGAA	TTCCGATTAGTGCTCACAGT	NC_004990	+	138			28	29	25	242	28	24	26	22	1	2	40	130
AGGGCTTGGACGGCACGGGT	ACCCGTGCCGTCCAAGCCCT	NC_004990	+	138			2	5	4	0	0	6	11	4	0	0	19	194
CCTGTGGATGTGGGAGGTGA	TCACCTCCCACATCCACAGG	NC_004990	+	138			13	3	7	5	12	6	10	11	0	1	13	0
CGGTAAGCGATAATGTCTGC	GCAGACATTATCGCTTACCG	NC_004990	+	138			10	9	10	96	7	7	11	6	1	0	38	0
GACGACCGAAATGAGCGCCT	AGGCGCTCATTTCGGTCGTC	NC_004990	+	138			34	25	21	62	86	17	20	11	0	1	23	85
GCTGGGGTAATCAGTCTCTA	TAGAGACTGATTACCCCAGC	NC_004990	+	138			13	13	7	1	95	11	20	27	168	0	20	3
GGAGAGCTGAACGATGCAAA	TTTGCATCGTTCAGCTCTCC	NC_004990	+	138			60	45	50	163	152	72	106	96	22	9	123	1
GGCTTTAGAGTCTGGTGAGG	CCTCACCAGACTCTAAAGCC	NC_004990	+	138			11	12	14	0	0	5	15	5	0	0	3	0
GTTGAGGGACAGTACGGCGG	CCGCCGTACTGTCCCTCAAC	NC_004990	+	138			98	92	75	90	69	68	63	68	1	3	90	109
TAGAGACGGTTGGGCCGCGG	CCGCGGCCCAACCGTCTCTA	NC_004990	+	138			25	20	14	2	2	151	164	153	340	37	160	137
TGAGAGGGCCGTTGGAGTGT	ACACTCCAACGGCCCTCTCA	NC_004990	+	138			10	11	9	42	6	79	85	100	3	25	92	4
TGCTTATCATTTGAACGAGA	TCTCGTTCAAATGATAAGCA	NC_004990	+	138			1	3	3	0	0	12	21	13	1	0	17	1
CCTTTGGACACCCTGGTGGT	ACCACCAGGGTGTCCAAAGG	NC_004990	-	139			0	0	1	0	0	7	5	7	0	0	19	1
TCACTGGGGGCTGCGAAGAA	TTCTTCGCAGCCCCCAGTGA	NC_004990	-	139			22	24	20	64	12	10	22	14	1	6	19	1
AAGGTGGGCGCATTTGATCG	CGATCAAATGCGCCCACCTT	NC_004990	-	146			57	57	63	152	29	62	77	63	222	10	94	78
AGCTGGGATTTACGCCTGGA	TCCAGGCGTAAATCCCAGCT	NC_004990	-	146			8	13	8	43	1	9	4	10	0	1	5	0
AGGTCATTTAGAGCACCCCC	GGGGGTGCTCTAAATGACCT	NC_004990	-	146			2	0	1	1	0	22	19	28	0	1	37	0
AGTGCGATGAAGTTTTGTTA	TAACAAAACTTCATCGCACT	NC_004990	-	146			3	0	0	0	0	5	5	0	0	0	0	0
CACAACTGGCGGGATACCCG	CGGGTATCCCGCCAGTTGTG	NC_004990	-	146			21	19	27	102	11	16	14	17	1	6	32	2
CCGCGCGGAGATGGGCGATT	AATCGCCCATCTCCGCGCGG	NC_004990	-	146			13	6	9	0	7	10	6	12	1	0	15	2
CTGTTTAAAGACACGACTGG	CCAGTCGTGTCTTTAAACAG	NC_004990	-	146			104	94	83	10	80	93	96	81	47	17	127	13
CTTATTGTAGGAGGCTTCGA	TCGAAGCCTCCTACAATAAG	NC_004990	-	146			2	1	2	0	3	3	6	6	0	0	9	0
GATTACTGGATAGTCGCCCT	AGGGCGACTATCCAGTAATC	NC_004990	-	146			21	14	24	29	12	28	14	24	0	2	27	0
GGCCGGGGGGGATAGGACGT	ACGTCCTATCCCCCCCGGCC	NC_004990	-	146			2	4	6	0	1	42	45	31	0	1	51	115
GGGCGGTAGACCAGTGGGTG	CACCCACTGGTCTACCGCCC	NC_004990	-	146			79	76	69	59	198	34	48	42	0	2	93	2
GTAGTGTTGACCATGTGATG	CATCACATGGTCAACACTAC	NC_004990	-	146			3	7	9	0	18	9	3	9	0	8	9	0
TTCTTCCCTCGTCTCACTAT	ATAGTGAGACGAGGGAAGAA	NC_004990	+	148			22	19	14	0	30	9	15	7	1	2	11	1
CAGGAGCCGGTGCCAGTAAG	CTTACTGGCACCGGCTCCTG	NC_004990	-	156			0	0	0	0	0	1	1	1	0	0	1	0
ATCCATTGGGGTGAATGCTG	CAGCATTCACCCCAATGGAT	NC_004990	+	160			1	0	0	0	0	14	13	10	0	0	23	0
AAGGCGTCTAGTACAAGCGT	ACGCTTGTACTAGACGCCTT	NC_004990	+	165			0	0	0	0	0	0	7	1	0	0	0	1
CCACCCAGAGGTGGGCCCGG	CCGGGCCCACCTCTGGGTGG	NC_004990	+	165			0	0	0	0	0	1	0	3	0	0	3	0
GTGCTCGCCGGGGGGTAGGC	GCCTACCCCCCGGCGAGCAC	NC_004990	-	168			19	12	9	54	1	15	7	13	28	213	14	4
TGGAGAAGCGTATGTAGCAA	TTGCTACATACGCTTCTCCA	NC_004990	+	172			0	0	0	0	0	0	0	0	0	0	0	0
AGTGAAGCAGGCCACGAGGA	TCCTCGTGGCCTGCTTCACT	NC_004990	-	173			3	0	1	0	0	4	6	2	0	0	9	0
CCAGGAGGGGCAAGAAGCGG	CCGCTTCTTGCCCCTCCTGG	NC_004990	-	173			4	6	2	0	5	4	8	4	0	0	22	0
AGAGTAACCGGTGCCAGGTT	AACCTGGCACCGGTTACTCT	NC_004990	-	175			61	56	37	6	26	46	60	49	1	16	79	377
AGGACTGCGGACACGGCCGG	CCGGCCGTGTCCGCAGTCCT	NC_004990	-	180			3	2	1	0	0	1	4	2	0	0	4	0
ATCGAGAAAACGTGAGTAGC	GCTACTCACGTTTTCTCGAT	NC_004990	-	180			89	97	70	122	62	54	37	59	1	6	80	4
CAATGGTCGGAGCTAGGCGG	CCGCCTAGCTCCGACCATTG	NC_004990	-	180			9	17	15	1	1	80	105	83	1	420	93	1
GTTAGTCAATATAGCAGGCA	TGCCTGCTATATTGACTAAC	NC_004990	-	180			18	15	7	0	33	9	16	16	0	3	41	0
ATTCGAGGAGTGCGGGGTGG	CCACCCCGCACTCCTCGAAT	NC_004990	+	191			8	3	4	0	0	25	25	27	0	9	40	4
TTGAGATATCTTAGTTTCTG	CAGAAACTAAGATATCTCAA	NC_004990	+	196			16	10	11	1	1	48	55	42	0	16	71	6
GCCTTGGTTCTGTATCGACG	CGTCGATACAGAACCAAGGC	NC_004990	+	218			4	5	4	0	1	24	27	25	0	7	16	3
GGGCCGGTGCGGGGGTGGTG	CACCACCCCCGCACCGGCCC	NC_004990	+	218			41	50	38	1	59	53	59	42	1	25	82	16
GGTGCCCAGCTTTTCACGCT	AGCGTGAAAAGCTGGGCACC	NC_004990	+	218			25	22	18	41	327	58	76	91	139	25	84	345
CACAATGAGGTGCGCTCGGG	CCCGAGCGCACCTCATTGTG	NC_004990	-	226			111	101	113	407	445	63	92	78	192	7	102	58
CGGACGAGTGTCGGGCAGTA	TACTGCCCGACACTCGTCCG	NC_004990	-	226			230	254	179	498	147	203	219	274	94	75	386	219
GTAAGTACACTAGGATTGGG	CCCAATCCTAGTGTACTTAC	NC_004990	-	240			1	2	0	0	0	4	8	9	6	16	13	0
CGCCGGAGGCAGTGGACGAA	TTCGTCCACTGCCTCCGGCG	NC_004990	+	244			8	10	10	116	0	12	15	8	0	0	28	0
CTCTGTAGGCGAGGATGTAG	CTACATCCTCGCCTACAGAG	NC_004990	+	244			97	101	70	400	54	46	66	48	64	12	87	7
GGGGGATAGACGTCTATGCG	CGCATAGACGTCTATCCCCC	NC_004990	+	244			47	39	42	41	37	51	74	49	158	80	100	3
ATCGGCTATGACGGGCGACC	GGTCGCCCGTCATAGCCGAT	NC_004990	+	246			71	44	49	352	33	35	38	27	260	1	42	78
GCCTTCTCAAGGGTCTTCGG	CCGAAGACCCTTGAGAAGGC	NC_004990	+	246			102	77	70	7	26	44	70	41	0	25	88	5
GGTACAGGGACGAGGGTCGC	GCGACCCTCGTCCCTGTACC	NC_004990	+	246			74	66	53	98	15	160	153	156	291	5	190	111
GTGATGGATAGGGTCACTCC	GGAGTGACCCTATCCATCAC	NC_004990	+	246			18	8	10	44	4	3	15	20	0	0	45	152
TGGGGGTGTGTTGCAGTTGG	CCAACTGCAACACACCCCCA	NC_004990	+	246			67	37	36	81	43	17	35	31	1	5	28	1
GGTCATACGTTGATGAAGCA	TGCTTCATCAACGTATGACC	NC_004990	+	248			48	49	35	354	126	42	41	48	0	298	141	7
GCTCTGTAATTTTATTAAAG	CTTTAATAAAATTACAGAGC	NC_004990	-	252			38	24	25	33	19	31	45	41	0	2	58	5
ATCCAAGGCGTTAGACTATA	TATAGTCTAACGCCTTGGAT	NC_004990	-	254			2	0	3	0	0	3	1	8	0	0	1	0
CATGGGTTCACGTCCAAAGG	CCTTTGGACGTGAACCCATG	NC_004990	-	254			19	17	10	4	1	67	58	68	185	12	103	165
GAGGTCCTTCCTCGTATATT	AATATACGAGGAAGGACCTC	NC_004990	-	254			44	41	41	19	229	30	41	40	2	194	65	471
GGTAGAAGAGAGGGAGACCG	CGGTCTCCCTCTCTTCTACC	NC_004990	-	254			5	10	3	1	1	42	62	35	0	5	65	21
CGAAGGGAGCGACAAAGCTG	CAGCTTTGTCGCTCCCTTCG	NC_004990	-	256			59	46	41	63	50	29	63	47	1	76	68	4
CGTAAGGTCTCGGACGATCG	CGATCGTCCGAGACCTTACG	NC_004990	+	259			13	9	3	0	0	3	6	10	0	47	9	0
GAGATCCTACTACCAACTAA	TTAGTTGGTAGTAGGATCTC	NC_004990	-	261			20	13	12	1	10	22	16	7	0	6	24	0
CAATGGGCTCTGAGAAAGAG	CTCTTTCTCAGAGCCCATTG	NC_004990	+	264			36	26	21	0	5	35	53	39	77	0	70	0
CTGGTAAAATTTAATTAGTT	AACTAATTAAATTTTACCAG	NC_004990	+	264			3	3	1	1	0	18	6	10	0	3	16	1
GCGGATTGATGAAGTTGAGT	ACTCAACTTCATCAATCCGC	NC_004990	+	264			34	28	19	1	12	19	24	23	0	6	29	3
TCATGGACGGTAGTGGCTAT	ATAGCCACTACCGTCCATGA	NC_004990	+	264			9	2	2	0	1	37	42	41	1	0	10	3
ATCAGAGATCGTGACTGTGG	CCACAGTCACGATCTCTGAT	NC_004990	-	267			154	146	121	122	193	79	77	99	1	66	74	343
GTAGAGCGTTGACATAGCTG	CAGCTATGTCAACGCTCTAC	NC_004990	-	267			6	3	6	0	11	1	0	4	0	0	5	0
TTGCGAGGGGCGTGGGGTAA	TTACCCCACGCCCCTCGCAA	NC_004990	-	267			23	13	11	1	12	8	4	13	332	0	19	0
CGGCCTGGATGGGGCCCGGG	CCCGGGCCCCATCCAGGCCG	NC_004990	-	269			46	43	35	2	24	19	13	21	64	4	60	274
AACGGCTAGGAGGGCGGAAA	TTTCCGCCCTCCTAGCCGTT	NC_004990	-	272			14	16	11	25	11	9	14	16	2	0	24	220
ACCTTTGTAAGTGTGAGCCG	CGGCTCACACTTACAAAGGT	NC_004990	-	272			1	1	1	1	0	4	0	5	1	3	13	155
AGAGAAGTGCGTGAGCGGCG	CGCCGCTCACGCACTTCTCT	NC_004990	-	272			1	1	0	0	1	11	14	24	0	0	23	56
AGGCTACCGGAGTGGGTGCC	GGCACCCACTCCGGTAGCCT	NC_004990	-	272			23	16	12	0	10	24	38	23	0	6	42	88
AGTTTGGGGAGGGAAGATTA	TAATCTTCCCTCCCCAAACT	NC_004990	-	272			33	24	23	0	12	33	34	31	3	0	45	182
ATGTAAAACGAGCTAGGTTT	AAACCTAGCTCGTTTTACAT	NC_004990	-	272			15	8	4	1	1	46	53	47	1	92	73	1
CGTGTGTAGGATGGACCTCG	CGAGGTCCATCCTACACACG	NC_004990	-	272			167	188	162	101	133	159	213	176	53	61	257	198
GCAACGGAGCTGGAGTGGGA	TCCCACTCCAGCTCCGTTGC	NC_004990	-	272			224	176	161	691	170	127	130	113	5	21	165	472
GCCATTCCGGCCCCGATGGA	TCCATCGGGGCCGGAATGGC	NC_004990	-	272			208	191	148	360	153	136	167	126	50	12	281	8
GGAGCTCGCTTACCCATGGC	GCCATGGGTAAGCGAGCTCC	NC_004990	-	272			3	1	1	0	0	5	0	0	0	0	1	0
ACGTAGCGTAGAGTCGGGGT	ACCCCGACTCTACGCTACGT	NC_004990	+	274			31	36	27	166	7	36	30	31	2	10	32	1
GAGGTTAGGCAGGGCCCCGC	GCGGGGCCCTGCCTAACCTC	NC_004990	-	277			73	58	50	152	46	23	37	42	0	0	47	1
TGTCACCAAGGGTGGCGTAA	TTACGCCACCCTTGGTGACA	NC_004990	-	277			64	50	42	2	38	77	63	82	187	7	92	135
CCCCATTTGGTGGGACTGGC	GCCAGTCCCACCAAATGGGG	NC_004990	+	310			0	0	0	0	0	5	9	15	0	0	0	0
CGGTGCTATATATAAAGTGT	ACACTTTATATATAGCACCG	NC_004990	+	328			9	17	15	0	10	11	9	19	0	0	12	99
CAATCTAGTCGTTGGCGAAT	ATTCGCCAACGACTAGATTG	NC_004990	-	336			11	8	8	0	20	26	19	30	0	5	27	2
CGCCTTTGATTATACAGATT	AATCTGTATAATCAAAGGCG	NC_004990	+	352			22	19	11	44	23	13	11	16	0	6	26	0
CTTGGTATTAGGCGTGCCGG	CCGGCACGCCTAATACCAAG	NC_004990	+	352			12	14	10	1	6	48	67	43	1	9	57	66
GACTCATGCGATTGTTATAT	ATATAACAATCGCATGAGTC	NC_004990	+	352			133	97	99	38	150	72	85	95	196	84	132	122
GGATACTCAAGCGCGCAGTA	TACTGCGCGCTTGAGTATCC	NC_004990	+	352			1	0	0	0	0	1	1	1	0	0	2	3
GGGGCAGCGAAGCCCGGGCA	TGCCCGGGCTTCGCTGCCCC	NC_004990	+	352			3	13	4	0	13	5	6	12	0	1	42	3
TATAGCCCGACATTAGCACA	TGTGCTAATGTCGGGCTATA	NC_004990	+	352			35	19	25	1	37	27	23	12	2	6	21	6
AAATTAGTGAGAAGGTGTGC	GCACACCTTCTCACTAATTT	NC_004990	+	357			42	36	36	49	19	63	61	78	1	79	93	5
AATAGGGAGCGTATACTATG	CATAGTATACGCTCCCTATT	NC_004990	+	357			5	1	0	0	0	4	5	5	0	0	4	0
AGTTAAAGAACTTGCGCATC	GATGCGCAAGTTCTTTAACT	NC_004990	+	357			13	10	14	1	13	18	12	12	0	0	22	0
ATCATAAAAGTTAAGGTATG	CATACCTTAACTTTTATGAT	NC_004990	+	357			87	82	55	324	59	16	32	31	1	205	42	103
CCAGTCAATGGGCGGCCGGG	CCCGGCCGCCCATTGACTGG	NC_004990	+	357			1	0	0	0	0	0	4	0	0	0	6	0
CGTACATTGTAGCACATTCT	AGAATGTGCTACAATGTACG	NC_004990	+	357			45	51	37	1	70	36	59	38	1	0	66	9
GCCACGTGGCTTGAGGGGGT	ACCCCCTCAAGCCACGTGGC	NC_004990	+	357			53	58	48	263	6	10	14	9	0	1	21	288
GCTTGTCGAAATGGTGTAGC	GCTACACCATTTCGACAAGC	NC_004990	+	357			27	27	16	1	81	17	13	7	1	3	12	1
GGTTTATAGAGCATTATGTG	CACATAATGCTCTATAAACC	NC_004990	+	357			29	44	27	26	12	29	28	19	313	74	22	1
GTAGGCTGGCGTAGACCTGC	GCAGGTCTACGCCAGCCTAC	NC_004990	+	357			3	2	2	0	2	1	0	0	0	0	1	0
GTAGGGGAGGAGGGTCCGTA	TACGGACCCTCCTCCCCTAC	NC_004990	+	357			1	0	1	0	0	3	1	6	0	0	5	0
GTCGAAGGCCGGAGGGGCGG	CCGCCCCTCCGGCCTTCGAC	NC_004990	+	357			38	34	22	2	113	28	32	35	0	1	66	1
TCACTGTAGACGGGTTGGTA	TACCAACCCGTCTACAGTGA	NC_004990	+	357			16	14	13	113	2	58	54	64	254	7	55	220
TCGCTGACGCGCCAGGAGTA	TACTCCTGGCGCGTCAGCGA	NC_004990	+	357			5	10	9	0	24	10	7	15	0	0	5	0
TTGCGCATAAGGATAGTGTT	AACACTATCCTTATGCGCAA	NC_004990	+	357			4	2	8	0	0	12	5	2	0	0	4	1
AGTGCTCGCGGCACGTTGGC	GCCAACGTGCCGCGAGCACT	NC_004990	-	360			2	0	1	1	0	0	0	0	0	1	2	0
CACTACAAAAGATTTGGCGG	CCGCCAAATCTTTTGTAGTG	NC_004990	-	360			1	5	2	0	0	6	1	6	0	0	9	0
CTGGGGGGGTCAGCTCGCGG	CCGCGAGCTGACCCCCCCAG	NC_004990	-	360			55	54	45	199	25	61	54	48	3	11	92	272
GCCGAGAAAAGGTGCCTGGC	GCCAGGCACCTTTTCTCGGC	NC_004990	-	360			188	182	163	445	235	201	228	217	106	266	325	20
TCTTAGGCTATCCTTTGTTG	CAACAAAGGATAGCCTAAGA	NC_004990	-	360			0	1	0	0	1	3	0	0	0	0	4	0
TGTCGCAAAGTCGGTCGCCT	AGGCGACCGACTTTGCGACA	NC_004990	-	360			84	79	63	44	44	55	82	72	3	8	97	466
ACACATAATGAAGCGACGTC	GACGTCGCTTCATTATGTGT	NC_004990	-	365			9	15	12	2	7	24	26	21	2	10	58	303
AGAGGGAATATCAAGTGGGG	CCCCACTTGATATTCCCTCT	NC_004990	-	365			27	24	19	2	19	41	42	38	0	1	82	5
ATTCATTTGTCCAGTGGGAT	ATCCCACTGGACAAATGAAT	NC_004990	-	365			21	24	21	34	22	19	19	32	1	0	33	0
GGCCGCGCGACTGGTCGGTG	CACCGACCAGTCGCGCGGCC	NC_004990	-	365			34	34	28	87	29	24	30	23	1	2	46	2
GTCGCCAACAGAGTAGGTGG	CCACCTACTCTGTTGGCGAC	NC_004990	-	365			29	30	14	4	18	93	115	117	51	160	118	51
GTTATGTCGTGGGTCGGAGG	CCTCCGACCCACGACATAAC	NC_004990	-	365			34	39	28	200	22	32	45	70	8	8	51	21
GTTGAGGGCGGCCGGATGGG	CCCATCCGGCCGCCCTCAAC	NC_004990	-	365			33	20	19	0	4	29	31	17	0	4	32	1
GTTTGAGTGTTTTGCCGTCG	CGACGGCAAAACACTCAAAC	NC_004990	-	365			28	18	17	0	8	37	39	33	0	7	58	5
TAAAAGGATTTGGATCAACT	AGTTGATCCAAATCCTTTTA	NC_004990	-	365			10	4	6	111	0	12	3	1	0	0	16	0
TGTTTCGAATAGCTCAAAAT	ATTTTGAGCTATTCGAAACA	NC_004990	-	365			26	19	27	0	4	39	30	34	4	12	77	7
ATGGGGGCCCGGTCATGAAG	CTTCATGACCGGGCCCCCAT	NC_004990	+	367			1	2	2	24	6	2	2	4	0	0	3	0
GGAGGCCAGATCGTAATAGA	TCTATTACGATCTGGCCTCC	NC_004990	+	392			19	13	12	20	6	25	51	43	74	4	54	36
TTCATCGGGCGGACAGTGAT	ATCACTGTCCGCCCGATGAA	NC_004990	-	399			0	3	2	0	0	6	9	6	71	39	15	3
GATGTGATAGTAGGGGTTTT	AAAACCCCTACTATCACATC	NC_004990	-	400			5	9	8	0	0	0	9	7	1	1	5	0
GGCAGTAATTTAGCGTGTGA	TCACACGCTAAATTACTGCC	NC_004990	-	400			8	7	8	48	1	6	3	2	0	0	0	1
GTTATGAGCTTCAGAACGAA	TTCGTTCTGAAGCTCATAAC	NC_004990	-	400			1	1	2	0	0	2	3	2	0	4	1	0
TAGTGCATCGTTCAGGTCCC	GGGACCTGAACGATGCACTA	NC_004990	-	409			15	13	17	63	5	9	9	8	0	0	8	3
CGAGTCCGTAGAGATATAGT	ACTATATCTCTACGGACTCG	NC_004990	+	414			89	81	62	208	109	73	73	60	2	2	135	347
GAGAGGCTCTTAATATAACT	AGTTATATTAAGAGCCTCTC	NC_004990	+	427			18	22	12	94	19	12	10	29	1	7	21	2
AAATTTGTGAGGTTCGCGTA	TACGCGAACCTCACAAATTT	NC_004990	+	441			3	1	2	0	0	14	13	11	0	12	5	2
CCGATTGGGTATCGCGAGGG	CCCTCGCGATACCCAATCGG	NC_004990	+	441			0	0	0	0	2	0	0	0	0	0	0	0
CGGACGCGGGTCGCTATCGA	TCGATAGCGACCCGCGTCCG	NC_004990	+	441			18	12	11	15	15	5	10	14	0	1	7	0
CTGTCTGGTGGATAGTGGTA	TACCACTATCCACCAGACAG	NC_004990	+	441			18	15	13	4	1	85	102	115	1	7	82	18
TACAAGATCATTCTGTAAGG	CCTTACAGAATGATCTTGTA	NC_004990	+	441			17	17	17	0	18	6	15	7	1	0	12	0
TGGTTCGAGGTCGACAAGCA	TGCTTGTCGACCTCGAACCA	NC_004990	+	441			2	5	5	0	1	7	5	13	0	0	24	2
CAGAAGGAGGGTGCATCAAA	TTTGATGCACCCTCCTTCTG	NC_004990	-	449			3	1	2	5	0	14	11	7	0	4	6	0
CCGTCGGGCGCGTCGCGCCG	CGGCGCGACGCGCCCGACGG	NC_004990	-	449			47	48	46	1	53	27	27	22	2	0	59	8
CTTGGTCGGCAAGGAGAGGA	TCCTCTCCTTGCCGACCAAG	NC_004990	-	449			90	96	71	414	75	59	92	84	200	331	107	76
GCGGGGGAGGCGAGCATGTA	TACATGCTCGCCTCCCCCGC	NC_004990	-	449			3	4	1	0	2	21	27	28	0	9	58	2
TAAGGAGTTATATCACAGAA	TTCTGTGATATAACTCCTTA	NC_004990	-	449			3	7	7	1	1	28	22	38	0	19	43	0
GATGATACCGAGGTCGCGAT	ATCGCGACCTCGGTATCATC	NC_004990	+	451			6	1	0	0	0	16	8	17	1	3	13	2
GTAATAAATAGCCCGCTGCG	CGCAGCGGGCTATTTATTAC	NC_004990	+	451			114	124	79	26	67	48	58	73	1	6	102	96
AGTTTTTGAAACCAGCGTTC	GAACGCTGGTTTCAAAAACT	NC_004990	-	460			41	53	41	9	93	35	46	50	2	12	73	7
CTCGGGCGTTTTGTCAAGGG	CCCTTGACAAAACGCCCGAG	NC_004990	-	465			4	3	2	0	0	7	16	7	0	3	13	0
AACATACATTGGCATCATTG	CAATGATGCCAATGTATGTT	NC_004990	+	477			51	51	42	0	9	45	59	60	1	3	89	3
GGTTAGCGGGGAGGCTCGGG	CCCGAGCCTCCCCGCTAACC	NC_004990	+	477			3	1	1	0	0	5	0	7	0	0	1	0
GGTGTGTGGCAGTCGGGCGC	GCGCCCGACTGCCACACACC	NC_004990	-	477			43	21	25	0	88	47	39	44	2	353	84	0
AGGGGGGGCGCCTCTACAGA	TCTGTAGAGGCGCCCCCCCT	NC_004990	-	485			21	5	13	78	19	21	24	24	13	52	26	0
CGCAGCTCAGCGGGAGGGGT	ACCCCTCCCGCTGAGCTGCG	NC_004990	-	485			68	66	50	128	194	30	51	32	12	4	39	5
AGTTCGCTGTTGGCTTGGCG	CGCCAAGCCAACAGCGAACT	NC_004990	+	487			26	23	19	2	13	10	16	25	0	4	64	8
ATGTTTGTGGGCCATGCCAA	TTGGCATGGCCCACAAACAT	NC_004990	+	487			117	104	101	62	111	90	93	78	98	74	117	113
CATTATATTGGGTTCGGATT	AATCCGAACCCAATATAATG	NC_004990	+	487			26	20	16	101	12	20	19	13	0	11	38	1
CGATAATATCAGAGGCTTGT	ACAAGCCTCTGATATTATCG	NC_004990	-	490			142	112	98	297	265	47	42	61	0	2	105	3
TTCGCGAGGGTCCCAGGTGC	GCACCTGGGACCCTCGCGAA	NC_004990	-	509			68	75	63	4	218	31	45	38	0	99	65	130
GAAACGTAGTGATTCGAATG	CATTCGAATCACTACGTTTC	NC_004990	+	510			2	1	2	0	7	6	2	12	344	0	2	1
GGCAGTGCGTAGCGGCTCGG	CCGAGCCGCTACGCACTGCC	NC_004990	+	510			50	37	33	147	144	30	49	19	97	2	38	121
CCGTCGCATTGAGATAATCT	AGATTATCTCAATGCGACGG	NC_004990	+	517			166	149	139	39	239	157	143	167	66	23	247	141
GCGGCGACGCCCAGGCCGGG	CCCGGCCTGGGCGTCGCCGC	NC_004990	+	517			33	28	10	2	0	28	21	35	0	6	16	109
GGGGGGTCAAAGAATGTTTA	TAAACATTCTTTGACCCCCC	NC_004990	+	517			23	28	20	1	40	13	15	24	0	0	55	2
GTTCTTAGCCTCTCGAGTGT	ACACTCGAGAGGCTAAGAAC	NC_004990	+	520			8	15	9	7	5	4	12	6	0	1	20	0
GAATGACAGACCGAGCTCGA	TCGAGCTCGGTCTGTCATTC	NC_004990	-	525			239	233	149	370	136	237	263	230	706	189	358	604
AAATGCTGGGCTTGTTGATT	AATCAACAAGCCCAGCATTT	NC_004990	+	532			19	12	9	97	1	19	16	14	134	1	34	1
AAATTAAAGGTATGCGAACC	GGTTCGCATACCTTTAATTT	NC_004990	+	532			111	93	64	317	129	136	118	110	202	68	154	165
ACACTGCCGCCACGTGCGAG	CTCGCACGTGGCGGCAGTGT	NC_004990	+	532			22	21	17	98	13	26	32	21	1	2	31	4
AGGGGCACCGCCTTTACCTA	TAGGTAAAGGCGGTGCCCCT	NC_004990	+	532			31	36	25	1	27	14	28	18	0	0	36	1
ATAAAAGGCTGTTGTTTACG	CGTAAACAACAGCCTTTTAT	NC_004990	+	532			34	37	23	0	38	43	46	39	0	1	46	4
ATTCGAGTCTAGGAGCGTAA	TTACGCTCCTAGACTCGAAT	NC_004990	+	532			2	2	3	76	1	8	6	2	0	0	27	0
CACATGGCTGTATGCTTTTA	TAAAAGCATACAGCCATGTG	NC_004990	+	532			9	5	4	0	0	9	8	5	0	2	36	0
CATGTGCAAGCTGGATGGGG	CCCCATCCAGCTTGCACATG	NC_004990	+	532			2	1	2	0	0	14	15	9	0	6	20	136
CCTCAAGTAATTCAGGTTTA	TAAACCTGAATTACTTGAGG	NC_004990	+	532			0	1	1	0	0	3	5	3	0	109	13	1
CTAGCGTCGGGCTCGTGGCG	CGCCACGAGCCCGACGCTAG	NC_004990	+	532			112	123	92	4	124	98	82	84	69	14	160	283
CTTTAAGTTGTCGAAGCGAT	ATCGCTTCGACAACTTAAAG	NC_004990	+	532			284	275	245	318	352	176	159	188	46	39	253	347
CTTTTCCGATGGTGAACAGG	CCTGTTCACCATCGGAAAAG	NC_004990	+	532			75	54	47	147	47	54	54	64	3	10	75	366
GAAGGCGAGGGGGGCGAAAG	CTTTCGCCCCCCTCGCCTTC	NC_004990	+	532			4	4	1	0	0	2	1	12	3	0	2	0
GACTGCCAGGATGGATAGGG	CCCTATCCATCCTGGCAGTC	NC_004990	+	532			78	92	87	176	123	39	68	62	1	399	92	5
GAGTGGGGCAAGTGTGAAGG	CCTTCACACTTGCCCCACTC	NC_004990	+	532			16	10	12	1	12	46	23	18	0	6	28	2
GCAAGTTTGCGGCTTGAGCG	CGCTCAAGCCGCAAACTTGC	NC_004990	+	532			5	13	7	0	10	6	31	18	0	0	33	1
GCCCGCAGGGGGGGATGCCG	CGGCATCCCCCCCTGCGGGC	NC_004990	+	532			0	1	1	0	0	1	1	2	0	0	0	0
GCGCTAAAGCAAAGAGGAGC	GCTCCTCTTTGCTTTAGCGC	NC_004990	+	532			2	2	2	1	0	5	9	2	113	1	3	1
GCGGGAGGGAGCGGAGCAGC	GCTGCTCCGCTCCCTCCCGC	NC_004990	+	532			27	23	23	0	1	45	65	50	1	9	74	208
GCTAGGTCGGGCGGGGCAGT	ACTGCCCCGCCCGACCTAGC	NC_004990	+	532			6	2	1	0	0	4	5	11	0	5	21	0
GGAACGGTCAGGTATTACCG	CGGTAATACCTGACCGTTCC	NC_004990	+	532			61	52	31	27	4	176	207	191	21	23	340	100
GGGGTGTCGTGAGGTGGATG	CATCCACCTCACGACACCCC	NC_004990	+	532			7	6	6	0	2	9	9	9	1	0	10	0
GGGTACGTCACACCGCGGGG	CCCCGCGGTGTGACGTACCC	NC_004990	+	532			6	6	12	0	10	9	3	2	0	0	11	1
GGTCGGGGCGCTTCGAGTCG	CGACTCGAAGCGCCCCGACC	NC_004990	+	532			2	0	1	0	0	3	0	4	0	0	2	0
GGTCTGGGGGGGGGAGACGC	GCGTCTCCCCCCCCCAGACC	NC_004990	+	532			123	98	91	255	135	97	101	93	23	28	121	25
GTCAGGAATAAAGTAAGATA	TATCTTACTTTATTCCTGAC	NC_004990	+	532			58	41	41	218	43	27	24	28	1	12	22	0
GTCCATTGGGGGATTTGGTT	AACCAAATCCCCCAATGGAC	NC_004990	+	532			11	9	5	47	0	22	7	12	1	3	5	1
GTCGGCCGTCGGGGGTGAGA	TCTCACCCCCGACGGCCGAC	NC_004990	+	532			48	41	43	45	27	76	78	89	1	1	126	17
GTCTATCAGGAGGTGTGAAG	CTTCACACCTCCTGATAGAC	NC_004990	+	532			120	94	71	71	65	62	66	39	41	382	92	6
GTGCGAAGTGAATGATGGTG	CACCATCATTCACTTCGCAC	NC_004990	+	532			0	0	0	0	0	5	8	5	0	0	10	0
GTGGTAGGCACACCCATGGG	CCCATGGGTGTGCCTACCAC	NC_004990	+	532			3	0	2	0	0	2	0	8	0	0	2	0
GTGTGAGGGGCGAACGGAGG	CCTCCGTTCGCCCCTCACAC	NC_004990	+	532			25	19	17	2	4	100	96	67	173	29	126	5
GTGTTAGTAGAAAGCGGGCC	GGCCCGCTTTCTACTAACAC	NC_004990	+	532			24	31	29	3	32	44	38	46	1	7	57	6
TACAATCCATGCAGAATATC	GATATTCTGCATGGATTGTA	NC_004990	+	532			34	27	34	11	15	117	116	133	224	12	149	8
TACTTCCGTGTACGCGTCAA	TTGACGCGTACACGGAAGTA	NC_004990	+	532			6	9	5	0	0	6	0	7	0	0	6	0
TAGATGATTATCATACATCT	AGATGTATGATAATCATCTA	NC_004990	+	532			5	7	4	0	3	26	31	18	0	4	32	0
TAGGACGGCGTACTCGATAT	ATATCGAGTACGCCGTCCTA	NC_004990	+	532			48	48	41	84	162	64	78	74	29	4	117	433
TAGGTGCGTGTAAGATGCAC	GTGCATCTTACACGCACCTA	NC_004990	+	532			120	123	97	0	61	69	99	83	1	17	136	20
TGATAGGGTAGGTGGGTTGG	CCAACCCACCTACCCTATCA	NC_004990	+	532			6	8	9	0	17	48	57	46	0	13	39	5
TTGGGGTCCACCCCTAAGAC	GTCTTAGGGGTGGACCCCAA	NC_004990	+	532			30	21	21	0	60	17	22	18	0	3	21	114
TTGTCCACTGCGAGTTGGAC	GTCCAACTCGCAGTGGACAA	NC_004990	+	532			24	16	16	46	32	35	20	23	239	2	76	4
TTTACAGCAGGGTTGTCGGT	ACCGACAACCCTGCTGTAAA	NC_004990	+	532			31	30	22	0	32	16	21	19	0	4	32	281
TTTAGAATTTCTACAAAGCT	AGCTTTGTAGAAATTCTAAA	NC_004990	+	532			4	2	2	0	0	3	3	6	0	0	6	0
CTCATTCCCAAATGGGATCC	GGATCCCATTTGGGAATGAG	NC_004990	-	538			50	39	42	57	31	63	54	70	0	9	128	39
TGAATGGGCCGGCAAGCCCG	CGGGCTTGCCGGCCCATTCA	NC_004990	-	538			1	0	0	0	0	1	1	0	0	0	5	0
TACGTGATACGTAACGCTGA	TCAGCGTTACGTATCACGTA	NC_004990	+	539			7	11	11	0	68	4	4	2	1	0	0	1
TTGGTGTGGGCGTAGAGGAT	ATCCTCTACGCCCACACCAA	NC_004990	-	539			6	4	6	0	2	1	2	3	1	0	16	0
AAACGAGATTGTGGCGCTTG	CAAGCGCCACAATCTCGTTT	NC_004990	-	540			22	21	12	32	15	37	40	49	2	7	61	99
AGCACTTTAATTAACTCTGA	TCAGAGTTAATTAAAGTGCT	NC_004990	-	540			34	21	15	1	27	16	21	20	197	3	34	1
AGTCGAGTAGGGGTACTCCG	CGGAGTACCCCTACTCGACT	NC_004990	-	540			1	0	0	0	0	3	4	2	0	3	1	2
ATAGTTGGTCACACCAAGGG	CCCTTGGTGTGACCAACTAT	NC_004990	-	540			12	9	10	0	1	17	4	12	0	0	13	28
ATATGCTACAGGTTCGTGCT	AGCACGAACCTGTAGCATAT	NC_004990	-	540			132	122	73	21	113	75	124	94	517	27	185	477
ATGTTCCGATGTTCTCGCTG	CAGCGAGAACATCGGAACAT	NC_004990	-	540			0	0	0	0	0	0	0	0	0	0	0	0
CGAAATAGAGCAAAGGTTAT	ATAACCTTTGCTCTATTTCG	NC_004990	-	540			30	18	24	0	64	18	22	23	196	6	27	3
CGTATGTGCCGTTAGAGGTC	GACCTCTAACGGCACATACG	NC_004990	-	540			19	20	11	2	6	96	130	125	117	28	110	223
GAACGGGCGCCGGCGCGTAG	CTACGCGCCGGCGCCCGTTC	NC_004990	-	540			52	42	47	425	21	323	397	363	176	264	474	524
GAATTGTATTGTTATGTTAG	CTAACATAACAATACAATTC	NC_004990	-	540			68	91	78	117	457	53	68	58	133	11	111	292
GAGAGGGGCCAGGAAACGGA	TCCGTTTCCTGGCCCCTCTC	NC_004990	-	540			55	55	40	22	24	87	83	93	8	187	133	346
GCGATATTTTTATAATTGCT	AGCAATTATAAAAATATCGC	NC_004990	-	540			27	28	28	64	151	26	45	31	1	1	38	4
GCTCCCTCCGATACATGTTG	CAACATGTATCGGAGGGAGC	NC_004990	-	540			29	27	21	39	57	12	20	7	0	1	15	0
GGCGCAGGGGGGTTAGGGAG	CTCCCTAACCCCCCTGCGCC	NC_004990	-	540			9	7	3	34	2	5	6	10	0	0	6	0
GGGCAGGTCCGGCGGCATGT	ACATGCCGCCGGACCTGCCC	NC_004990	-	540			13	6	5	44	0	4	4	17	0	0	20	0
GGTAGTACCCACCGTCATCG	CGATGACGGTGGGTACTACC	NC_004990	-	540			40	37	31	80	72	30	30	17	33	2	38	5
GTCGTTGAGAGTTACCTGCA	TGCAGGTAACTCTCAACGAC	NC_004990	-	540			126	127	93	311	156	99	101	92	45	17	96	524
TAGGCAGGTGCGCTTGCCGG	CCGGCAAGCGCACCTGCCTA	NC_004990	-	540			4	1	2	1	0	7	10	17	0	7	8	0
TATGAAATGCGCCGCGCCGG	CCGGCGCGGCGCATTTCATA	NC_004990	-	540			17	23	12	61	185	26	13	24	1	0	22	4
TATGACCCAAACGTAAAGCC	GGCTTTACGTTTGGGTCATA	NC_004990	-	540			4	4	1	53	0	13	14	12	0	7	14	0
TCGTAGTTTGTATTGCGGAT	ATCCGCAATACAAACTACGA	NC_004990	-	540			3	2	2	0	1	18	14	10	1	7	23	23
TCTCTTTTATATTCCTGTCG	CGACAGGAATATAAAAGAGA	NC_004990	-	540			16	10	10	0	1	19	15	13	124	35	15	8
TGAAACCCGCAGGTGTGTGC	GCACACACCTGCGGGTTTCA	NC_004990	-	540			3	3	3	0	0	8	6	5	1	0	17	188
TTCACATTTAGGCGTCCTGG	CCAGGACGCCTAAATGTGAA	NC_004990	-	540			16	23	11	6	2	84	107	86	180	29	145	738
ACTGCGTTTCTTCTGTCGTA	TACGACAGAAGAAACGCAGT	NC_004990	+	549			0	0	0	0	0	3	0	3	0	0	3	1
GGGCCCGGTTTGGCTCAACC	GGTTGAGCCAAACCGGGCCC	NC_004990	+	551			27	19	17	0	8	11	28	19	0	0	32	0
GGGGTAGGAGCAGACTCCAG	CTGGAGTCTGCTCCTACCCC	NC_004990	+	551			44	44	41	0	64	12	24	17	1	0	30	1627
ACGCGGCGTAGGGGGACGGT	ACCGTCCCCCTACGCCGCGT	NC_004990	+	556			24	9	7	0	3	15	21	12	0	5	31	2
ATGCGTGTCGGGATGAGGTT	AACCTCATCCCGACACGCAT	NC_004990	+	556			72	68	57	10	44	56	62	64	1	3	72	42
CCGACGGTAACACGATTACC	GGTAATCGTGTTACCGTCGG	NC_004990	+	556			12	8	12	2	1	12	32	31	55	10	25	38
TCTATTTTCGTGTTCCCGGA	TCCGGGAACACGAAAATAGA	NC_004990	+	556			60	77	57	153	61	43	40	67	2	43	92	4
TGAGACTTGGGCTGGGTAGA	TCTACCCAGCCCAAGTCTCA	NC_004990	+	556			4	7	3	0	0	3	2	2	0	0	0	0
TTAACGGGAGGGTTTTGTGA	TCACAAAACCCTCCCGTTAA	NC_004990	+	556			6	11	8	2	3	38	59	48	109	28	69	2
CTCCTTAACTAGGCGCATTG	CAATGCGCCTAGTTAAGGAG	NC_004990	-	557			19	19	21	3	1	34	27	41	38	7	61	1
AACATAACGCCGTGGGCGCA	TGCGCCCACGGCGTTATGTT	NC_004990	-	564			7	2	2	0	0	16	13	11	0	4	12	1
AGTATAGGGGGCGCGGAATA	TATTCCGCGCCCCCTATACT	NC_004990	-	564			22	20	14	1	26	15	28	30	3	8	32	2
GGCCACGCTCATCCCGCTTC	GAAGCGGGATGAGCGTGGCC	NC_004990	-	564			47	32	31	7	6	130	124	153	242	27	221	313
TCTCGCTTCGACGTTGAGGT	ACCTCAACGTCGAAGCGAGA	NC_004990	-	564			1	2	2	0	0	11	8	14	0	0	8	2
TTTTACAATGGGGTGAAACC	GGTTTCACCCCATTGTAAAA	NC_004990	-	564			40	37	30	95	9	21	26	23	36	5	22	17
GGTCGGGAGGAACGGTCCAG	CTGGACCGTTCCTCCCGACC	NC_004990	+	570			3	0	1	0	0	1	1	1	2	0	0	0
TACCATGCTTAGGGAAACTT	AAGTTTCCCTAAGCATGGTA	NC_004990	-	574			4	0	4	1	0	4	7	8	0	18	3	0
AACGAACGGCGCTATTACGC	GCGTAATAGCGCCGTTCGTT	NC_004990	+	575			0	0	0	0	0	0	1	0	0	0	0	0
AGCTGCGGGCTACCGGTCCG	CGGACCGGTAGCCCGCAGCT	NC_004990	+	575			0	0	0	0	0	0	0	0	0	0	0	0
AGGTGGGCGGTGGAGGTGAT	ATCACCTCCACCGCCCACCT	NC_004990	+	575			0	0	0	0	0	1	4	0	0	0	19	0
CACGCACTGAGGACTGAGTG	CACTCAGTCCTCAGTGCGTG	NC_004990	+	575			0	0	0	0	0	5	3	3	0	0	0	0
CGCCAGGAACGCAGGCGAAT	ATTCGCCTGCGTTCCTGGCG	NC_004990	+	575			0	0	0	0	0	3	12	5	0	20	12	3
GCGTGAGAAGAAGTCACCCG	CGGGTGACTTCTTCTCACGC	NC_004990	+	575			3	2	1	0	3	4	7	10	0	0	9	0
GGGCGTTGATTAGTTCTTGT	ACAAGAACTAATCAACGCCC	NC_004990	+	575			143	102	102	105	80	51	62	62	3	2	61	202
GGGGTTCGTGAGGAATGCGG	CCGCATTCCTCACGAACCCC	NC_004990	+	575			3	1	1	0	3	12	3	19	2	0	8	2
GGTATCGTTGGAATCTTGCA	TGCAAGATTCCAACGATACC	NC_004990	+	575			60	48	45	5	24	214	224	243	1055	479	268	23
ACTGGGTTTCATGTGCCGCT	AGCGGCACATGAAACCCAGT	NC_004990	+	577			0	0	0	0	0	5	3	5	0	0	1	0
TTAGTCATCCTGCCTTCATA	TATGAAGGCAGGATGACTAA	NC_004990	+	577			4	4	3	0	1	58	53	52	1	3	27	1818
ATATGGGGTTGGGTGAAAGG	CCTTTCACCCAACCCCATAT	NC_004990	-	578			1	1	2	0	0	3	3	5	0	0	11	0
CCGGAATGCTCCGGTGGGGC	GCCCCACCGGAGCATTCCGG	NC_004990	+	580			0	0	0	0	0	0	1	2	0	0	5	0
CGGGCTGTGAGGTGATCTCC	GGAGATCACCTCACAGCCCG	NC_004990	+	580			0	0	0	0	0	0	0	0	0	0	0	0
GAAGATGATGAAGGGCGAGC	GCTCGCCCTTCATCATCTTC	NC_004990	+	580			0	0	0	0	0	0	0	4	0	0	0	0
TGTCCCACGATATTACTCCC	GGGAGTAATATCGTGGGACA	NC_004990	+	580			0	0	0	0	0	0	0	0	0	0	0	0
CCCCGACGCGGGCACACGGC	GCCGTGTGCCCGCGTCGGGG	NC_004990	-	583			5	3	3	0	0	22	21	14	258	1	44	0
GAGTTACGAAGCGGTAGGGG	CCCCTACCGCTTCGTAACTC	NC_004990	-	583			43	36	42	7	14	322	279	314	593	447	381	114
GCGCTGGAGGATCTAGTGGT	ACCACTAGATCCTCCAGCGC	NC_004990	-	583			5	6	4	0	23	2	2	2	2	0	4	1
TACGGCAGCATACTGCTGCT	AGCAGCAGTATGCTGCCGTA	NC_004990	-	583			6	2	6	2	1	22	16	23	0	0	47	2
TGCCAAAGAGGGCGGCGCCA	TGGCGCCGCCCTCTTTGGCA	NC_004990	-	583			3	2	1	0	0	2	4	2	0	0	4	1
TTAAACCCGTCGGGTGTAGG	CCTACACCCGACGGGTTTAA	NC_004990	-	583			57	42	44	49	80	49	57	61	2	27	66	4
GAGCAGGTTGTTGTGCGAGC	GCTCGCACAACAACCTGCTC	NC_004990	-	588			40	34	31	24	13	36	46	39	0	3	85	2
GAGCCGCATGGGAAGAGGAC	GTCCTCTTCCCATGCGGCTC	NC_004990	-	588			12	5	5	0	4	40	32	44	133	139	66	1
TCTCTACTTGTACATGTGGT	ACCACATGTACAAGTAGAGA	NC_004990	-	588			26	17	13	137	58	37	19	14	1	0	35	0
AAAACGGGGAAGGGGTGCCG	CGGCACCCCTTCCCCGTTTT	NC_004990	-	590			50	50	47	117	49	56	55	50	0	5	72	2
TGGCGGAAGGGGCATGGTGG	CCACCATGCCCCTTCCGCCA	NC_004990	+	596			7	13	8	0	3	12	16	19	1	0	1	0
GTATGACCGGACGACATCCC	GGGATGTCGTCCGGTCATAC	NC_004990	+	602			0	0	0	0	0	0	0	0	0	0	0	0
AATGGCTTAGGATTTCGCGG	CCGCGAAATCCTAAGCCATT	NC_004990	+	603			0	0	0	0	0	4	4	0	0	0	0	0
GGGGCGAGACAAGCTCAGAG	CTCTGAGCTTGTCTCGCCCC	NC_004990	+	603			0	0	0	0	0	0	0	1	0	0	0	0
CTTACCTAGGCGAGGCACTC	GAGTGCCTCGCCTAGGTAAG	NC_004990	-	604			0	0	0	0	0	0	0	0	1	0	0	0
GTAACATTTGGTATATAGCA	TGCTATATACCAAATGTTAC	NC_004990	-	604			0	0	0	0	0	3	0	1	0	0	0	0
ATGAAGTCTCTTTTCACATG	CATGTGAAAAGAGACTTCAT	NC_004990	-	610			0	0	0	0	0	4	0	0	0	0	0	0
CTGCATCCAATGCAAAACTG	CAGTTTTGCATTGGATGCAG	NC_004990	-	610			2	0	0	0	0	0	2	4	0	1	0	0
CTTGGTAGTGTGGGCATGGT	ACCATGCCCACACTACCAAG	NC_004990	-	610			3	3	5	0	25	13	9	4	0	0	11	0
GCCTACCTAAGTGATAGCAT	ATGCTATCACTTAGGTAGGC	NC_004990	-	610			22	34	18	0	5	22	27	29	0	1	16	0
GGGGGATAGTCGGGAGGGAA	TTCCCTCCCGACTATCCCCC	NC_004990	-	610			11	7	6	0	0	7	7	6	0	0	14	1
TAATTCGTCTGCGATGTGTT	AACACATCGCAGACGAATTA	NC_004990	-	610			0	0	0	0	0	0	1	4	0	0	0	0
TGTTCTGCGCGGTTACCTGA	TCAGGTAACCGCGCAGAACA	NC_004990	-	610			3	1	2	0	1	36	22	32	0	0	52	1
TTTCGTCAATTAGCGAGACC	GGTCTCGCTAATTGACGAAA	NC_004990	-	610			0	1	0	0	0	0	0	1	0	0	1	0
CGACTGTGATCGTCATGACA	TGTCATGACGATCACAGTCG	NC_004990	-	611			6	10	9	42	0	10	10	12	0	1	4	0
TGTAGTGAGAATTTTATGCC	GGCATAAAATTCTCACTACA	NC_004990	-	611			9	10	5	0	1	12	2	10	0	47	30	0
CCGTACGGGGGTGGTGCGCT	AGCGCACCACCCCCGTACGG	NC_004990	-	641			182	184	125	151	358	243	212	239	1	6	247	9
GACGGTACTTCTTATAAAAT	ATTTTATAAGAAGTACCGTC	NC_004990	-	642			0	0	0	0	0	0	0	0	0	0	0	0
TTAGTATCGCGTGTTGCACT	AGTGCAACACGCGATACTAA	NC_004990	-	648			1	3	1	0	0	2	2	0	0	0	1	0
GTACGTTGGCGGTTGTTATG	CATAACAACCGCCAACGTAC	NC_004990	+	649			25	18	21	2	6	159	169	152	4	380	246	1433
CGGAAAGTGAGACGGATGGA	TCCATCCGTCTCACTTTCCG	NC_004990	+	669			0	0	0	0	0	0	1	0	0	0	0	0
GAGACCGGGGGTCCGAAGAC	GTCTTCGGACCCCCGGTCTC	NC_004990	+	669			26	17	9	35	15	13	29	20	102	7	23	41
ATCTGGATGTCGCTAGTATT	AATACTAGCGACATCCAGAT	NC_004990	-	677			0	1	3	0	0	7	11	2	0	0	20	0
GCGTTTGGTTAATATGATCG	CGATCATATTAACCAAACGC	NC_004990	-	677			0	0	0	0	0	0	2	5	0	0	0	0
GGGAGCGGGTAGGCGCGTGG	CCACGCGCCTACCCGCTCCC	NC_004990	+	679			0	0	0	0	0	0	0	0	0	0	0	0
AAGTGATTTTATGCGGAATG	CATTCCGCATAAAATCACTT	NC_004990	+	684			39	20	34	1	2	65	70	76	1	300	206	1
CGTGTCTGCCGGTTGTGGGC	GCCCACAACCGGCAGACACG	NC_004990	+	684			0	0	0	0	0	0	0	0	0	1	1	0
CCGAGTTTTGCCAGGGGACG	CGTCCCCTGGCAAAACTCGG	NC_004990	-	687			0	0	2	0	1	8	15	23	1	3	4	8
ACGGAGGTGCACGCGTGAGG	CCTCACGCGTGCACCTCCGT	NC_004990	+	689			0	0	0	0	0	1	3	2	0	0	0	0
ATGAATGCCATCGGGCAGAG	CTCTGCCCGATGGCATTCAT	NC_004990	-	692			0	0	0	0	0	0	4	1	0	0	0	0
CCTGAATCGGATGTGGTATG	CATACCACATCCGATTCAGG	NC_004990	-	692			42	21	26	2	8	18	20	17	1	1	14	2
GATCATGTAGGGCCTAAACT	AGTTTAGGCCCTACATGATC	NC_004990	-	692			37	47	26	2	51	80	84	78	2	47	131	1139
GGAGGCCTTACAGACATGAG	CTCATGTCTGTAAGGCCTCC	NC_004990	-	692			41	43	47	181	25	45	53	36	1	9	41	1
GGGCAGTCTGCGCGGGGGGG	CCCCCCCGCGCAGACTGCCC	NC_004990	-	692			0	2	0	0	1	5	7	14	0	0	15	0
TATAGGTGGGATGGCCGGGC	GCCCGGCCATCCCACCTATA	NC_004990	-	692			3	1	4	0	0	4	11	4	0	0	3	0
TGGGAACTTAACGTTCAAAG	CTTTGAACGTTAAGTTCCCA	NC_004990	-	692			0	0	0	0	0	0	0	0	0	0	0	0
CGTGTCGGACAGGGGCAGTG	CACTGCCCCTGTCCGACACG	NC_004990	-	694			111	89	65	704	64	98	109	103	2	24	98	4
GGGTGGGTGAAGGGACCGAG	CTCGGTCCCTTCACCCACCC	NC_004990	-	694			6	6	3	0	0	26	45	35	66	1	23	321
GCAATACGAGTAAAAGCCCT	AGGGCTTTTACTCGTATTGC	NC_004990	-	697			23	22	15	0	10	15	19	9	1	10	9	1
GCCAGGGACATACTATTCGT	ACGAATAGTATGTCCCTGGC	NC_004990	-	697			0	0	0	0	0	0	0	0	0	0	0	0
GGTTGGGGGCAGAGATGAGG	CCTCATCTCTGCCCCCAACC	NC_004990	-	709			0	0	0	0	0	2	2	2	0	0	1	0
AACTTCGGTTCCTCAGTAAG	CTTACTGAGGAACCGAAGTT	NC_004990	+	714			1	0	0	0	0	1	0	0	0	0	0	0
CGGACTGTGTGCCAGGTCTT	AAGACCTGGCACACAGTCCG	NC_004990	+	714			0	0	0	0	0	0	0	0	0	0	2	0
GCTGAAACGTGGGGATACCG	CGGTATCCCCACGTTTCAGC	NC_004990	+	714			1	1	0	0	0	3	10	8	0	0	0	9
GTATCTTTTTGGGGTTTTAG	CTAAAACCCCAAAAAGATAC	NC_004990	+	714			2	2	3	0	1	0	13	14	258	0	14	0
GTTGCAGGGGCAACCGGGGT	ACCCCGGTTGCCCCTGCAAC	NC_004990	+	714			0	0	0	0	0	4	0	0	0	0	0	0
TAAGTGCCAGGAGTGGTGCG	CGCACCACTCCTGGCACTTA	NC_004990	+	714			0	0	0	0	0	6	7	4	0	0	1	32
ACCATCCTTCGATTGTCAGG	CCTGACAATCGAAGGATGGT	NC_004990	-	722			10	3	3	0	3	20	39	29	3	4	27	0
GGACTGCTAAAAGTGCCATT	AATGGCACTTTTAGCAGTCC	NC_004990	-	722			1	1	0	0	0	7	5	8	0	0	6	0
GTTACTGTTTCATATCGCTG	CAGCGATATGAAACAGTAAC	NC_004990	-	722			11	7	1	0	1	6	7	6	0	1	4	1
ACGAATCGGGTCGTGGAATC	GATTCCACGACCCGATTCGT	NC_004990	+	726			0	0	0	0	0	0	2	1	0	0	0	0
AGCAGTGAGAGTGAGCAAAC	GTTTGCTCACTCTCACTGCT	NC_004990	+	726			0	0	0	0	0	1	0	0	0	0	0	0
AGTACTGACCGGTTGCGGGA	TCCCGCAACCGGTCAGTACT	NC_004990	+	726			0	1	0	0	1	23	13	18	60	2	15	59
AGTTATTCAATATAAACTAG	CTAGTTTATATTGAATAACT	NC_004990	+	726			0	0	0	0	0	0	0	0	0	0	0	0
AGTTGCGCCAACATTGCGAG	CTCGCAATGTTGGCGCAACT	NC_004990	+	726			11	4	9	41	6	1	0	5	0	0	5	0
CGCAGCTGCTTGTCCCCCGC	GCGGGGGACAAGCAGCTGCG	NC_004990	+	726			0	0	0	0	0	1	1	1	0	0	0	0
CTACTGCGCGAGACGGAACG	CGTTCCGTCTCGCGCAGTAG	NC_004990	+	726			0	0	0	0	0	0	0	0	0	0	0	0
CTTCACTTATTATGTGTGAT	ATCACACATAATAAGTGAAG	NC_004990	+	726			1	2	1	0	0	1	6	2	0	0	4	0
CTTGCGGACATCGGTATGGT	ACCATACCGATGTCCGCAAG	NC_004990	+	726			0	0	0	0	0	0	0	0	0	0	0	0
GAGCGGCCTCAGAAGGAGAG	CTCTCCTTCTGAGGCCGCTC	NC_004990	+	726			10	6	12	0	2	14	19	8	80	3	8	24
GATCCCGGAATCCAACGGAC	GTCCGTTGGATTCCGGGATC	NC_004990	+	726			0	0	0	0	0	1	1	4	0	0	0	0
GCGCGTCTCTGTGGTTATAA	TTATAACCACAGAGACGCGC	NC_004990	+	726			0	0	1	0	0	2	2	0	0	0	0	26
GCGTGTCGCTATGGAAGGGG	CCCCTTCCATAGCGACACGC	NC_004990	+	726			0	0	0	0	0	0	0	0	0	0	0	0
GCTCGCCGCCGCCCTGCTCG	CGAGCAGGGCGGCGGCGAGC	NC_004990	+	726			0	0	0	0	0	1	0	2	0	0	0	0
GCTGCGAATTTGTTATTGAT	ATCAATAACAAATTCGCAGC	NC_004990	+	726			0	0	0	0	0	0	0	0	0	0	0	0
GGCACGTTGCAGCTTCAGGG	CCCTGAAGCTGCAACGTGCC	NC_004990	+	726			3	1	1	0	0	0	1	0	0	0	2	0
GGCATGGCCCGCCTGATCAT	ATGATCAGGCGGGCCATGCC	NC_004990	+	726			2	6	1	0	0	44	56	44	0	0	35	128
GGCGTAGCCCGGCGGCAGGC	GCCTGCCGCCGGGCTACGCC	NC_004990	+	726			4	4	3	0	0	34	46	47	17	45	12	0
GTAAGTTTCGGCTGTGGTGA	TCACCACAGCCGAAACTTAC	NC_004990	+	726			0	0	0	0	0	6	16	9	0	0	7	0
TAAAAAGGTGAAACGCCTGA	TCAGGCGTTTCACCTTTTTA	NC_004990	+	726			0	0	0	0	0	0	0	0	0	0	0	0
TATTCGTTACTGCGGAGATC	GATCTCCGCAGTAACGAATA	NC_004990	+	726			0	0	0	0	0	0	0	0	0	0	0	0
TCACATTAGCGTGTGGACTT	AAGTCCACACGCTAATGTGA	NC_004990	+	726			0	0	0	0	0	0	0	3	0	0	0	0
TCGTCGTGTTGGGGGGCACC	GGTGCCCCCCAACACGACGA	NC_004990	+	726			4	1	4	0	0	10	11	8	0	0	0	0
TGGCAATGTTGAGATCCGAG	CTCGGATCTCAACATTGCCA	NC_004990	+	726			6	2	6	0	0	0	3	3	1	0	2	0
TTGGACATTTGCGAGGCCGT	ACGGCCTCGCAAATGTCCAA	NC_004990	+	726			0	0	0	0	0	0	1	2	0	1	0	0
TTTGGGGCCGGGGAGAGGGT	ACCCTCTCCCCGGCCCCAAA	NC_004990	+	726			0	0	0	0	0	0	0	0	0	0	0	0
GCAGGCATTAGTACAACTGA	TCAGTTGTACTAATGCCTGC	NC_004990	-	732			4	2	2	0	1	11	17	13	0	0	12	1
AAAGCTTTACTCGTACCTCA	TGAGGTACGAGTAAAGCTTT	NC_004990	-	734			2	1	2	0	0	2	14	6	0	1	10	240
AAAGGTACAGGGGGCTGGAG	CTCCAGCCCCCTGTACCTTT	NC_004990	-	734			69	77	64	146	134	102	92	112	3	60	146	3
AATAGCCCCCCGTGTATAAG	CTTATACACGGGGGGCTATT	NC_004990	-	734			10	8	5	1	6	8	16	17	0	5	10	2
AATCTTTGGGTTCGTACCTT	AAGGTACGAACCCAAAGATT	NC_004990	-	734			34	36	21	1	12	39	50	37	0	10	57	0
AATTGTGGCCAAGGGGGGGG	CCCCCCCCTTGGCCACAATT	NC_004990	-	734			1	2	0	0	0	2	2	0	0	0	8	0
ACCGCTGATGTGATTCGGCC	GGCCGAATCACATCAGCGGT	NC_004990	-	734			0	0	0	0	0	0	0	2	0	0	4	0
AGTCTGTTAGTAAGTTTGCT	AGCAAACTTACTAACAGACT	NC_004990	-	734			28	21	14	1	17	35	62	46	0	21	49	3
AGTGGTTAATGGCGCCAGGA	TCCTGGCGCCATTAACCACT	NC_004990	-	734			7	6	3	0	0	4	8	5	0	0	9	0
ATCCGAGGATAGATGGGTTA	TAACCCATCTATCCTCGGAT	NC_004990	-	734			0	0	0	0	0	0	0	0	0	0	0	0
ATTGCGCGTGTTAGCGGTAC	GTACCGCTAACACGCGCAAT	NC_004990	-	734			41	27	28	196	17	35	37	36	0	0	30	4
CGGCCAAATCAGGCGCGGGC	GCCCGCGCCTGATTTGGCCG	NC_004990	-	734			11	14	9	1	0	38	31	51	0	3	10	0
CGGCCATAGCAGGGGGTGAT	ATCACCCCCTGCTATGGCCG	NC_004990	-	734			2	3	2	0	0	10	1	7	0	0	16	0
CGGTAAGGGCATGTGGGGTA	TACCCCACATGCCCTTACCG	NC_004990	-	734			21	16	15	0	12	18	35	14	0	0	47	3
CGTAAACAAATAATTATGTG	CACATAATTATTTGTTTACG	NC_004990	-	734			8	20	11	0	25	21	12	8	0	22	18	0
CGTATTCGGGCAGGAAGAGA	TCTCTTCCTGCCCGAATACG	NC_004990	-	734			0	0	0	0	0	2	0	1	0	0	0	0
CGTGGGCTCGTGGGCAAATC	GATTTGCCCACGAGCCCACG	NC_004990	-	734			2	0	2	0	3	1	0	0	0	0	0	0
CTATCTGTGAAGATCCAACT	AGTTGGATCTTCACAGATAG	NC_004990	-	734			66	64	64	20	57	25	25	21	3	14	10	1
CTTCTGCGGGAGGGCAAGTG	CACTTGCCCTCCCGCAGAAG	NC_004990	-	734			77	62	68	3	134	89	130	103	315	236	146	1
GAAGAGGCGGCGAGGACTTC	GAAGTCCTCGCCGCCTCTTC	NC_004990	-	734			20	23	16	44	38	22	24	20	1	1	13	5
GACGGGAGGGGGGGCGCGGC	GCCGCGCCCCCCCTCCCGTC	NC_004990	-	734			17	12	9	0	0	22	27	17	1	2	4	396
GATTACAAGCCCCTGGGGTG	CACCCCAGGGGCTTGTAATC	NC_004990	-	734			0	0	0	0	1	4	4	10	0	0	13	1
GCCAGTATCGGGTCTGTCGT	ACGACAGACCCGATACTGGC	NC_004990	-	734			0	2	2	0	0	1	2	5	0	0	6	0
GCCCATACTTAATCTGTCCT	AGGACAGATTAAGTATGGGC	NC_004990	-	734			28	30	21	2	27	47	73	63	88	4	48	348
GCGAGGAATGCTGAAACGGC	GCCGTTTCAGCATTCCTCGC	NC_004990	-	734			222	178	154	131	255	152	178	175	47	14	138	667
GCTATCAATAGCGCTGCGCA	TGCGCAGCGCTATTGATAGC	NC_004990	-	734			3	6	2	0	0	13	24	9	95	1	10	1
GCTGGGGCGAAGGACGCCCG	CGGGCGTCCTTCGCCCCAGC	NC_004990	-	734			24	21	15	0	27	14	11	11	0	1	18	38
GGACGGGACGAGCGCGGGAA	TTCCCGCGCTCGTCCCGTCC	NC_004990	-	734			0	1	1	0	0	5	0	0	0	0	0	0
GGCAGGGGAAGGCAGCGGAC	GTCCGCTGCCTTCCCCTGCC	NC_004990	-	734			0	0	0	0	0	0	1	1	0	0	0	0
GGCCACAGGGTGGGCCGAAG	CTTCGGCCCACCCTGTGGCC	NC_004990	-	734			6	5	3	0	0	27	28	33	1	3	19	6
GGGAAAAAATATGTGTCCAA	TTGGACACATATTTTTTCCC	NC_004990	-	734			75	71	76	10	90	204	182	158	35	31	136	70
GGGTCAAGTGCAGAGATGAG	CTCATCTCTGCACTTGACCC	NC_004990	-	734			6	5	5	1	3	18	4	7	603	1	5	2
GGGTGGATGGATCAGGGGGA	TCCCCCTGATCCATCCACCC	NC_004990	-	734			29	18	13	0	1	5	9	11	0	0	10	1
GGTCTAACCGCTCAGTTAAC	GTTAACTGAGCGGTTAGACC	NC_004990	-	734			17	30	10	2	4	73	62	72	69	582	84	34
GTACATGGGATGAGCCTGGT	ACCAGGCTCATCCCATGTAC	NC_004990	-	734			0	0	0	0	0	1	1	0	0	0	0	0
GTATGCGGGTCGAGCTAGAC	GTCTAGCTCGACCCGCATAC	NC_004990	-	734			7	5	0	0	0	2	3	0	0	0	0	0
GTGATGTAGAGTATGCGGGG	CCCCGCATACTCTACATCAC	NC_004990	-	734			38	28	23	6	11	175	189	151	445	558	299	1325
GTGTCAAGGCCGTTAGACAT	ATGTCTAACGGCCTTGACAC	NC_004990	-	734			12	15	8	1	46	15	24	27	0	8	3	1
GTTAGGAGCTAGTAGCCTGC	GCAGGCTACTAGCTCCTAAC	NC_004990	-	734			249	240	182	389	305	51	35	25	0	3	30	4
TAACGATGCTGCGGGAGGGT	ACCCTCCCGCAGCATCGTTA	NC_004990	-	734			53	32	21	0	14	45	71	68	0	14	51	8
TAGCCGCGAAGGCTCGGTAG	CTACCGAGCCTTCGCGGCTA	NC_004990	-	734			43	49	31	1	18	44	60	55	1	22	38	1
TAGGCTAATTTGCCGCGGCT	AGCCGCGGCAAATTAGCCTA	NC_004990	-	734			79	95	71	4	79	55	66	71	1	10	119	202
TAGTATGGGGAAATTTACCA	TGGTAAATTTCCCCATACTA	NC_004990	-	734			97	99	76	55	65	124	132	114	75	1367	170	27
TCAAAGCTTCATGTTAAAAG	CTTTTAACATGAAGCTTTGA	NC_004990	-	734			1	0	0	0	1	12	5	5	0	3	1	0
TCAAGGGTGCGAGGAGTACG	CGTACTCCTCGCACCCTTGA	NC_004990	-	734			73	64	59	52	60	95	127	101	1	34	170	307
TCACCGACGAGAGCTTACCG	CGGTAAGCTCTCGTCGGTGA	NC_004990	-	734			2	0	2	0	0	18	10	20	0	1	23	5
TCACGCCACCCGACGCTAGA	TCTAGCGTCGGGTGGCGTGA	NC_004990	-	734			2	5	4	1	1	9	2	4	0	0	5	0
TCGTGACACTTTTATGAATA	TATTCATAAAAGTGTCACGA	NC_004990	-	734			0	0	0	0	0	0	0	0	1	0	0	0
TCTAATACGGGCGGCCGGTC	GACCGGCCGCCCGTATTAGA	NC_004990	-	734			7	5	4	0	21	16	4	7	55	0	13	0
TGAGGTAGGACGTGCGGAGA	TCTCCGCACGTCCTACCTCA	NC_004990	-	734			17	13	10	3	16	20	34	23	0	16	9	1
TGCATGTTCTGGGAGCCGTG	CACGGCTCCCAGAACATGCA	NC_004990	-	734			3	6	0	0	24	14	12	13	0	0	7	0
TTGGACTAGTCTTACAAGCT	AGCTTGTAAGACTAGTCCAA	NC_004990	-	734			93	81	50	55	221	28	37	64	4	45	34	319
TTGGCCATAGGCCGCGCGAG	CTCGCGCGGCCTATGGCCAA	NC_004990	-	734			47	35	26	11	131	25	33	18	1	16	44	4
CTTACTGCACGGATAGCATA	TATGCTATCCGTGCAGTAAG	NC_004990	+	755			12	15	7	1	3	49	46	37	2	2665	58	4
GGCGGGGGCAGGGCGGGGCC	GGCCCCGCCCTGCCCCCGCC	NC_004990	+	757			0	1	1	0	0	4	7	6	0	0	0	0
GGGAAGTAGGGGGTGTGTGG	CCACACACCCCCTACTTCCC	NC_004990	+	757			0	0	0	0	0	1	0	3	0	0	0	0
TTCGTCCTTATTTGCTATGA	TCATAGCAAATAAGGACGAA	NC_004990	+	759			0	0	0	0	0	0	2	4	0	0	0	0
AAGTCAGGAGGTGGGACGGG	CCCGTCCCACCTCCTGACTT	NC_004990	-	765			7	6	8	0	0	27	25	16	1	2	17	0
GCATGTCTCATTGACGGCGT	ACGCCGTCAATGAGACATGC	NC_004990	-	765			23	21	14	14	0	23	32	21	1	0	32	77
TTTTATGGTTTGGGTTGGAT	ATCCAACCCAAACCATAAAA	NC_004990	-	767			0	0	0	0	0	1	4	2	0	0	0	0
GGTCATGAGCGACCATAGGA	TCCTATGGTCGCTCATGACC	NC_004990	+	769			3	2	2	0	0	2	1	6	0	0	1	29
GCCAGACATTGGAGGATCAG	CTGATCCTCCAATGTCTGGC	NC_004990	-	772			3	3	4	0	0	3	0	1	0	0	0	0
GATCTTTTATCAGTTCCAGT	ACTGGAACTGATAAAAGATC	NC_004990	+	777			0	0	0	0	0	0	1	1	0	0	0	0
GGTTTGATGACCTGGTTTAT	ATAAACCAGGTCATCAAACC	NC_004990	+	777			0	0	0	0	0	1	3	5	0	0	0	0
AAGCCTCGGATGGGGTACGA	TCGTACCCCATCCGAGGCTT	NC_004990	-	777			0	0	0	0	0	3	3	6	0	0	0	0
AGAGAGGAGTAGCGCGGGGG	CCCCCGCGCTACTCCTCTCT	NC_004990	-	777			7	14	14	1	41	32	51	45	0	79	35	3
AGCAATCAGAGGCTTTTAGT	ACTAAAAGCCTCTGATTGCT	NC_004990	-	777			0	0	0	0	1	11	14	18	1	0	23	0
ATCTGTCTAGGGGAAGCTGG	CCAGCTTCCCCTAGACAGAT	NC_004990	-	777			14	8	9	0	1	18	20	30	0	3	26	2
GTCGTAGGATTAGTGGTTGC	GCAACCACTAATCCTACGAC	NC_004990	-	777			0	0	0	0	0	0	4	0	0	0	0	0
TCGTGTGTCAAGAATGTGAT	ATCACATTCTTGACACACGA	NC_004990	-	777			0	0	0	0	0	0	0	0	0	0	0	0
TCGTGTGTCACGGATGTGAT	ATCACATCCGTGACACACGA	NC_004990	-	777			41	51	33	9	1	66	94	66	8	37	159	5
TTAATCAAAAGATTGCTCGG	CCGAGCAATCTTTTGATTAA	NC_004990	-	777			35	42	21	435	22	22	22	12	7	0	34	1
AAGGACCGTCTGGCATTGGG	CCCAATGCCAGACGGTCCTT	NC_004990	-	778			0	0	0	0	0	3	0	0	0	0	0	0
AGAGAAGCTGTGGGCAGGAG	CTCCTGCCCACAGCTTCTCT	NC_004990	-	778			2	1	0	0	0	8	7	12	0	5	12	0
ACAACGTTTCGCGTTACTCG	CGAGTAACGCGAAACGTTGT	NC_004990	-	785			42	28	20	0	87	112	94	132	3	8	125	4
TCGGTTCCCTCTCCGTTCGT	ACGAACGGAGAGGGAACCGA	NC_004990	-	785			0	1	0	0	0	4	3	4	0	0	0	0
TGTCCGTTGGAATGTTTATG	CATAAACATTCCAACGGACA	NC_004990	-	785			0	3	1	0	1	15	19	8	0	3	10	0
ACGGTGGGTGGTAGGCCATG	CATGGCCTACCACCCACCGT	NC_004990	-	791			4	6	8	0	0	13	13	16	0	3	8	0
ACGACGGGCGGATAGGAGTC	GACTCCTATCCGCCCGTCGT	NC_004990	+	818			0	0	0	0	0	0	0	0	0	0	0	0
ATGCGCTCAAGGGGATTGCA	TGCAATCCCCTTGAGCGCAT	NC_004990	-	821			19	10	11	0	16	15	4	10	1	9	14	542
CTTTTCTTGCCGTTTAATTA	TAATTAAACGGCAAGAAAAG	NC_004990	-	821			53	41	41	78	50	177	215	215	29	31	206	90
TGTAGCCGTTGTCAAGGAGT	ACTCCTTGACAACGGCTACA	NC_004990	-	821			57	43	42	1	10	69	67	82	1	458	52	3
TTACGGAAGGAGTTTAGCCG	CGGCTAAACTCCTTCCGTAA	NC_004990	-	821			15	22	6	1	14	16	14	17	0	449	7	0
TTCCAGCGTTAGCCCCCCAA	TTGGGGGGCTAACGCTGGAA	NC_004990	+	825			4	2	4	0	1	14	18	11	0	4	46	0
GCGGGCGCGGCCGTTAGGCG	CGCCTAACGGCCGCGCCCGC	NC_004990	+	830			10	6	10	3	2	87	80	78	1	39	59	510
AGGGGTCTTGCGGGTGCTGT	ACAGCACCCGCAAGACCCCT	NC_004990	-	833			5	3	0	0	0	3	2	6	0	1	2	0
GCGATAAGTTAATTGTGGGG	CCCCACAATTAACTTATCGC	NC_004990	-	838			10	4	3	9	7	6	10	12	0	4	7	0
TCGGGGCGGCAATCAGGATG	CATCCTGATTGCCGCCCCGA	NC_004990	-	838			2	0	0	0	0	11	11	8	53	2	13	0
GCGTTTGTGCTTCTACCACG	CGTGGTAGAAGCACAAACGC	NC_004990	+	840			0	2	2	0	0	16	9	19	0	0	14	1
ACCTTTCCTGTACTTGCATC	GATGCAAGTACAGGAAAGGT	NC_004990	+	842			0	0	2	0	0	3	9	3	0	0	0	0
GGGGATCGGCCAGCATCGTC	GACGATGCTGGCCGATCCCC	NC_004990	-	848			25	27	11	65	67	36	34	40	25	5	30	1
CTAGAACGGGTGACAGGGCC	GGCCCTGTCACCCGTTCTAG	NC_004990	-	850			38	26	21	201	28	37	46	36	2	6	35	102
TATTGGTTTGGCACTTCTGA	TCAGAAGTGCCAAACCAATA	NC_004990	+	865			1	1	1	1	0	12	6	5	0	0	16	1
GACGTGAGACAGCCGGCCGC	GCGGCCGGCTGTCTCACGTC	NC_004990	+	868			2	2	1	1	0	11	9	12	1	4	20	1
AGGCTGATTACATATGAAGG	CCTTCATATGTAATCAGCCT	NC_004990	+	873			1	3	1	0	0	13	20	15	68	0	12	2
GATTTGGACTTTTGATCGGA	TCCGATCAAAAGTCCAAATC	NC_004990	-	873			15	13	12	0	4	20	15	21	0	0	30	1
TTAATTTCGAATCTGGATTG	CAATCCAGATTCGAAATTAA	NC_004990	-	873			11	15	10	0	0	11	17	18	0	0	29	1
GCTAAGGTTTCTGGCTGCTG	CAGCAGCCAGAAACCTTAGC	NC_004990	-	881			17	12	12	193	3	4	3	5	0	0	4	0
GCTGTGAGAATCTACGAACC	GGTTCGTAGATTCTCACAGC	NC_004990	+	890			0	0	0	0	0	0	2	0	0	0	0	0
GCTTCTCTGAGGGTGGAGGG	CCCTCCACCCTCAGAGAAGC	NC_004990	+	890			10	9	6	1	0	22	12	18	0	25	27	95
GGATGTGCGCTGAGGGCAGA	TCTGCCCTCAGCGCACATCC	NC_004990	+	890			15	11	11	14	7	10	0	13	0	0	5	2
TGGTTTTGCAACATACGTAT	ATACGTATGTTGCAAAACCA	NC_004990	+	890			2	2	0	0	0	9	15	12	0	0	10	7
TTTACTAGTGTCGTGATATC	GATATCACGACACTAGTAAA	NC_004990	+	893			4	10	8	0	0	14	4	9	0	1	13	0
ACTCGGATTAGCCCTACACG	CGTGTAGGGCTAATCCGAGT	NC_004990	-	893			3	5	3	0	0	14	16	22	0	0	30	0
GATGGCATAGGCGGCGGGAC	GTCCCGCCGCCTATGCCATC	NC_004990	-	893			1	2	8	0	4	6	5	5	0	0	3	0
ATCAAAGGTGATAGACAAGA	TCTTGTCTATCACCTTTGAT	NC_004990	-	898			1	0	0	0	0	5	1	2	0	0	0	0
GTTATTAGAAACACGGATCG	CGATCCGTGTTTCTAATAAC	NC_004990	-	898			17	8	4	1	6	20	17	24	1	2	19	2
ATCATTAAAAGAGTTCTAAA	TTTAGAACTCTTTTAATGAT	NC_004990	+	900			33	39	39	57	9	33	31	49	183	2	46	0
CCGGTACGTCGCCTCGGTCT	AGACCGAGGCGACGTACCGG	NC_004990	+	900			14	18	12	18	4	67	100	74	1	37	141	10
CGGAAAGTGGCCGTTCACAG	CTGTGAACGGCCACTTTCCG	NC_004990	+	900			0	0	0	0	0	1	8	0	0	0	0	0
GGCCGATTCATGCAATTAAC	GTTAATTGCATGAATCGGCC	NC_004990	+	900			34	18	24	1	1	12	20	13	0	0	25	1
CTTAAGGGAGGTGGGAGGGC	GCCCTCCCACCTCCCTTAAG	NC_004990	+	901			10	10	12	0	1	13	18	24	0	2	15	0
ATACCTAGTTAACGGCAGGG	CCCTGCCGTTAACTAGGTAT	NC_004990	-	908			57	23	22	137	13	82	72	72	1	0	65	98
GGGCAGGTGTGGGCGGGGTA	TACCCCGCCCACACCTGCCC	NC_004990	-	908			0	1	2	0	0	11	22	3	0	2	15	0
GGGGATATGGGTAAGGCGAC	GTCGCCTTACCCATATCCCC	NC_004990	-	908			5	3	1	0	1	8	7	2	0	0	16	0
GTGGGGAAGGACGAGGGAGG	CCTCCCTCGTCCTTCCCCAC	NC_004990	-	908			147	118	110	45	185	136	162	163	124	452	234	755
GAAGGGCGTCGACTATTCCA	TGGAATAGTCGACGCCCTTC	NC_004990	-	917			6	5	7	2	0	32	35	67	2	14	52	103
GAACGAACAACATCGCTAAT	ATTAGCGATGTTGTTCGTTC	NC_004990	+	929			19	24	11	0	2	15	11	19	0	0	14	3
GGAAGGGGCTGTTGCTGAGG	CCTCAGCAACAGCCCCTTCC	NC_004990	+	929			2	0	1	0	0	3	9	9	0	12	12	1
GACCTGAGGGTGACTGGGGC	GCCCCAGTCACCCTCAGGTC	NC_004990	-	937			43	27	19	177	115	12	3	11	0	0	10	3
GGAGTACCAGGTCGCCCGGG	CCCGGGCGACCTGGTACTCC	NC_004990	-	947			1	0	0	0	2	0	0	0	0	10	1	0
GAGTCAGTGCCGGGTTGACA	TGTCAACCCGGCACTGACTC	NC_004990	-	948			15	21	17	44	9	19	19	15	2	1	24	6
CACGTCGATTTGTAAGGAGC	GCTCCTTACAAATCGACGTG	NC_004990	+	965			84	65	53	147	86	74	82	52	3	41	74	2
CAGCCTTCGCGCCGGGACTG	CAGTCCCGGCGCGAAGGCTG	NC_004990	+	965			1	0	2	146	7	2	7	4	0	1	0	0
CCGGGGGGATAGTTCGGGTA	TACCCGAACTATCCCCCCGG	NC_004990	+	965			4	3	3	0	0	6	3	11	0	14	6	0
CGCTGGCGAGACGGTAGGAC	GTCCTACCGTCTCGCCAGCG	NC_004990	+	965			0	1	1	0	0	0	0	0	0	0	0	0
CGGACGTTGCAGGTACTTGG	CCAAGTACCTGCAACGTCCG	NC_004990	+	985			9	12	8	0	9	20	17	10	1	0	13	293
CTACATGGACGGGCATCTAG	CTAGATGCCCGTCCATGTAG	NC_004990	+	985			75	72	56	274	41	45	69	73	2	1	75	102
TCGCCGAAGCATCTCTGCAA	TTGCAGAGATGCTTCGGCGA	NC_004990	-	988			0	0	0	1	0	1	0	2	0	0	0	120
ATGTTCGCATGGGAAGGGCG	CGCCCTTCCCATGCGAACAT	NC_004990	-	1019			24	23	11	0	1	21	25	12	1	0	48	2
AAGGTATTGGTTGGGGGGCG	CGCCCCCCAACCAATACCTT	NC_004990	+	1021			63	52	54	38	207	7	6	7	1	0	5	22
CGTTTTTTTTTCGTCAGATT	AATCTGACGAAAAAAAAACG	NC_004990	+	1021			11	13	13	0	1	9	21	20	82	9	40	17
AGATCTGGTTTGAGATCGCT	AGCGATCTCAAACCAGATCT	NC_004990	+	1022			97	86	78	64	101	147	140	155	1	14	172	10
GGAATGTCCGTCTTGGAGGC	GCCTCCAAGACGGACATTCC	NC_004990	+	1022			8	3	3	1	0	6	9	8	2	0	3	0
TTGGCGAGGTGATCCCGTAC	GTACGGGATCACCTCGCCAA	NC_004990	+	1022			2	0	0	0	0	5	3	5	0	0	0	0
AGGACGGGTAGGAGCGCCCG	CGGGCGCTCCTACCCGTCCT	NC_004990	-	1029			3	2	2	0	0	12	20	13	0	3	29	4
GATACTGACAGGCCGCAGGG	CCCTGCGGCCTGTCAGTATC	NC_004990	-	1029			111	95	73	446	176	90	187	132	36	34	184	361
GATGGCGACCGGTGGGGGGA	TCCCCCCACCGGTCGCCATC	NC_004990	-	1030			10	5	2	0	0	2	7	0	0	0	1	0
GGTATGCTTGTGTGAAGCAC	GTGCTTCACACAAGCATACC	NC_004990	+	1046			4	11	4	0	5	0	1	1	0	0	2	0
GCAAAGGGTAGCCGGGCCGG	CCGGCCCGGCTACCCTTTGC	NC_004990	+	1051			1	1	0	0	0	1	4	0	0	0	1	0
ACCGCCTTAGCATCTTAGGG	CCCTAAGATGCTAAGGCGGT	NC_004990	+	1053			0	0	1	0	0	0	0	0	0	0	0	0
TGGCATAGACGAAGGGTGGT	ACCACCCTTCGTCTATGCCA	NC_004990	-	1054			8	9	15	0	0	8	30	18	0	0	49	13
GTTCTCCTTTTAGAAAAGAC	GTCTTTTCTAAAAGGAGAAC	NC_004990	+	1058			0	0	0	0	0	0	0	0	0	0	0	0
GCGCGTTACACTACAGTATG	CATACTGTAGTGTAACGCGC	NC_004990	-	1059			0	0	0	0	0	0	0	0	0	0	0	0
AGGGGGGGGGGGACCGACGG	CCGTCGGTCCCCCCCCCCCT	NC_004990	-	1061			2	7	5	0	1	23	31	24	0	7	37	0
TTATTCGCTGATGTCGATGC	GCATCGACATCAGCGAATAA	NC_004990	-	1064			0	0	0	8	0	0	4	5	0	0	4	0
GTAGAACTGTAACCTGTGGT	ACCACAGGTTACAGTTCTAC	NC_004990	-	1066			1	1	1	1	0	27	16	26	0	10	12	2
GGGGTTGGGCATCTGACCTG	CAGGTCAGATGCCCAACCCC	NC_004990	-	1071			9	11	10	28	9	16	4	13	0	2	22	2
GTTCCTCCTGACCGGTGCAG	CTGCACCGGTCAGGAGGAAC	NC_004990	-	1071			2	4	3	0	0	1	8	2	0	0	17	0
TTGGCTCCGTAGGCAAGTAT	ATACTTGCCTACGGAGCCAA	NC_004990	-	1071			21	38	17	115	4	10	15	18	0	6	11	1
GTTAGTAGGATTGGTGTGAG	CTCACACCAATCCTACTAAC	NC_004990	-	1096			2	2	0	0	0	5	1	6	0	7	9	1
ACCGGTGCAGCCTGGGGGTG	CACCCCCAGGCTGCACCGGT	NC_004990	+	1098			18	13	19	228	18	4	8	15	1	0	17	0
AAATAATGTTCAGCACGGAG	CTCCGTGCTGAACATTATTT	NC_004990	+	1101			46	36	41	90	58	62	45	64	0	2	80	8
ACTCCGTATTTTAATGTCTT	AAGACATTAAAATACGGAGT	NC_004990	+	1101			26	30	29	32	8	28	20	13	3	2	49	204
GGGAGAGTCTATGAAGAGGA	TCCTCTTCATAGACTCTCCC	NC_004990	+	1101			88	87	96	31	219	32	27	19	1	0	2	3
TCAATAGGGTGGGCATGGTG	CACCATGCCCACCCTATTGA	NC_004990	+	1101			121	105	101	170	159	140	140	96	4	8	231	12
GATTGCGCGCGAACCGAGGT	ACCTCGGTTCGCGCGCAATC	NC_004990	-	1108			8	26	9	0	11	13	10	9	0	0	6	1
AGCTGACGGTGGCATGTATG	CATACATGCCACCGTCAGCT	NC_004990	-	1109			10	5	10	0	0	15	14	15	1	2	19	35
ATCGTCAATTGGTACCTATT	AATAGGTACCAATTGACGAT	NC_004990	-	1109			133	100	92	70	215	93	104	103	1	18	183	308
ATTCCGGCGGAAGGCAGGGG	CCCCTGCCTTCCGCCGGAAT	NC_004990	-	1109			0	2	2	0	0	0	1	3	0	0	0	0
CACCAATGGGTGCGGGACTC	GAGTCCCGCACCCATTGGTG	NC_004990	-	1109			18	12	17	92	6	12	12	15	0	2	13	0
CGCCCGGGGGTCGGCACGCG	CGCGTGCCGACCCCCGGGCG	NC_004990	-	1109			111	118	90	319	61	87	67	70	347	373	132	349
GTGACACTTTTGACGAGTTC	GAACTCGTCAAAAGTGTCAC	NC_004990	-	1109			4	3	0	0	1	16	10	18	0	9	23	0
TAGTAAGATCGCGAAGGTTG	CAACCTTCGCGATCTTACTA	NC_004990	-	1109			162	139	111	125	124	157	174	154	227	48	259	1014
TCCTCGGGGGAAGCGTCGTG	CACGACGCTTCCCCCGAGGA	NC_004990	-	1109			167	154	130	201	52	113	103	65	1	10	151	160
AAAGGGACGGCCTGCCTTCT	AGAAGGCAGGCCGTCCCTTT	NC_004990	+	1111			1	0	0	0	0	7	1	3	0	11	0	0
GGGCGGATGGAGGAGGCCGC	GCGGCCTCCTCCATCCGCCC	NC_004990	+	1111			21	13	19	0	24	35	41	40	0	24	78	2
TGTCCGCGGGACGCAGCCTC	GAGGCTGCGTCCCGCGGACA	NC_004990	+	1111			28	23	24	3	48	42	44	38	0	24	92	1
AATTGTCATACGAGGGCAGA	TCTGCCCTCGTATGACAATT	NC_004990	-	1119			7	3	1	2	0	12	6	10	0	0	7	0
GAGAAGAGCTAGGGGTGGGG	CCCCACCCCTAGCTCTTCTC	NC_004990	-	1119			48	34	55	122	49	34	40	56	1	312	57	4
TAATCGAGTGCACGCGAGGA	TCCTCGCGTGCACTCGATTA	NC_004990	-	1119			7	9	8	0	2	9	12	15	0	4	10	1
TTAAAAACGTGGCCTATATT	AATATAGGCCACGTTTTTAA	NC_004990	-	1119			57	69	41	120	67	54	46	66	2	4	105	4
TTTCGAGGCTCACAGCAGAT	ATCTGCTGTGAGCCTCGAAA	NC_004990	-	1119			20	19	16	0	14	12	14	16	94	0	48	0
GCGGTGCATGTTCTTACAGG	CCTGTAAGAACATGCACCGC	NC_004990	-	1121			65	53	47	33	38	38	51	37	348	6	81	450
AACGTTACCTACGACGCGGG	CCCGCGTCGTAGGTAACGTT	NC_004990	-	1144			0	0	0	0	0	27	14	24	0	0	17	1
GTCAAGGCTTTGGGTAGTTT	AAACTACCCAAAGCCTTGAC	NC_004990	+	1180			0	0	0	0	0	1	0	1	0	0	0	0
TTAGTGGTATGGGCAAAGGG	CCCTTTGCCCATACCACTAA	NC_004990	-	1248			21	32	13	74	1	18	16	9	0	1	46	33
GAACCTGACAAGGTGGCGGG	CCCGCCACCTTGTCAGGTTC	NC_004990	-	1259			30	26	35	137	190	45	44	24	2	7	57	2
GTTTTCATTGGGTGGTGGTT	AACCACCACCCAATGAAAAC	NC_004990	-	1259			5	1	4	0	1	4	2	9	0	0	9	0
TGGAAAAAACCGCCGGTGGG	CCCACCGGCGGTTTTTTCCA	NC_004990	+	1332			64	66	47	78	10	103	151	139	1	71	208	94
ACCCATGTCAGTACACGCGA	TCGCGTGTACTGACATGGGT	NC_004990	-	1340			34	21	18	2	14	22	20	24	0	13	12	1
TCGGCAGCGTGGCTGGAGGC	GCCTCCAGCCACGCTGCCGA	NC_004990	-	1340			14	16	13	2	9	49	45	43	206	16	76	5
TGGCGCTTATATTGTGACCC	GGGTCACAATATAAGCGCCA	NC_004990	+	1346			4	6	2	0	1	11	22	19	1	0	34	0
CTTACCTACGAATACAGGGG	CCCCTGTATTCGTAGGTAAG	NC_004990	+	1353			111	103	87	22	64	18	29	23	0	0	9	0
GGGTAACTCTGGGGGACGTG	CACGTCCCCCAGAGTTACCC	NC_004990	+	1353			1	0	2	0	0	13	8	8	0	0	11	0
TCTAGGTCGTCGATTTTCGC	GCGAAAATCGACGACCTAGA	NC_004990	-	1354			14	14	10	0	2	10	11	12	0	5	12	0
AAGTGTTCCACATGATCAGC	GCTGATCATGTGGAACACTT	NC_004990	+	1377			1	1	2	0	0	12	9	9	0	0	3	21
AGATTACTCGGGCGGAAAGA	TCTTTCCGCCCGAGTAATCT	NC_004990	+	1377			1	0	2	0	1	6	7	5	0	0	1	2
ATAAGCTTATTCGGTATAGC	GCTATACCGAATAAGCTTAT	NC_004990	+	1377			32	22	22	0	21	8	11	12	0	5	33	1
CGTTCTGGGTTAATAGTCAC	GTGACTATTAACCCAGAACG	NC_004990	-	1382			67	78	52	1	67	45	18	28	0	80	52	5
CGCACGTGTGTCTTTGTGCG	CGCACAAAGACACACGTGCG	NC_004990	-	1383			4	3	6	1	3	9	10	7	0	0	14	0
CGGAAGCATTCGTCTTCCTA	TAGGAAGACGAATGCTTCCG	NC_004990	-	1383			49	53	38	82	49	31	50	38	1	3	72	1
GGCTCAGCATTGATTGGGTA	TACCCAATCAATGCTGAGCC	NC_004990	-	1383			7	2	2	0	0	2	18	22	0	4	11	0
ACGGGCTGTACTAGTCGACT	AGTCGACTAGTACAGCCCGT	NC_004990	-	1385			17	13	22	26	17	39	45	39	229	5	73	1
ACGTTCAACAGCCCAGCGTC	GACGCTGGGCTGTTGAACGT	NC_004990	-	1385			73	81	58	204	73	59	75	76	2	178	94	511
CATCTAGGGAGAGTGGCTCA	TGAGCCACTCTCCCTAGATG	NC_004990	-	1385			17	23	7	0	12	12	8	5	1	1	14	1
GTGATCTCGGGAGACTAGAC	GTCTAGTCTCCCGAGATCAC	NC_004990	-	1385			1	0	1	0	0	0	0	7	0	0	0	0
GGTATAGGCCTGGGGTGTGG	CCACACCCCAGGCCTATACC	NC_004990	-	1405			2	3	2	0	0	5	5	5	0	0	15	0
CCCTAGGGTGCTCCCGCAGC	GCTGCGGGAGCACCCTAGGG	NC_004990	-	1410			19	10	10	79	4	9	11	4	0	0	19	0
CAGCATGAGATGCAGCAGAG	CTCTGCTGCATCTCATGCTG	NC_004990	+	1412			3	8	3	1	1	28	44	32	2	10	82	3
CTATGGGTAAGCGGGTGTGG	CCACACCCGCTTACCCATAG	NC_004990	+	1412			51	50	42	71	7	99	103	95	146	5	138	176
GCGGGGTGAGGGAGGCTGAG	CTCAGCCTCCCTCACCCCGC	NC_004990	+	1412			35	33	32	18	60	41	62	48	0	103	27	6
GGTGGGCAGAGCGAACGCAA	TTGCGTTCGCTCTGCCCACC	NC_004990	+	1412			97	104	88	184	187	68	95	82	8	5	132	232
GCAAGGCATGGTGCGTAGGG	CCCTACGCACCATGCCTTGC	NC_004990	+	1417			0	0	0	0	0	0	0	0	0	0	0	0
CAGTTCTAGTAGAGGGGAAA	TTTCCCCTCTACTAGAACTG	NC_004990	-	1420			1	3	3	0	0	4	0	6	0	0	2	0
CGAGCGTTCTGGTGAGGAAA	TTTCCTCACCAGAACGCTCG	NC_004990	-	1420			23	23	26	0	101	16	21	18	0	2	33	97
CGCTGGGCGGTAGAGCTCGG	CCGAGCTCTACCGCCCAGCG	NC_004990	-	1420			4	3	2	0	0	1	2	5	0	0	6	1
GAACCAGCGGGAGGGTAGGT	ACCTACCCTCCCGCTGGTTC	NC_004990	-	1420			0	1	0	0	0	4	9	6	0	0	1	0
GGAAGTCCTCCAGGACAACA	TGTTGTCCTGGAGGACTTCC	NC_004990	-	1420			6	6	3	0	0	12	4	6	0	0	12	0
GGGAGGGGCTAGGTTATGCG	CGCATAACCTAGCCCCTCCC	NC_004990	-	1420			1	0	1	0	1	11	3	18	0	11	21	1
GTGGACTGTTGATCAGGTGG	CCACCTGATCAACAGTCCAC	NC_004990	-	1420			56	70	49	76	13	52	62	66	0	305	113	328
GTGGGCGAGCAACGGGTGCG	CGCACCCGTTGCTCGCCCAC	NC_004990	-	1420			19	24	28	0	26	17	16	28	0	3	21	1
GTTGTAAGAATTCTTTCGCT	AGCGAAAGAATTCTTACAAC	NC_004990	-	1420			48	55	40	190	233	31	40	41	0	5	74	10
AAGAGGGACCATAGAAGCGA	TCGCTTCTATGGTCCCTCTT	NC_004990	+	1423			3	1	2	0	20	0	1	1	0	0	0	0
AAGGGGACCTCAAGCGGCTC	GAGCCGCTTGAGGTCCCCTT	NC_004990	+	1423			6	5	4	0	3	14	8	11	0	0	11	78
AGACGAAGGGCTGTGGCTAT	ATAGCCACAGCCCTTCGTCT	NC_004990	+	1423			0	0	1	0	0	0	4	0	0	0	0	0
ATGGATAGGTCTTTGGATAC	GTATCCAAAGACCTATCCAT	NC_004990	+	1423			3	5	3	1	1	6	2	10	0	0	7	0
CGGGGGGAAATAGTGGTCCG	CGGACCACTATTTCCCCCCG	NC_004990	+	1423			27	13	16	1	3	98	95	81	63	20	112	4
GCTCTGGCCCGCTCGGAATA	TATTCCGAGCGGGCCAGAGC	NC_004990	+	1423			72	61	59	24	31	79	81	89	29	73	132	24
GTCAGAGTGGGGGCTTGCGG	CCGCAAGCCCCCACTCTGAC	NC_004990	+	1423			0	1	0	0	0	0	1	2	0	75	1	0
TCGGTATGGGTCGGCCCGCG	CGCGGGCCGACCCATACCGA	NC_004990	+	1423			13	6	12	0	1	8	3	7	0	0	13	0
TTACTAGACGACAGTAAGGC	GCCTTACTGTCGTCTAGTAA	NC_004990	+	1423			17	15	6	0	1	26	29	23	0	0	0	0
GTGGTGTTGGGGTAGATAGG	CCTATCTACCCCAACACCAC	NC_004990	-	1425			7	2	3	2	5	24	13	16	0	786	46	1
ACTTTAATCGGTTTATTTAA	TTAAATAAACCGATTAAAGT	NC_004990	+	1431			52	48	35	37	33	36	34	38	1	0	59	0
CGAAGAGGTTAGAGAAGGAT	ATCCTTCTCTAACCTCTTCG	NC_004990	+	1431			1	8	7	0	0	12	14	7	1	5	4	0
GCGTAGAGCTGTGCTGCTGG	CCAGCAGCACAGCTCTACGC	NC_004990	-	1431			10	10	10	0	0	20	12	27	0	0	13	0
GTCACAGTCAGGTAAAATTT	AAATTTTACCTGACTGTGAC	NC_004990	-	1431			143	115	94	224	41	97	105	110	23	45	79	170
GTTAAGTCTCTCTGGTAAAG	CTTTACCAGAGAGACTTAAC	NC_004990	-	1431			11	10	12	0	36	14	15	25	0	0	4	92
TTGTGGCAAGTTGAGAGTTG	CAACTCTCAACTTGCCACAA	NC_004990	-	1431			1	1	0	0	0	2	0	0	0	0	0	0
TTTCCAACCTGTCACGGGGG	CCCCCGTGACAGGTTGGAAA	NC_004990	+	1445			15	8	14	35	2	16	10	17	0	0	21	1
CGCCCCTGCCGGAAGCGGGA	TCCCGCTTCCGGCAGGGGCG	NC_004990	-	1454			0	0	0	0	0	0	1	0	0	0	0	0
GAGGCACGGGAGGCACCGCC	GGCGGTGCCTCCCGTGCCTC	NC_004990	-	1500			0	0	1	0	0	2	1	0	0	0	1	0
GTAGGGGGGTCAAGATGTCC	GGACATCTTGACCCCCCTAC	NC_004990	-	1502			6	5	0	2	0	19	16	15	583	0	29	2
TGGTGGCCCCCGTTGTGGGC	GCCCACAACGGGGGCCACCA	NC_004990	-	1509			8	7	5	0	5	1	7	3	0	1	5	0
CGGGGGGCTGGCCTCTGAAT	ATTCAGAGGCCAGCCCCCCG	NC_004990	-	1510			12	13	15	1	1	18	31	21	77	0	14	1
CTGTGTCGTTGGTTGTACTA	TAGTACAACCAACGACACAG	NC_004990	+	1515			80	70	73	65	128	47	49	48	5	1	60	312
AAGGGCTTATTGCTGCGGAG	CTCCGCAGCAATAAGCCCTT	NC_004990	-	1520			4	2	3	0	0	4	2	6	0	0	1	0
TATCGAGCGGTAGGGAGCGG	CCGCTCCCTACCGCTCGATA	NC_004990	+	1546			25	22	16	55	15	18	23	18	0	0	39	0
AGTAGGAGGGTGCTAAGCAG	CTGCTTAGCACCCTCCTACT	NC_004990	+	1559			0	0	0	0	0	0	0	0	0	0	0	0
AGTAGGTGGGTGCTTAGCAG	CTGCTAAGCACCCACCTACT	NC_004990	+	1559			865	782	614	1324	824	467	541	522	74	199	655	810
ATGCGCCTGCCTAGGTCGCG	CGCGACCTAGGCAGGCGCAT	NC_004990	+	1559			3	6	2	63	0	17	26	20	0	28	16	121
TGGGGGATGCCCCCTCTTAG	CTAAGAGGGGGCATCCCCCA	NC_004990	+	1559			11	10	7	0	1	12	17	19	0	2	12	0
ATGGTGTCAACCGCGGATTT	AAATCCGCGGTTGACACCAT	NC_004990	-	1565			3	0	4	1	1	25	30	24	1	4	45	67
GAATAAGCGCCTGTACGTGG	CCACGTACAGGCGCTTATTC	NC_004990	-	1567			45	23	23	49	49	26	44	42	2	3	89	181
GCGCGGCGGTGCCCGGCGAG	CTCGCCGGGCACCGCCGCGC	NC_004990	-	1567			1	3	0	0	0	8	10	13	0	1	10	0
GGATTTGCGAGAACGGCGCC	GGCGCCGTTCTCGCAAATCC	NC_004990	-	1567			6	4	6	0	0	9	14	11	45	0	19	2
GTGTCGCGCACGCGGGAGGG	CCCTCCCGCGTGCGCGACAC	NC_004990	-	1567			1	4	1	0	0	11	19	16	0	0	6	59
TCCTCCTCGCGGTGTTGGGC	GCCCAACACCGCGAGGAGGA	NC_004990	-	1567			14	29	6	0	13	16	16	20	0	0	47	2
AGCGGCTGTGGGCCGAACGG	CCGTTCGGCCCACAGCCGCT	NC_004990	+	1569			7	11	5	1	0	4	2	12	0	0	10	175
ATAGAACCTTGTGGTTAGCT	AGCTAACCACAAGGTTCTAT	NC_004990	+	1569			17	15	10	2	11	7	9	8	350	0	10	1
CATGCAAAAGCAACTACGAT	ATCGTAGTTGCTTTTGCATG	NC_004990	+	1569			1	0	1	0	0	1	0	1	0	0	2	0
TTCCGGCGGCGCCGTCGGCG	CGCCGACGGCGCCGCCGGAA	NC_004990	+	1569			128	96	93	254	100	96	92	81	62	33	118	238
TTTTTTTAGGACAGTTGCGA	TCGCAACTGTCCTAAAAAAA	NC_004990	+	1569			47	51	41	92	53	91	110	109	2	219	126	146
GCGTGTTGGCTTTCGACTAG	CTAGTCGAAAGCCAACACGC	NC_004990	-	1569			547	535	473	978	717	128	155	141	3	6	292	11
GAGATGCGGCTCTCCCGACG	CGTCGGGAGAGCCGCATCTC	NC_004990	-	1574			1	3	2	1	1	7	23	13	1	163	22	0
ATAGGACGGACCTTTTCCCA	TGGGAAAAGGTCCGTCCTAT	NC_004990	-	1577			0	0	0	0	0	0	0	0	0	0	0	0
GGGTAGCGACGGTCACTACT	AGTAGTGACCGTCGCTACCC	NC_004990	-	1577			8	7	13	0	13	29	10	11	1	1	7	105
TGTATCTAGCTGTGGGCCAA	TTGGCCCACAGCTAGATACA	NC_004990	-	1577			13	3	3	0	0	2	4	9	0	0	12	0
TTATAACAGTCTTGTCGGGA	TCCCGACAAGACTGTTATAA	NC_004990	-	1577			12	10	11	0	14	8	8	8	0	0	7	0
TTTCAACCTAGTAGAGAGTC	GACTCTCTACTAGGTTGAAA	NC_004990	+	1610			11	6	12	0	0	2	3	5	1	0	5	1
AATATTATGGTGTCCGGGAT	ATCCCGGACACCATAATATT	NC_004990	-	1610			2	3	5	0	9	20	12	6	1	2	15	2
ACAATTGGAGTACACCGCGA	TCGCGGTGTACTCCAATTGT	NC_004990	-	1610			6	12	6	1	0	5	4	8	0	1	5	0
GGAAGGAGATGGGGGGCGTA	TACGCCCCCCATCTCCTTCC	NC_004990	-	1623			61	56	51	178	15	21	31	25	197	2	45	196
AGAAACGGGGGGCGCAAGCC	GGCTTGCGCCCCCCGTTTCT	NC_004990	+	1625			59	61	47	148	12	17	18	22	1	0	51	2
ATTCGGTTTATAAAGCTGCG	CGCAGCTTTATAAACCGAAT	NC_004990	+	1625			1	0	1	0	1	3	10	4	0	2	4	0
CATAAGGTGGCTTGAGGATC	GATCCTCAAGCCACCTTATG	NC_004990	+	1625			9	11	12	0	20	9	11	16	0	7	15	0
CTGCCCTGTTCTTGGACCGT	ACGGTCCAAGAACAGGGCAG	NC_004990	+	1625			33	44	32	41	10	25	15	35	3	1	37	0
GAGTAGGGGAAGGGCGTAGG	CCTACGCCCTTCCCCTACTC	NC_004990	+	1625			5	9	9	0	2	7	5	6	0	0	18	1
GATTCGCGTTTGCTATGCTT	AAGCATAGCAAACGCGAATC	NC_004990	+	1625			61	59	43	41	16	50	55	54	3	6	110	476
GCACGAGTCTTGATGGGGGG	CCCCCCATCAAGACTCGTGC	NC_004990	+	1625			2	0	0	0	0	5	7	4	0	0	3	122
GCGAGGAACACGGGGGGGAT	ATCCCCCCCGTGTTCCTCGC	NC_004990	+	1625			11	19	11	1	1	45	55	63	3	16	87	3
GGGACTGGTGGGGGAGGAGC	GCTCCTCCCCCACCAGTCCC	NC_004990	+	1625			27	20	14	1	0	29	34	18	7	164	31	433
TACATATGCCAGGTGTAAAA	TTTTACACCTGGCATATGTA	NC_004990	+	1625			2	3	5	0	0	7	15	18	0	2	12	0
TGACACGGGTAGGTGGCATT	AATGCCACCTACCCGTGTCA	NC_004990	+	1625			17	18	12	1	24	27	23	24	0	1	42	1
TGGTTGTGCGGGTGGGGACT	AGTCCCCACCCGCACAACCA	NC_004990	+	1625			2	4	2	1	2	9	5	14	0	9	12	0
CTGCCGCGCGGAGGCCGGGA	TCCCGGCCTCCGCGCGGCAG	NC_004990	-	1628			98	70	68	134	124	58	62	38	45	7	78	154
GCCGTGCGTGACCGCGGCCC	GGGCCGCGGTCACGCACGGC	NC_004990	-	1628			41	30	23	290	9	27	20	39	0	7	54	2
GCTCAATCAGTTTTGACAGG	CCTGTCAAAACTGATTGAGC	NC_004990	+	1632			2	0	1	0	7	2	2	1	0	0	0	0
CACAAAGCATCGTTGGGAGT	ACTCCCAACGATGCTTTGTG	NC_004990	-	1633			13	5	10	0	1	38	50	50	2	5	58	159
GAATGTTGTCGCGGAACAGC	GCTGTTCCGCGACAACATTC	NC_004990	-	1633			11	7	5	1	2	36	29	30	0	2	37	1
TGTCGGGGGCGTAGCGGGGA	TCCCCGCTACGCCCCCGACA	NC_004990	-	1633			3	6	5	0	2	10	10	13	0	12	6	0
TTGCCGAGAAAACCCCGCGA	TCGCGGGGTTTTCTCGGCAA	NC_004990	-	1633			28	18	25	0	95	25	29	20	1	5	28	0
GCGCTGGCGTTTGAAGGGGG	CCCCCTTCAAACGCCAGCGC	NC_004990	-	1635			1	2	1	50	0	6	0	3	5	1	2	0
GGGGACGTAACGGAAGAGCG	CGCTCTTCCGTTACGTCCCC	NC_004990	+	1638			226	233	179	460	83	179	231	214	113	113	382	914
GCACTTAATCTGCTTCACAG	CTGTGAAGCAGATTAAGTGC	NC_004990	+	1641			41	22	20	0	0	15	28	19	70	216	14	0
TTGAAGAGGAGGGATTACTG	CAGTAATCCCTCCTCTTCAA	NC_004990	-	1646			6	3	4	0	0	41	45	41	228	11	52	3
CAAATATAATTGGCAACGAC	GTCGTTGCCAATTATATTTG	NC_004990	+	1648			6	7	4	0	1	7	18	14	0	1	19	177
GAAGGCGGGATAACGCAGCA	TGCTGCGTTATCCCGCCTTC	NC_004990	+	1648			70	100	79	44	96	47	59	54	4	8	84	192
GATTTAGATCCATTTTAAAC	GTTTAAAATGGATCTAAATC	NC_004990	+	1648			21	17	21	47	66	24	25	16	0	77	28	2
TCCCTAGAACCGGTTAAGAG	CTCTTAACCGGTTCTAGGGA	NC_004990	+	1648			20	22	18	56	9	29	20	19	0	1	60	2
TTAAGTCATGAAAATTTGTT	AACAAATTTTCATGACTTAA	NC_004990	-	1649			0	1	1	0	0	3	1	0	0	0	0	0
AACTGGGTTCGGATTAGGTC	GACCTAATCCGAACCCAGTT	NC_004990	+	1653			41	39	22	106	2	31	36	36	0	3	73	3
CCGTCAAAAATCTTATCACG	CGTGATAAGATTTTTGACGG	NC_004990	-	1654			2	3	3	0	7	9	10	2	0	0	4	0
CGCAGGAGTGTGACCTTGAA	TTCAAGGTCACACTCCTGCG	NC_004990	-	1654			2	0	1	0	0	1	2	3	0	0	0	0
GGGGCTCAGGGGGGTACGGC	GCCGTACCCCCCTGAGCCCC	NC_004990	-	1656			8	11	10	0	7	14	31	21	0	1	18	1
GTGTGCGTGTCAGGCGGGGA	TCCCCGCCTGACACGCACAC	NC_004990	-	1656			1	1	5	0	0	22	20	14	1	41	22	0
TGGTCGCGCACCGAACGGGA	TCCCGTTCGGTGCGCGACCA	NC_004990	-	1656			29	15	13	38	41	41	59	34	2	6	31	3
TGTTGGCGATGCGACACCGC	GCGGTGTCGCATCGCCAACA	NC_004990	-	1656			27	32	13	12	10	14	9	7	43	0	51	5
CTACGGTGAGTCTATGATCG	CGATCATAGACTCACCGTAG	NC_004990	-	1661			11	6	11	0	4	4	18	11	1	5	10	0
TAGACTACATGCCACGTTGA	TCAACGTGGCATGTAGTCTA	NC_004990	-	1663			39	30	27	116	2	24	26	27	0	1	53	3
AGCCTAGGATGTTCGCTGGG	CCCAGCGAACATCCTAGGCT	NC_004990	+	1673			11	12	11	1	2	4	4	10	0	91	11	2
ACTTAGTTTTGATAAATCTA	TAGATTTATCAAAACTAAGT	NC_004990	+	1674			17	11	8	10	23	2	12	18	0	9	10	1
TTCCCGTGGATCACGTGAAA	TTTCACGTGATCCACGGGAA	NC_004990	+	1674			0	1	0	0	0	3	0	3	0	0	4	0
GAGGCGAGGCGAACACGCGG	CCGCGTGTTCGCCTCGCCTC	NC_004990	+	1689			57	42	40	15	89	37	26	42	1	2	31	10
GTGTTGGATCAACGGCTGAG	CTCAGCCGTTGATCCAACAC	NC_004990	-	1692			37	29	17	1	5	51	40	46	0	241	82	117
GACATGGCACTGCGATGTCG	CGACATCGCAGTGCCATGTC	NC_004990	-	1697			25	27	15	116	1	30	14	22	0	0	30	281
GGGCGTGTTACATAGCGAGG	CCTCGCTATGTAACACGCCC	NC_004990	-	1697			140	126	115	42	143	125	137	115	10	172	268	423
CATGATGGTCATTCACACAA	TTGTGTGAATGACCATCATG	NC_004990	+	1710			25	14	16	0	5	4	4	4	0	2	6	1
ACGCGGTATCTTAAGTATAG	CTATACTTAAGATACCGCGT	NC_004990	+	1711			10	7	8	0	5	16	6	9	0	0	22	1
TATGTCGCGTGATAGCTGAC	GTCAGCTATCACGCGACATA	NC_004990	-	1718			56	59	61	58	31	48	37	51	4	3	61	5
TTCGATTAGCGAATTGGACG	CGTCCAATTCGCTAATCGAA	NC_004990	+	1721			1	1	3	0	0	4	6	6	50	2	17	0
CGGAATGTGTGACAGGTCGG	CCGACCTGTCACACATTCCG	NC_004990	+	1726			16	24	22	120	30	16	16	16	0	0	29	0
GCGGTTCAGCCGGGGGAGCG	CGCTCCCCCGGCTGAACCGC	NC_004990	+	1731			12	5	6	0	4	15	10	12	0	0	25	2
TGCTGCGCGGGGTAGGAAAA	TTTTCCTACCCCGCGCAGCA	NC_004990	+	1735			6	5	2	0	34	6	9	2	0	5	24	40
ATCTCTGTTTACAAGCCATG	CATGGCTTGTAAACAGAGAT	NC_004990	+	1736			53	65	54	19	130	47	26	43	0	0	51	3
TTATTTCAGAGTTTGATGCC	GGCATCAAACTCTGAAATAA	NC_004990	-	1738			11	16	17	0	24	14	10	8	0	4	14	3
GAACACAGCATATGTAGTAG	CTACTACATATGCTGTGTTC	NC_004990	+	1740			9	15	10	0	3	10	3	7	0	1	9	1
GTCATAACAGGCGCCCGGTG	CACCGGGCGCCTGTTATGAC	NC_004990	+	1740			180	178	128	53	266	78	83	63	5	5	116	372
GGTAGGGGCTAACGTATGAT	ATCATACGTTAGCCCCTACC	NC_004990	-	1743			0	4	0	0	1	19	25	25	1	6	17	2
TGTGTGGGGGGGTGTGCTGG	CCAGCACACCCCCCCACACA	NC_004990	-	1743			211	204	154	180	194	239	246	192	100	141	340	307
GCATAGGTGGTTGAACGGGG	CCCCGTTCAACCACCTATGC	NC_004990	-	1750			1	1	0	0	0	6	3	4	53	2	11	0
TATAGGGGTTTTTACAGCGG	CCGCTGTAAAAACCCCTATA	NC_004990	-	1750			1	3	2	0	0	3	1	7	0	0	2	2
CCCTGGGGTTGAGCACGATG	CATCGTGCTCAACCCCAGGG	NC_004990	+	1754			2	1	0	0	0	2	3	2	0	0	4	0
CCTTGAGTGTTAATGCGTGA	TCACGCATTAACACTCAAGG	NC_004990	+	1754			89	58	48	86	143	63	79	51	2	16	130	145
GTATGAAGGCGCAGCAACCG	CGGTTGCTGCGCCTTCATAC	NC_004990	-	1761			8	7	7	1	1	36	35	27	1	3	33	185
CGGGTCACGAATACTCGGCA	TGCCGAGTATTCGTGACCCG	NC_004990	-	1762			22	31	22	52	0	20	19	8	1	2	25	28
ATGGTGTGAAGGTAGACACG	CGTGTCTACCTTCACACCAT	NC_004990	+	1769			246	206	174	443	254	111	104	85	7	180	142	455
GGCCTGGATGGAATCTACGG	CCGTAGATTCCATCCAGGCC	NC_004990	+	1787			70	54	53	102	42	40	40	32	2	410	78	3
ACCAAACGTGCCCAGGTCGT	ACGACCTGGGCACGTTTGGT	NC_004990	+	1789			18	14	12	12	2	17	10	10	0	2	29	0
CCTATCACCATCGTCAGCGG	CCGCTGACGATGGTGATAGG	NC_004990	+	1804			39	44	32	30	21	49	58	29	74	1	67	172
GTAGACGATTAGCTCCGTTG	CAACGGAGCTAATCGTCTAC	NC_004990	+	1804			3	0	1	0	0	3	15	9	0	1	3	0
AGAGCGATGTTATGTGCGCT	AGCGCACATAACATCGCTCT	NC_004990	+	1805			0	0	0	0	0	0	0	4	0	2	0	0
GGGTGGCCCGGATATAGTTT	AAACTATATCCGGGCCACCC	NC_004990	+	1805			13	11	6	3	0	43	51	37	1	104	52	160
TGATGGCACAGGATAGATGC	GCATCTATCCTGTGCCATCA	NC_004990	+	1805			87	73	60	106	72	27	46	33	44	12	62	0
GGCGTCCTGGGGCTGAGCAG	CTGCTCAGCCCCAGGACGCC	NC_004990	-	1813			79	76	41	20	32	52	66	59	261	251	95	3
TTGCGCGCGGGGAGGGATCG	CGATCCCTCCCCGCGCGCAA	NC_004990	-	1823			24	24	9	12	18	19	24	21	3	0	7	0
AAATGGAAGATTTGGGTCAT	ATGACCCAAATCTTCCATTT	NC_004990	+	1825			17	9	8	0	10	30	25	24	136	0	15	2
ACGGTTTGGTGCAGGGGGGG	CCCCCCCTGCACCAAACCGT	NC_004990	+	1825			4	2	0	0	0	1	0	2	0	0	3	0
GAGCGGCTGAACATCGTGGG	CCCACGATGTTCAGCCGCTC	NC_004990	+	1825			0	1	1	0	0	1	4	0	0	0	1	0
GATAAGTAGCCGGGACTGGG	CCCAGTCCCGGCTACTTATC	NC_004990	+	1825			3	10	7	0	1	10	19	9	56	2	36	3
GCAGCCAGATGGGTTGACGC	GCGTCAACCCATCTGGCTGC	NC_004990	+	1825			1	1	0	0	0	1	1	4	0	6	0	0
TGGAAAATATGGGCCTGAAG	CTTCAGGCCCATATTTTCCA	NC_004990	+	1825			116	85	82	29	190	37	43	43	0	0	86	81
TTGTGTACAAGTATAGAACT	AGTTCTATACTTGTACACAA	NC_004990	+	1825			3	1	1	0	0	6	8	7	0	0	1	1
GCTAGATGTGCATCCACCAT	ATGGTGGATGCACATCTAGC	NC_004990	-	1826			8	5	4	0	2	12	6	10	0	0	17	2
GACCGTTCACAATCGGGTTC	GAACCCGATTGTGAACGGTC	NC_004990	-	1831			5	4	5	8	0	9	6	14	1	0	4	109
TGCGGGGCTGGTGCGAAGAT	ATCTTCGCACCAGCCCCGCA	NC_004990	-	1831			0	0	0	0	0	0	0	3	0	0	0	0
ACGAACCAAATGGCGAGATA	TATCTCGCCATTTGGTTCGT	NC_004990	-	1833			46	41	40	22	31	21	33	31	30	9	34	75
ACGTGCGTGGGGTGGGGCGG	CCGCCCCACCCCACGCACGT	NC_004990	-	1833			3	6	4	0	1	18	15	5	0	0	16	3
AGGTGGAGAGGACATGAATA	TATTCATGTCCTCTCCACCT	NC_004990	-	1833			20	16	4	1	30	7	11	10	0	7	8	3
AGTGCGGCTGGTGCAAGGCA	TGCCTTGCACCAGCCGCACT	NC_004990	-	1833			1	1	2	0	0	3	1	1	0	0	0	0
CCCTGGGGAGCGGGTCGAAA	TTTCGACCCGCTCCCCAGGG	NC_004990	-	1833			8	7	4	0	0	2	3	6	0	0	7	0
CGAGCGCGGGCAGAGGGGCG	CGCCCCTCTGCCCGCGCTCG	NC_004990	-	1833			261	233	211	183	111	160	159	135	205	130	206	14
GAGCGAACTTGTTACTGTCC	GGACAGTAACAAGTTCGCTC	NC_004990	-	1833			485	415	386	741	379	569	569	547	413	314	933	574
GCATGCGTGAGAGCCGCTAG	CTAGCGGCTCTCACGCATGC	NC_004990	-	1833			37	31	19	31	13	9	8	18	2	2	9	503
GGCTGCGTGCAAGCCTAATG	CATTAGGCTTGCACGCAGCC	NC_004990	-	1833			12	10	4	0	2	0	4	5	0	0	1	0
GGGTTCGAGGGTGGGCAGGT	ACCTGCCCACCCTCGAACCC	NC_004990	-	1833			0	0	0	0	0	0	0	0	0	0	0	0
GGTGTTTCCGTTTATAAAGT	ACTTTATAAACGGAAACACC	NC_004990	-	1833			31	20	16	23	33	8	21	20	0	3	43	119
GTACCGGTCGGGGCTATGGC	GCCATAGCCCCGACCGGTAC	NC_004990	-	1833			8	5	5	0	3	7	4	1	0	0	2	0
GTAGCAGATTAATACGGCTC	GAGCCGTATTAATCTGCTAC	NC_004990	-	1833			11	6	1	0	0	10	4	5	0	2	21	19
GTGCGTTAGGCTTTTAGTTG	CAACTAAAAGCCTAACGCAC	NC_004990	-	1833			5	8	10	70	6	6	3	5	25	0	5	0
GTGGCGGCGTGCGCGGCAGC	GCTGCCGCGCACGCCGCCAC	NC_004990	-	1833			3	1	1	0	0	13	11	7	0	2	13	81
TAGACTAATGAGCGGTGTGT	ACACACCGCTCATTAGTCTA	NC_004990	-	1833			10	8	8	0	0	3	4	12	41	0	5	0
TATTAACCTTCGAGTGCTGA	TCAGCACTCGAAGGTTAATA	NC_004990	-	1833			4	4	1	0	8	4	2	3	0	0	2	0
TCTGATTGATAGCGTGCTAG	CTAGCACGCTATCAATCAGA	NC_004990	-	1833			8	14	8	0	18	13	9	20	0	0	11	69
TGGCTTTAACTCTGGCTGTT	AACAGCCAGAGTTAAAGCCA	NC_004990	-	1833			19	18	12	0	8	9	19	9	1	0	47	0
TTTATACGTTGACATGGTAG	CTACCATGTCAACGTATAAA	NC_004990	-	1833			7	8	8	1	1	24	28	27	0	8	76	96
AAACACGTGTGTACACCACC	GGTGGTGTACACACGTGTTT	NC_004990	-	1843			22	16	16	24	6	19	36	16	1	2	41	8
TTGGGAGCCGGACGGGCGAG	CTCGCCCGTCCGGCTCCCAA	NC_004990	-	1843			31	29	26	22	11	18	27	37	75	0	26	69
GTGGCTTTGGTGGGTTGTAC	GTACAACCCACCAAAGCCAC	NC_004990	-	1855			12	6	4	0	2	24	19	31	1	2	22	0
CGTGTGAGACGGATTGTGGG	CCCACAATCCGTCTCACACG	NC_004990	+	1871			34	29	25	69	31	52	49	43	138	10	85	11
CACTGCCATTCGCTGCCGAT	ATCGGCAGCGAATGGCAGTG	NC_004990	-	1877			9	7	10	0	0	21	28	20	0	118	32	0
GACGGGGACGGCCCCCGGCG	CGCCGGGGGCCGTCCCCGTC	NC_004990	-	1879			0	0	0	0	0	11	15	4	0	0	12	0
GTACTGAGGGTAGACCGCGA	TCGCGGTCTACCCTCAGTAC	NC_004990	-	1884			21	19	12	51	27	13	16	25	44	15	20	1
ACTTGTGATTCTTAAATGTA	TACATTTAAGAATCACAAGT	NC_004990	+	1928			6	11	3	0	1	37	27	27	0	4	17	2
CTGATCCGTGTTACTGTTAA	TTAACAGTAACACGGATCAG	NC_004990	+	1928			61	53	52	22	45	60	53	65	1	12	57	4
GATACAGTTTCCGTAAGCAT	ATGCTTACGGAAACTGTATC	NC_004990	+	1928			22	26	20	1	44	14	17	19	0	1	14	1
GGCGATCGGGGTGGTGCGCG	CGCGCACCACCCCGATCGCC	NC_004990	+	1928			7	13	7	2	0	41	55	53	72	6	80	0
GTCGGGCAATTAGTGCAGCG	CGCTGCACTAATTGCCCGAC	NC_004990	+	1928			10	1	5	0	6	4	5	5	0	0	8	0
GTTTTCTGTTAAAGGTGGCT	AGCCACCTTTAACAGAAAAC	NC_004990	+	1928			11	11	11	0	2	12	16	9	0	0	12	2
ACATTATCCGGCTCGGTGTC	GACACCGAGCCGGATAATGT	NC_004990	-	1936			4	6	5	0	9	8	8	8	0	1	11	1
ATAGGCGTGAAATGGGTGCT	AGCACCCATTTCACGCCTAT	NC_004990	-	1936			6	12	4	14	2	33	48	49	0	1	41	3
CGCTTGGTTAAGACGATTAC	GTAATCGTCTTAACCAAGCG	NC_004990	-	1936			20	20	20	0	0	18	11	15	0	1	32	0
CGGTCAAGTGGGGAGAAGCG	CGCTTCTCCCCACTTGACCG	NC_004990	-	1936			23	17	19	0	2	14	17	16	1	3	6	0
CTAGTAAGGTATGTTTAACG	CGTTAAACATACCTTACTAG	NC_004990	-	1936			368	360	299	602	228	181	238	175	917	92	306	648
GACGACGGAGCGGGGGTCGA	TCGACCCCCGCTCCGTCGTC	NC_004990	-	1936			87	79	77	141	207	69	77	72	2	44	70	12
GATCGTTTGGCCCCGTATAG	CTATACGGGGCCAAACGATC	NC_004990	-	1936			26	17	29	169	34	22	15	16	0	8	40	0
GCATCCCTAAATTTGCTCAG	CTGAGCAAATTTAGGGATGC	NC_004990	-	1936			6	2	4	0	3	6	1	0	0	0	9	0
GGCCTGCCACGGCCTGTGAG	CTCACAGGCCGTGGCAGGCC	NC_004990	-	1936			122	113	111	65	162	85	87	112	459	29	146	49
TATCATTGTGCGCGCTCTAC	GTAGAGCGCGCACAATGATA	NC_004990	-	1936			7	6	4	0	0	37	27	15	0	1	55	2
TTTGCAAGTACCCTTTTTAC	GTAAAAAGGGTACTTGCAAA	NC_004990	-	1936			1	2	0	0	0	5	1	3	0	0	16	0
AGTAGGTAAATGGTGATCGC	GCGATCACCATTTACCTACT	NC_004990	+	1947			46	27	22	238	58	16	22	15	0	1	38	3
GGCGGCCCGACGGGCAAGGC	GCCTTGCCCGTCGGGCCGCC	NC_004990	+	1948			18	15	10	0	28	19	26	19	0	54	14	1
ATAGGGGATGGGTTACCTCC	GGAGGTAACCCATCCCCTAT	NC_004990	-	1955			0	0	0	0	0	7	4	6	19	0	21	0
AGAGGCTATTGGGATAAGGG	CCCTTATCCCAATAGCCTCT	NC_004990	+	1961			4	1	4	0	0	1	7	1	0	0	0	0
CGCAAGGAGGGACCGAGCTT	AAGCTCGGTCCCTCCTTGCG	NC_004990	+	1961			3	3	2	0	8	9	6	3	0	0	4	0
AGGCGCAATGGGGGGAGATC	GATCTCCCCCCATTGCGCCT	NC_004990	+	1963			29	14	9	41	4	7	20	11	0	1	30	0
CTAGTAGGTTATGAGTGGCG	CGCCACTCATAACCTACTAG	NC_004990	+	1963			3	2	2	0	0	16	3	7	128	0	4	0
GAACTTGCTTCGGGCTTACA	TGTAAGCCCGAAGCAAGTTC	NC_004990	+	1963			2	2	1	0	1	1	1	0	0	8	0	0
GCTGCGGGCCTTAGGCCAGA	TCTGGCCTAAGGCCCGCAGC	NC_004990	+	1963			28	27	24	0	0	76	91	69	3	141	127	10
CTTTCTGGTTGAATAAGGTT	AACCTTATTCAACCAGAAAG	NC_004990	-	1969			8	8	9	0	0	3	2	8	0	1	2	0
TCGTAAGTCGTCATGGGTAT	ATACCCATGACGACTTACGA	NC_004990	-	1969			20	13	14	1	0	13	7	8	0	1	24	7
AGCCTATAGTCATCTCGATA	TATCGAGATGACTATAGGCT	NC_004990	-	1971			7	10	3	0	10	17	18	10	0	0	11	2
AGTCGCGCGCGCCCCAACTA	TAGTTGGGGCGCGCGCGACT	NC_004990	-	1971			9	4	3	1	2	11	34	8	1	3	27	221
ATGGCCGGGATTGCCACAGT	ACTGTGGCAATCCCGGCCAT	NC_004990	-	1971			7	11	10	0	2	5	7	2	0	4	3	0
CGCTATGTACTAATGCGGTG	CACCGCATTAGTACATAGCG	NC_004990	-	1971			11	14	10	0	0	56	76	93	53	16	132	142
GCTAGCCGGATAGGGTGTAA	TTACACCCTATCCGGCTAGC	NC_004990	-	1971			49	38	45	39	16	24	25	27	0	4	48	1
GCTCGTATAGTAAGTAAAAG	CTTTTACTTACTATACGAGC	NC_004990	-	1971			6	8	8	0	2	1	5	6	0	0	5	122
GGAACGGGTATATAGGCCGC	GCGGCCTATATACCCGTTCC	NC_004990	-	1971			5	2	2	0	1	6	4	4	0	0	0	0
GGATGGCCGGGATTTTATGC	GCATAAAATCCCGGCCATCC	NC_004990	-	1971			0	0	0	0	0	0	1	0	0	0	0	0
GGTTGAAATTGTATGCTTAT	ATAAGCATACAATTTCAACC	NC_004990	-	1971			8	1	1	0	0	4	15	6	0	0	10	0
GTAGCGGGACTGAGGTAGGT	ACCTACCTCAGTCCCGCTAC	NC_004990	-	1971			5	3	4	1	0	28	39	28	0	0	53	19
GTCAGTTGCGCTCTGCTGCT	AGCAGCAGAGCGCAACTGAC	NC_004990	-	1971			16	13	7	1	1	7	11	1	0	1	33	0
GTGGGGTGCCAAGCGGATGA	TCATCCGCTTGGCACCCCAC	NC_004990	-	1971			34	32	30	13	19	42	50	70	151	152	85	37
TAGTTATCTCGCTAGCGTTC	GAACGCTAGCGAGATAACTA	NC_004990	-	1971			3	3	3	0	0	19	9	15	0	0	13	0
TGGGTTTAGCTGGGGCCGTG	CACGGCCCCAGCTAAACCCA	NC_004990	-	1971			1	1	1	0	0	1	2	2	0	0	0	0
ATAATGGGGGTCGGTACGGG	CCCGTACCGACCCCCATTAT	NC_004990	+	1975			5	4	2	23	4	7	4	6	0	2	19	4
GGCCCGCATGGGTGTGGACT	AGTCCACACCCATGCGGGCC	NC_004990	+	1982			1	0	0	0	0	2	0	0	0	0	0	0
GGGTTGGTTTTGTATCTCGT	ACGAGATACAAAACCAACCC	NC_004990	+	1982			23	10	18	0	5	47	50	47	3	15	55	2
GGTGGTTACAAATGTGGAGT	ACTCCACATTTGTAACCACC	NC_004990	+	1982			4	7	9	0	1	6	4	19	1	0	17	1
ATGAGCGGCGAGTGGTCCTG	CAGGACCACTCGCCGCTCAT	NC_004990	+	1983			5	5	5	1	1	23	19	20	0	2	41	80
CATTGGCAGCATCGGTAGCT	AGCTACCGATGCTGCCAATG	NC_004990	+	1983			82	88	71	128	76	66	71	43	85	5	119	5
GAGAACTAGGGGTCGGGGGC	GCCCCCGACCCCTAGTTCTC	NC_004990	+	1983			26	22	12	0	2	24	25	26	0	14	32	4
TCTATTGAATGTGGTTCCTG	CAGGAACCACATTCAATAGA	NC_004990	+	1983			21	28	25	99	15	10	25	11	0	1	10	0
AAAAGGCTAAGGTAGGAAAG	CTTTCCTACCTTAGCCTTTT	NC_004990	-	1983			32	25	16	3	23	17	19	17	0	1	16	258
GCCATGCCTCAAATCAATAG	CTATTGATTTGAGGCATGGC	NC_004990	+	1984			9	7	11	0	38	15	16	6	0	2	19	0
GGCACAGTGGAGTAGTCGGG	CCCGACTACTCCACTGTGCC	NC_004990	+	1984			4	1	2	0	0	8	2	19	1	2	14	0
TGTAGAGAAGGGGGCCACAA	TTGTGGCCCCCTTCTCTACA	NC_004990	+	1984			4	10	4	0	1	7	4	6	0	0	9	0
GAATTGAGGTGTTCTTGTTA	TAACAAGAACACCTCAATTC	NC_004990	+	1989			1	1	0	0	1	1	1	0	0	0	2	0
TAAGGAGATTTCTTGTTAAA	TTTAACAAGAAATCTCCTTA	NC_004990	-	1990			27	16	11	24	10	6	11	16	0	0	20	0
TTAGTAATATCAAGGGATGT	ACATCCCTTGATATTACTAA	NC_004990	-	1990			29	23	10	32	22	39	39	23	0	4	19	1
AGGGGGTGCCCACATACGGG	CCCGTATGTGGGCACCCCCT	NC_004990	-	1992			4	4	1	0	0	6	9	7	0	0	10	0
GCTAACGTTTGATCTGGGTA	TACCCAGATCAAACGTTAGC	NC_004990	-	1992			38	27	24	20	3	78	82	74	407	4	70	3
GGATATTTTTGGTTGGTTTA	TAAACCAACCAAAAATATCC	NC_004990	-	1992			26	13	7	0	10	47	56	61	171	5	78	1
GTCATCACTGGAGGCCCTAG	CTAGGGCCTCCAGTGATGAC	NC_004990	-	1992			102	106	75	65	172	121	101	81	155	192	130	205
TTTCATTTTGGCAGTAGTAT	ATACTACTGCCAAAATGAAA	NC_004990	-	1992			17	10	21	0	66	17	23	13	0	2	20	0
GGATGAGCGCTGCTTGTCGT	ACGACAAGCAGCGCTCATCC	NC_004990	+	1994			62	63	50	16	45	86	107	70	2	160	160	17
GTTTTCATGACAGTAAAGCC	GGCTTTACTGTCATGAAAAC	NC_004990	-	1994			0	3	1	0	0	3	1	4	0	7	9	0
GTCGGCCAAAACGAAGCTTC	GAAGCTTCGTTTTGGCCGAC	NC_004990	+	2000			108	111	87	255	78	21	14	14	0	0	22	1
AAGGTGCAAAGCCTCCCGGC	GCCGGGAGGCTTTGCACCTT	NC_004990	-	2016			0	1	0	0	0	2	1	1	1	0	0	0
GGAATCGCAGACGTGTGGCG	CGCCACACGTCTGCGATTCC	NC_004990	-	2016			3	1	2	0	0	6	10	10	0	15	11	1
CATCGACGGTGTGCACCAAG	CTTGGTGCACACCGTCGATG	NC_004990	+	2021			17	14	14	11	8	11	15	13	1	0	6	1
GTTCAGCGAGGTGAGTTACT	AGTAACTCACCTCGCTGAAC	NC_004990	-	2029			53	48	26	0	67	9	17	35	1	26	61	2
GAGGTACACTCGGGCGGGGT	ACCCCGCCCGAGTGTACCTC	NC_004990	+	2042			18	16	12	3	3	67	80	72	1	136	91	9
TAGATGAATTATCACCACAT	ATGTGGTGATAATTCATCTA	NC_004990	+	2054			6	8	6	0	0	14	8	16	0	9	15	1
TGTCTGCACCGTACTGATTT	AAATCAGTACGGTGCAGACA	NC_004990	+	2064			38	41	39	2	39	58	88	84	0	2	68	137
TTGGATATCATGGGTAGGTC	GACCTACCCATGATATCCAA	NC_004990	+	2066			17	7	16	86	0	23	21	19	0	5	26	3
GTTTTCTAATTACGTAAGGC	GCCTTACGTAATTAGAAAAC	NC_004990	-	2069			4	10	4	0	1	21	22	35	0	7	45	0
GGTAAGCTGACGGCTCCGGG	CCCGGAGCCGTCAGCTTACC	NC_004990	+	2076			38	32	22	184	11	21	21	34	0	59	21	1
TGGAGTGGAGGAGGTGGTAT	ATACCACCTCCTCCACTCCA	NC_004990	+	2076			302	271	209	652	181	131	167	118	145	107	241	81
GAAGTCTCCGGCGTGGAAGG	CCTTCCACGCCGGAGACTTC	NC_004990	+	2090			20	32	21	1	8	91	66	69	91	7	112	346
GGCCGGTTGCAGCCGCCGGT	ACCGGCGGCTGCAACCGGCC	NC_004990	+	2090			0	1	1	0	0	1	9	4	0	0	3	13
GGCGAGAGGGTGGTTAGACG	CGTCTAACCACCCTCTCGCC	NC_004990	+	2090			42	39	31	13	68	17	11	15	130	3	21	1
ACAGTAATGAGTGGAGAGCG	CGCTCTCCACTCATTACTGT	NC_004990	+	2091			9	13	6	16	0	1	1	1	0	5	8	0
ATCGTGTCGTCGTTGGAAGT	ACTTCCAACGACGACACGAT	NC_004990	+	2091			5	5	2	0	0	30	27	28	1	6	43	2
CAGTGGGGGCGTGCGGGTGC	GCACCCGCACGCCCCCACTG	NC_004990	+	2091			46	34	31	0	7	29	42	22	118	2	46	251
CATGAGGAAGGGCGTATGTG	CACATACGCCCTTCCTCATG	NC_004990	+	2091			22	10	9	1	5	62	77	65	5	19	63	49
CTAAGCGATGTGCCGTAGAG	CTCTACGGCACATCGCTTAG	NC_004990	+	2091			145	130	107	259	251	91	98	79	118	11	146	143
GAACTTTATCGAGGAATCGC	GCGATTCCTCGATAAAGTTC	NC_004990	+	2091			0	0	2	0	0	5	3	2	0	0	6	0
GCTGCCCCTGGGTGCGTGGG	CCCACGCACCCAGGGGCAGC	NC_004990	+	2091			0	1	1	0	0	6	3	1	0	0	11	0
GGGGCATGTTAGCGGGCGCT	AGCGCCCGCTAACATGCCCC	NC_004990	+	2091			104	97	83	255	58	41	63	50	3	7	133	1
GGAGCCTTTTTACACTGCCT	AGGCAGTGTAAAAAGGCTCC	NC_004990	-	2094			82	57	33	66	79	25	29	28	0	6	12	0
GTTGGCCACGATGGGTATTT	AAATACCCATCGTGGCCAAC	NC_004990	-	2098			112	106	78	2	47	81	96	85	5	10	149	65
GCGACCGGTAGTATGCGCCT	AGGCGCATACTACCGGTCGC	NC_004990	-	2099			3	6	2	0	0	1	4	7	1	0	9	1
ACGCGGACGTGAGACGACAA	TTGTCGTCTCACGTCCGCGT	NC_004990	+	2100			8	5	10	0	4	24	13	14	1	3	13	1
ACGGAGGAGGGGGCCGTATG	CATACGGCCCCCTCCTCCGT	NC_004990	+	2100			3	8	7	32	2	8	4	3	99	0	10	1
AGCTTACAAGAGTACCATTG	CAATGGTACTCTTGTAAGCT	NC_004990	+	2100			2	1	2	0	0	4	13	8	29	1	6	1
AGGTGACGGCGGATAAGGGG	CCCCTTATCCGCCGTCACCT	NC_004990	+	2100			50	37	33	50	90	42	45	31	1	7	38	4
CATTTAACGGTGGCTCGGAA	TTCCGAGCCACCGTTAAATG	NC_004990	+	2100			5	4	4	2	1	21	26	16	0	6	17	2
CCGCGTGTAGGTCCCCTGAG	CTCAGGGGACCTACACGCGG	NC_004990	+	2100			90	69	52	116	35	25	51	39	0	354	43	244
CCGGCTTGTGGGTGTAAGTG	CACTTACACCCACAAGCCGG	NC_004990	+	2100			9	5	6	0	1	25	43	35	1	17	53	3
CGGAACGTTCTCTCTGCGTC	GACGCAGAGAGAACGTTCCG	NC_004990	+	2100			23	24	7	0	28	6	18	11	141	0	10	2
CTTACGGTAAGGGGAGCAAG	CTTGCTCCCCTTACCGTAAG	NC_004990	+	2100			9	9	9	39	0	3	10	6	42	0	14	2
CTTAGATCATAAATGTGATA	TATCACATTTATGATCTAAG	NC_004990	+	2100			13	13	3	1	4	3	10	5	0	0	11	1
GGCGTGAAGAGCAGTGCAGG	CCTGCACTGCTCTTCACGCC	NC_004990	+	2100			0	1	0	0	0	6	0	4	0	0	13	0
GGTGCAGGTCATTGCCTCGG	CCGAGGCAATGACCTGCACC	NC_004990	+	2100			176	138	135	217	151	79	68	72	3	8	106	137
GTGTGTGACTTAACTGCAGA	TCTGCAGTTAAGTCACACAC	NC_004990	+	2100			44	55	35	6	22	42	47	58	17	118	46	5
TCTCAGAGAGATAGCCAGGT	ACCTGGCTATCTCTCTGAGA	NC_004990	+	2100			45	37	34	0	12	28	15	32	0	2	26	3
AATCTATCCCTGTTGCAGCA	TGCTGCAACAGGGATAGATT	NC_004990	-	2108			3	1	1	0	0	5	5	11	0	8	5	0
AGTATCGCGGGCCGGCGGTA	TACCGCCGGCCCGCGATACT	NC_004990	-	2108			1	0	0	0	0	2	5	0	0	0	4	0
ATCCATCGCCGCTGTGTACG	CGTACACAGCGGCGATGGAT	NC_004990	-	2108			5	7	3	0	0	2	0	4	0	0	2	0
ATCCTTGACTTAGAGGTCGG	CCGACCTCTAAGTCAAGGAT	NC_004990	-	2108			6	3	4	0	0	14	17	15	0	9	23	0
ATCGCCGCGAGATGGGGGTG	CACCCCCATCTCGCGGCGAT	NC_004990	-	2108			17	22	15	0	18	13	20	21	0	1	40	1
CATGGGCTTCCCGGGGCGCG	CGCGCCCCGGGAAGCCCATG	NC_004990	-	2108			39	23	27	0	21	36	43	55	25	2	52	3
CCAATACAGACTATTAGGTC	GACCTAATAGTCTGTATTGG	NC_004990	-	2108			2	0	0	0	0	8	7	2	0	0	2	0
CCCCGCGATATGGGTGTGTG	CACACACCCATATCGCGGGG	NC_004990	-	2108			27	23	13	24	0	16	21	9	0	0	27	0
CGGGAGTTAGGACGCGTGTT	AACACGCGTCCTAACTCCCG	NC_004990	-	2108			249	204	180	346	513	124	134	139	3	21	267	234
GATGATGTTTGCGGCCACCG	CGGTGGCCGCAAACATCATC	NC_004990	-	2108			233	193	159	560	104	119	146	130	65	262	168	5
GCAACGCGTGGAGGTGTGTG	CACACACCTCCACGCGTTGC	NC_004990	-	2108			3	5	5	9	1	5	5	10	1	4	19	1
GCCGTCCCTAGCGTTGCCCT	AGGGCAACGCTAGGGACGGC	NC_004990	-	2108			27	22	22	0	4	3	10	11	0	6	10	0
GTAATTTTGTGTGACACTTT	AAAGTGTCACACAAAATTAC	NC_004990	-	2108			8	2	5	0	2	19	22	23	0	4	16	0
GTAGTGGGATCGTGCCTTGA	TCAAGGCACGATCCCACTAC	NC_004990	-	2108			123	120	93	121	98	89	144	100	7	16	183	379
TACACCATTATAAAGTATAG	CTATACTTTATAATGGTGTA	NC_004990	-	2108			48	49	38	0	89	54	41	34	0	5	56	5
TACATGCTATGTTATCACGT	ACGTGATAACATAGCATGTA	NC_004990	-	2108			2	1	2	1	0	2	0	1	36	0	8	0
TCATCTGCAATGAGGCCAGT	ACTGGCCTCATTGCAGATGA	NC_004990	-	2108			6	8	4	1	0	40	36	55	154	20	47	3
TCGTGGTCTGTCGCGAGTCA	TGACTCGCGACAGACCACGA	NC_004990	-	2108			25	32	31	0	20	23	33	36	1	0	36	1
TGGGCTTGCGGTGCAGTGGT	ACCACTGCACCGCAAGCCCA	NC_004990	-	2108			53	53	42	8	12	48	64	35	48	8	54	28
TTAGACGTCCGTAATGGAGG	CCTCCATTACGGACGTCTAA	NC_004990	-	2108			1	5	8	1	0	26	17	9	0	1	26	3
CAGGCCGCAATCAGCAGTGC	GCACTGCTGATTGCGGCCTG	NC_004990	-	2109			0	1	0	1	1	16	6	11	0	161	4	1
AATCTTGTTGGCGTTGGGGG	CCCCCAACGCCAACAAGATT	NC_004990	+	2114			1	2	0	0	0	12	13	7	0	0	0	0
GCTAAGTATTCGCCGTTGAC	GTCAACGGCGAATACTTAGC	NC_004990	+	2114			4	4	1	0	2	7	6	3	0	2	5	0
AGTGTCTTCGTGGCTCAACT	AGTTGAGCCACGAAGACACT	NC_004990	-	2122			101	102	75	170	31	93	128	118	169	115	179	253
TCAGTTGAGCATTGTCCCGA	TCGGGACAATGCTCAACTGA	NC_004990	-	2122			4	0	1	0	0	3	4	0	0	1	6	119
TCTGAACGGACGGAGGAAGT	ACTTCCTCCGTCCGTTCAGA	NC_004990	-	2122			5	6	4	0	0	11	14	5	0	234	37	133
GAGGCGGCCGAGGGAGGCAA	TTGCCTCCCTCGGCCGCCTC	NC_004990	+	2123			7	2	4	0	0	6	9	3	0	0	9	0
CCATTAGTTATAATTCAAAA	TTTTGAATTATAACTAATGG	NC_004990	-	2131			89	75	87	157	42	35	70	42	2	6	78	0
GAGTGCCTGGTGCGCTACAA	TTGTAGCGCACCAGGCACTC	NC_004990	-	2131			3	3	4	0	0	2	5	8	0	6	11	0
GCCGAGTCTGGATCACGGCA	TGCCGTGATCCAGACTCGGC	NC_004990	-	2131			32	24	28	0	9	19	15	19	0	6	37	0
GTATGGTGGGGGGTTTTAAT	ATTAAAACCCCCCACCATAC	NC_004990	-	2131			1	4	3	0	0	13	17	12	136	6	35	1
TGCGGCCCGGCCCTCGAGCT	AGCTCGAGGGCCGGGCCGCA	NC_004990	-	2131			13	9	10	139	0	16	4	13	0	0	5	164
TGTGGTGTCCCCTGGCCGTA	TACGGCCAGGGGACACCACA	NC_004990	-	2139			7	5	2	0	2	16	32	26	0	8	43	60
AAATTCATATAGTGATGAAA	TTTCATCACTATATGAATTT	NC_004990	+	2141			15	23	13	1	10	3	4	9	0	0	4	4
CAATTTTTGAGACTGTTTAC	GTAAACAGTCTCAAAAATTG	NC_004990	+	2169			4	5	4	0	0	28	14	17	0	16	15	2
CGTTTCTTGAATTGCATACT	AGTATGCAATTCAAGAAACG	NC_004990	+	2175			1	1	3	1	0	8	14	9	0	1	7	1
ATGAAGAGAATGAAACAGCT	AGCTGTTTCATTCTCTTCAT	NC_004990	-	2233			3	4	3	34	0	14	6	11	0	0	14	1
ATTGATGCTCTGCGCTTTTG	CAAAAGCGCAGAGCATCAAT	NC_004990	-	2268			1	1	1	0	0	3	2	4	0	0	0	0
TCTCGTAACGTAGTGTGGCA	TGCCACACTACGTTACGAGA	NC_004990	-	2268			42	28	25	20	5	79	69	93	179	130	65	51
CGGTGATATTAGTGATGACC	GGTCATCACTAATATCACCG	NC_004990	+	2272			27	22	17	44	18	41	16	25	0	2	28	1
GCTAATGGTCGGTTGTAGGA	TCCTACAACCGACCATTAGC	NC_004990	+	2272			51	47	44	107	20	34	49	63	4	4	80	0
GCTTCAAAGGAATACTCGAT	ATCGAGTATTCCTTTGAAGC	NC_004990	+	2272			10	3	7	1	3	11	4	10	0	1	10	0
GTTATGGGCTATATTAAGAG	CTCTTAATATAGCCCATAAC	NC_004990	+	2272			1	2	1	0	0	14	13	12	0	8	5	0
GACCAAACTATTTTAAACGG	CCGTTTAAAATAGTTTGGTC	NC_004990	+	2273			131	160	102	150	183	61	70	69	1	7	67	9
CGTAAAGCTCCGCGAGGGCT	AGCCCTCGCGGAGCTTTACG	NC_004990	+	2278			31	29	20	46	4	23	24	14	0	0	19	1
GTTGAGCAGTGCTCCTGCGT	ACGCAGGAGCACTGCTCAAC	NC_004990	+	2278			2	4	5	0	1	3	4	4	0	0	0	0
GTTTGATATCTTGGGTAGGG	CCCTACCCAAGATATCAAAC	NC_004990	+	2278			61	78	68	24	51	42	51	63	6	40	93	2
AGTCGCCAAATTAGTGACGG	CCGTCACTAATTTGGCGACT	NC_004990	+	2280			9	2	6	0	6	4	2	5	0	1	8	0
GTTAGTGTGGGGTGCGTAGC	GCTACGCACCCCACACTAAC	NC_004990	+	2280			8	6	2	2	0	12	16	15	0	0	11	1
GGGCTGGACAGTACGCCGGG	CCCGGCGTACTGTCCAGCCC	NC_004990	-	2280			5	5	6	1	4	7	5	7	0	0	23	128
TGTGCGTGATGCACACCTAT	ATAGGTGTGCATCACGCACA	NC_004990	-	2280			9	7	5	0	1	3	2	6	0	1	5	147
GATGTTTGCGTGTTGTCTCG	CGAGACAACACGCAAACATC	NC_004990	+	2283			14	18	14	1	24	30	35	35	0	347	60	2
CGGAGTACGTAAGGGTAGCG	CGCTACCCTTACGTACTCCG	NC_004990	-	2286			20	22	18	20	27	68	83	95	424	10	132	5
GTTCGAAGGGTGGCAAACTG	CAGTTTGCCACCCTTCGAAC	NC_004990	+	2288			78	73	55	88	65	183	185	153	3	305	181	68
CGGACGGGGGGGGGGAGGCG	CGCCTCCCCCCCCCCGTCCG	NC_004990	-	2288			11	15	7	0	0	53	68	56	96	13	90	0
GCACTAGGGGGGTGGGGGCC	GGCCCCCACCCCCCTAGTGC	NC_004990	+	2290			2	4	4	25	2	5	10	5	0	1	10	13
CTGATACATGGTGTTGGGTT	AACCCAACACCATGTATCAG	NC_004990	+	2297			2	3	3	0	0	4	25	6	0	2	22	0
TGGCAGTTGGGAGACCATGA	TCATGGTCTCCCAACTGCCA	NC_004990	-	2298			129	123	103	25	136	95	119	131	70	11	167	65
GTCCCTAGTGATTGTGGTGG	CCACCACAATCACTAGGGAC	NC_004990	+	2302			34	28	31	52	43	40	43	43	2	13	93	129
GTGGCATCAATGTTTCCAAT	ATTGGAAACATTGATGCCAC	NC_004990	-	2305			212	191	164	291	250	94	105	104	12	7	149	15
AAGGAATCGAAGGGATCAGT	ACTGATCCCTTCGATTCCTT	NC_004990	+	2307			6	4	7	0	1	42	48	33	65	1	52	52
CAGCCACGGTTGGGCGCCTG	CAGGCGCCCAACCGTGGCTG	NC_004990	+	2307			3	9	5	5	3	10	20	24	0	1	15	0
CAGTTGAGAACAGAAAAGTA	TACTTTTCTGTTCTCAACTG	NC_004990	+	2307			23	29	14	3	7	30	34	41	0	1	70	4
GGGTGGCGAACAGAGGGGCG	CGCCCCTCTGTTCGCCACCC	NC_004990	+	2307			27	39	27	48	12	58	57	43	122	58	85	19
GAGCGCCGGGGGATTCTGAT	ATCAGAATCCCCCGGCGCTC	NC_004990	+	2312			86	103	83	228	166	34	69	66	1	1	73	14
AGCCTAGAGCTGAGGTGAGA	TCTCACCTCAGCTCTAGGCT	NC_004990	-	2315			31	27	20	1	1	28	21	19	0	0	26	81
TCAATTTTCGTTGGTAGTCC	GGACTACCAACGAAAATTGA	NC_004990	-	2325			12	12	11	16	0	19	20	19	0	0	14	0
GAAAGCGGCGAGGCTAGTGG	CCACTAGCCTCGCCGCTTTC	NC_004990	-	2328			19	21	18	47	3	94	119	110	1	110	125	160
CTGAACGCGTTTTTGGGTCA	TGACCCAAAAACGCGTTCAG	NC_004990	-	2333			3	3	1	0	1	2	4	2	0	0	0	0
GTACGAAGCAAGGGAAGCCG	CGGCTTCCCTTGCTTCGTAC	NC_004990	-	2333			19	20	9	0	0	29	13	10	1	0	19	3
AACGGCAACCTGTTATTCTA	TAGAATAACAGGTTGCCGTT	NC_004990	+	2335			5	1	0	0	0	5	13	7	0	2	3	0
ATGTATCACGAATACGCGTC	GACGCGTATTCGTGATACAT	NC_004990	+	2335			67	74	58	29	50	46	53	59	94	3	83	0
ATTAGTAAGAATAGATGTTG	CAACATCTATTCTTACTAAT	NC_004990	+	2335			30	28	23	106	9	13	8	10	0	0	6	1
GGGTGGAGGCGAGGGGGGGG	CCCCCCCCTCGCCTCCACCC	NC_004990	+	2335			24	16	15	0	3	13	17	12	87	2	35	0
GTGATGGAGTAGAGGGGTCC	GGACCCCTCTACTCCATCAC	NC_004990	+	2335			34	28	27	121	40	46	27	37	0	2	59	66
TGGCTGCTTATTCAGGAAAG	CTTTCCTGAATAAGCAGCCA	NC_004990	+	2335			72	69	68	25	34	74	88	68	22	19	129	63
AAGCGGGGTCGGCACTCGCT	AGCGAGTGCCGACCCCGCTT	NC_004990	+	2336			6	5	1	0	0	10	15	4	0	0	21	1
AGCAGTCTGGGGTGCGATTC	GAATCGCACCCCAGACTGCT	NC_004990	+	2336			1	3	1	0	1	5	2	10	0	0	0	0
AGGATCATTGGGCTGTACAG	CTGTACAGCCCAATGATCCT	NC_004990	+	2336			0	1	0	0	0	2	0	5	0	0	14	0
CGCGCCGGCAGAGCAGGGTG	CACCCTGCTCTGCCGGCGCG	NC_004990	+	2336			2	2	1	0	0	3	2	6	0	0	10	1
CGGCATAAGGACGTCGGGGC	GCCCCGACGTCCTTATGCCG	NC_004990	+	2336			6	9	8	0	1	37	33	48	252	13	50	0
TTTCACAGCTATCTGCCTAT	ATAGGCAGATAGCTGTGAAA	NC_004990	+	2343			581	516	454	1250	384	403	389	365	720	1368	692	557
CCAGCTTTTATTGGGGGATG	CATCCCCCAATAAAAGCTGG	NC_004990	-	2343			31	29	30	1	14	17	25	32	67	19	54	3
CTTCCTTCAAATGTTCAGGG	CCCTGAACATTTGAAGGAAG	NC_004990	-	2343			12	6	5	0	4	6	10	2	0	1	9	1
GACTGCAAAAGGGCCGTACT	AGTACGGCCCTTTTGCAGTC	NC_004990	-	2343			6	19	5	61	22	12	20	13	19	4	29	321
AATTTTGTGTAACTTGCGCA	TGCGCAAGTTACACAAAATT	NC_004990	-	2344			35	26	24	0	12	30	33	32	2	11	56	3
CCATCAACGTAAAGACTAGT	ACTAGTCTTTACGTTGATGG	NC_004990	-	2344			214	170	145	141	215	266	251	236	222	223	433	296
CGCCATAGTACGCAATGTCG	CGACATTGCGTACTATGGCG	NC_004990	-	2344			81	63	40	299	184	68	95	52	256	191	93	4
CGTAAGAGGGGTGCAATCAG	CTGATTGCACCCCTCTTACG	NC_004990	-	2344			17	11	9	4	1	70	60	76	265	110	93	45
TTTCTCTCACTGTTTGGAGG	CCTCCAAACAGTGAGAGAAA	NC_004990	-	2344			33	25	20	46	13	25	27	24	2	13	18	6
TGGTGGGATTGGGGGCAGCC	GGCTGCCCCCAATCCCACCA	NC_004990	-	2351			1525	1422	1110	1747	759	932	1026	910	502	106	1575	2041
TTCCTGGGGGCGTATAAGCG	CGCTTATACGCCCCCAGGAA	NC_004990	-	2351			85	64	53	35	24	40	40	25	0	2	52	4
TTCGGTACAGCGGCTGATGG	CCATCAGCCGCTGTACCGAA	NC_004990	-	2351			9	19	20	91	18	18	27	29	2	1	51	1
AACAATCACCTATTGTTATT	AATAACAATAGGTGATTGTT	NC_004990	+	2366			13	10	4	0	1	28	20	9	0	7	21	1
CCCCCGCCTATCGCGATGCC	GGCATCGCGATAGGCGGGGG	NC_004990	+	2370			11	11	6	0	1	9	13	4	0	2	7	0
CCGTGTACTTTGTTCGGGGG	CCCCCGAACAAAGTACACGG	NC_004990	+	2370			0	0	1	0	0	3	2	6	0	0	2	0
GTGTGTGGCACGGACGGGGG	CCCCCGTCCGTGCCACACAC	NC_004990	+	2370			2	0	4	0	0	18	7	15	1	0	32	0
GTTCAGATAGATGATGAATA	TATTCATCATCTATCTGAAC	NC_004990	+	2370			28	27	22	52	18	27	23	31	36	14	21	2
TGCAGAGCAGAAGATGGAGT	ACTCCATCTTCTGCTCTGCA	NC_004990	+	2370			16	6	10	1	1	14	10	13	0	3	20	0
TGCAGGCCCCGCAGTTTGGA	TCCAAACTGCGGGGCCTGCA	NC_004990	+	2370			5	1	3	0	0	17	14	15	0	0	23	0
CACAGTAACAAGGATGAAAC	GTTTCATCCTTGTTACTGTG	NC_004990	-	2372			20	12	5	1	0	20	17	20	1	0	30	0
TCACGTAAGCCCATTAGGAA	TTCCTAATGGGCTTACGTGA	NC_004990	-	2372			1	3	6	1	7	1	8	0	0	4	9	104
CTCTAGAGGTGAATTGGCTG	CAGCCAATTCACCTCTAGAG	NC_004990	-	2373			26	36	7	26	5	24	28	13	0	13	24	2
ATGCCGGTTATATCCTGTGA	TCACAGGATATAACCGGCAT	NC_004990	-	2378			15	21	13	26	4	75	72	99	101	19	130	210
CCCGCCCAAAAGCACAGGAA	TTCCTGTGCTTTTGGGCGGG	NC_004990	-	2378			13	19	13	0	0	1	2	4	0	0	8	0
CGGGCGGGAAGCCGGTGTGC	GCACACCGGCTTCCCGCCCG	NC_004990	-	2378			34	27	25	51	60	21	40	14	2	2	28	3
CGGTGGGGTCCCGTAGACCA	TGGTCTACGGGACCCCACCG	NC_004990	-	2378			2	5	5	127	18	10	11	4	0	2	11	3
CTCGCGAGACGCCGTTAGGG	CCCTAACGGCGTCTCGCGAG	NC_004990	-	2378			0	0	0	0	0	4	2	5	0	0	5	0
GACAGAGGAAATTCCTCAGG	CCTGAGGAATTTCCTCTGTC	NC_004990	-	2378			9	13	5	2	10	20	33	34	0	1	101	180
GAGTTTGACGTTTCAGCGGC	GCCGCTGAAACGTCAAACTC	NC_004990	-	2378			3	0	3	0	0	5	14	9	0	0	8	0
GTATAACCTGAGCCGTGTCG	CGACACGGCTCAGGTTATAC	NC_004990	-	2378			47	38	28	62	18	20	25	20	0	12	31	2
TAGGCCGGAAGCGCTGCGGT	ACCGCAGCGCTTCCGGCCTA	NC_004990	-	2378			10	18	9	2	33	18	20	18	1	13	32	0
TTGGTAGTAGTAATTGTTTC	GAAACAATTACTACTACCAA	NC_004990	-	2378			10	4	2	24	6	23	15	15	0	0	28	1
ACGAGCGCAATGGCATATAG	CTATATGCCATTGCGCTCGT	NC_004990	+	2389			104	85	71	2	119	51	56	41	0	4	46	55
GGTTTCTAGATAAACCGTCT	AGACGGTTTATCTAGAAACC	NC_004990	+	2395			5	7	3	0	8	20	16	16	22	8	25	3
ATACGAGTCGCTTGTATCAG	CTGATACAAGCGACTCGTAT	NC_004990	+	2396			2	3	0	0	0	8	11	2	0	0	13	0
AGAACTCTGGCGGAACCCAG	CTGGGTTCCGCCAGAGTTCT	NC_004990	-	2397			21	23	16	46	21	21	13	23	1	2	16	1
ATGGATGGAAGAGGGTGGGG	CCCCACCCTCTTCCATCCAT	NC_004990	-	2397			6	5	3	0	33	14	22	7	28	0	40	0
AATGGTGGTTCAAGTGGAGC	GCTCCACTTGAACCACCATT	NC_004990	-	2401			2	2	2	0	0	3	0	1	0	1	4	0
GTCCGCCGAGTGAATCGCGA	TCGCGATTCACTCGGCGGAC	NC_004990	-	2403			70	57	53	95	28	36	36	53	1	4	54	2
GTGCAGGCAATGGCAGAGGG	CCCTCTGCCATTGCCTGCAC	NC_004990	-	2417			66	56	37	39	95	9	9	8	1	0	13	58
CTGCCCGCGGTGGGGATCGT	ACGATCCCCACCGCGGGCAG	NC_004990	-	2423			95	65	58	2	28	67	54	64	2	3	89	3
ACGGTACCTCGCCCCAGTGC	GCACTGGGGCGAGGTACCGT	NC_004990	+	2459			13	19	13	3	7	9	13	9	0	6	8	1
ATATCACAGGGGCTACTATT	AATAGTAGCCCCTGTGATAT	NC_004990	-	2476			45	32	26	1	14	31	44	54	1	1	67	100
GCAGCCGTGCGGCCCCGATG	CATCGGGGCCGCACGGCTGC	NC_004990	+	2478			0	2	0	0	0	4	6	3	0	0	5	1
GGAGGACCTAGAGCCTACTG	CAGTAGGCTCTAGGTCCTCC	NC_004990	+	2478			792	742	589	832	817	377	402	429	9	160	481	954
AACGAACGAACTAGGCCCAG	CTGGGCCTAGTTCGTTCGTT	NC_004990	+	2480			32	33	29	119	26	62	50	36	1	5	79	8
CCCCCTAGCGACTAGTGCGC	GCGCACTAGTCGCTAGGGGG	NC_004990	+	2483			17	22	12	0	0	22	31	19	0	0	43	139
TCCGTTGATTGGGAGTGGGT	ACCCACTCCCAATCAACGGA	NC_004990	+	2483			6	0	4	0	2	5	14	9	0	2	14	0
CAACACTGGCGCGTTAAATA	TATTTAACGCGCCAGTGTTG	NC_004990	-	2486			21	22	21	0	30	3	7	7	0	0	37	1
GTGGAGGCCGTCCCGCAGAG	CTCTGCGGGACGGCCTCCAC	NC_004990	-	2486			6	4	6	0	0	1	2	2	0	0	0	0
GTAAACGGTCTAGCGAGAAT	ATTCTCGCTAGACCGTTTAC	NC_004990	+	2488			51	55	49	58	86	86	98	53	2	4	75	5
TGAGTGAGCGTCGTGGTCAC	GTGACCACGACGCTCACTCA	NC_004990	+	2488			8	8	7	0	1	13	12	6	0	3	6	0
GTCCGAGGGGTCGGCAAGTG	CACTTGCCGACCCCTCGGAC	NC_004990	-	2490			13	10	8	1	26	5	19	23	0	1	32	1
AGGTTTCCATTCACTGATGG	CCATCAGTGAATGGAAACCT	NC_004990	-	2491			9	14	6	1	6	6	12	2	1	0	9	0
ATCCTGTAGTCAAAAAAGGG	CCCTTTTTTGACTACAGGAT	NC_004990	-	2491			62	61	54	1	68	33	32	49	0	4	73	72
TCCTAGGTTATTAGGTCGTG	CACGACCTAATAACCTAGGA	NC_004990	-	2491			47	46	32	0	228	32	22	29	196	8	50	141
TGTGCTAAATAGAGAAGAGC	GCTCTTCTCTATTTAGCACA	NC_004990	-	2491			3	3	2	1	1	10	13	11	0	5	16	0
AGGTGGCCCAGAGCGAACGG	CCGTTCGCTCTGGGCCACCT	NC_004990	+	2493			1	2	2	0	0	4	3	4	0	53	5	0
TGCTATGTGACGAGATGTAC	GTACATCTCGTCACATAGCA	NC_004990	+	2493			10	8	12	0	0	38	26	36	0	8	56	0
GGCACTAGGTCTAGGCCCCG	CGGGGCCTAGACCTAGTGCC	NC_004990	-	2496			0	0	0	0	0	0	0	0	0	0	0	0
TGAGCGCACTCGTTTGATGT	ACATCAAACGAGTGCGCTCA	NC_004990	-	2496			8	4	3	0	2	32	53	31	1	8	40	1
TGGGTAGACGAACCGCGGGG	CCCCGCGGTTCGTCTACCCA	NC_004990	-	2500			0	1	0	0	0	16	10	12	0	1	3	0
CTGTGTCCAACGACTACCAC	GTGGTAGTCGTTGGACACAG	NC_004990	-	2501			7	8	3	1	0	2	9	6	0	0	12	0
TAAGGGTATATGTACGTGCG	CGCACGTACATATACCCTTA	NC_004990	-	2501			10	10	15	0	6	5	6	7	0	1	9	0
TTGGACGGTGTTTGTCCCGT	ACGGGACAAACACCGTCCAA	NC_004990	-	2501			72	73	66	40	64	76	65	64	66	4	115	259
ACTCATACATCTAAAAGTCT	AGACTTTTAGATGTATGAGT	NC_004990	+	2502			21	10	16	118	2	29	13	15	0	1	37	0
GGTATTAGTCGGGTTCTGGT	ACCAGAACCCGACTAATACC	NC_004990	+	2502			17	18	10	0	5	7	7	5	0	235	33	0
GGAGGTCTCGACCTCCAAGC	GCTTGGAGGTCGAGACCTCC	NC_004990	-	2510			1	2	1	0	0	3	3	1	0	0	10	0
CCTGCATCTAACTTGTACGC	GCGTACAAGTTAGATGCAGG	NC_004990	-	2515			309	257	222	523	112	154	133	183	4	15	267	9
CTCGGGCAGGTGAGTAGACA	TGTCTACTCACCTGCCCGAG	NC_004990	-	2515			74	58	54	53	36	47	53	55	0	0	43	97
GACGTTGAGATATGGCCCCC	GGGGGCCATATCTCAACGTC	NC_004990	-	2515			7	5	5	0	26	0	7	1	0	0	1	1
GCAGGGGTGCGAGATAGAGG	CCTCTATCTCGCACCCCTGC	NC_004990	-	2515			3	1	1	0	0	4	3	6	1	0	13	2
GGTGGTAAATGGGTCGCGGA	TCCGCGACCCATTTACCACC	NC_004990	-	2515			28	19	26	0	3	14	23	12	103	10	30	2
CGAGACTTAACACACATTGG	CCAATGTGTGTTAAGTCTCG	NC_004990	-	2523			2	1	0	0	0	3	3	8	0	0	1	1
TGGTGATGGGTTCGACAACA	TGTTGTCGAACCCATCACCA	NC_004990	+	2537			11	11	10	0	1	53	61	84	0	6	60	1
AACAATCGCGACAAATTAAG	CTTAATTTGTCGCGATTGTT	NC_004990	+	2539			13	20	22	2	1	38	62	47	0	77	91	191
AAGCTTCTATGAGAGCTGGT	ACCAGCTCTCATAGAAGCTT	NC_004990	+	2539			12	13	11	10	0	44	58	50	132	16	57	636
AGGGCTTGGTATAGCGTTCC	GGAACGCTATACCAAGCCCT	NC_004990	+	2539			52	47	38	12	22	20	42	24	383	2	60	1
CGAGGCAGTAAGAGAGGAGG	CCTCCTCTCTTACTGCCTCG	NC_004990	+	2539			531	463	408	451	445	108	125	114	1	112	105	4
GCGGTTAGAGGGATCGCCAG	CTGGCGATCCCTCTAACCGC	NC_004990	+	2539			0	1	1	0	0	10	26	5	1	7	9	3
GTTTGTTTGAGGCATCCTGG	CCAGGATGCCTCAAACAAAC	NC_004990	+	2539			14	7	4	0	1	9	15	4	0	1	6	0
TAGGCAACCGTAAAGGGTCT	AGACCCTTTACGGTTGCCTA	NC_004990	+	2539			41	48	40	57	104	23	20	25	2	0	9	3
TGTGGGAATTCCGAGTTGTA	TACAACTCGGAATTCCCACA	NC_004990	+	2539			0	0	2	1	0	2	6	2	0	0	12	0
AATTTATATGGACTCGATGT	ACATCGAGTCCATATAAATT	NC_004990	+	2544			3	0	0	0	0	1	2	1	0	0	1	0
ATAGAAACAAGCGCGAAGGT	ACCTTCGCGCTTGTTTCTAT	NC_004990	+	2544			48	36	25	1	95	28	52	41	9	4	74	120
CACGCAAGCTTTGACTTGGC	GCCAAGTCAAAGCTTGCGTG	NC_004990	+	2544			440	365	303	631	180	77	120	99	75	389	120	5
CGGGTGTGCACTGCAAGGTT	AACCTTGCAGTGCACACCCG	NC_004990	+	2544			12	6	10	0	1	1	2	6	1	0	0	1
GGAGGTATGTCGCATGGTGT	ACACCATGCGACATACCTCC	NC_004990	+	2544			8	15	8	0	6	34	29	17	0	8	62	2
GGGTTCTACAGGAGTCTGAG	CTCAGACTCCTGTAGAACCC	NC_004990	+	2544			5	6	7	0	8	10	13	12	0	3	30	147
GTTTGTCCCGCTAGCATGCT	AGCATGCTAGCGGGACAAAC	NC_004990	+	2544			10	11	3	0	43	10	7	6	0	0	3	0
TATCCGGATATCGTGACGTG	CACGTCACGATATCCGGATA	NC_004990	+	2544			8	4	7	1	2	3	2	6	0	0	3	0
TTGGAGGAAAACGGCTGACT	AGTCAGCCGTTTTCCTCCAA	NC_004990	+	2544			0	0	0	0	0	0	0	0	0	0	0	0
TTGGAGGCTAACGGCTGACT	AGTCAGCCGTTAGCCTCCAA	NC_004990	+	2544			157	142	119	411	118	119	149	107	102	13	179	102
AGCATAATTCTGGATTCATG	CATGAATCCAGAATTATGCT	NC_004990	-	2561			21	22	23	85	13	16	19	17	1	5	38	1
GACGGGCTTTAGGACGGGGG	CCCCCGTCCTAAAGCCCGTC	NC_004990	-	2561			94	86	73	37	64	33	30	31	221	4	28	115
GTGTTTGGTGTGGACTTGTG	CACAAGTCCACACCAAACAC	NC_004990	-	2561			15	16	17	0	5	12	14	22	15	1	20	2
GCGGTCGGTGGCGCGACAGG	CCTGTCGCGCCACCGACCGC	NC_004990	+	2565			0	1	2	1	0	11	16	13	1	1	12	0
GCGTAACAGGGTAGGGGGCT	AGCCCCCTACCCTGTTACGC	NC_004990	+	2565			15	16	16	1	2	9	16	8	1	0	10	0
ACAATATGAGGGGTCAGGAA	TTCCTGACCCCTCATATTGT	NC_004990	-	2573			0	0	0	0	0	1	0	6	0	0	4	0
GAATTAACTCGCGGCAACCC	GGGTTGCCGCGAGTTAATTC	NC_004990	-	2573			50	47	42	45	34	21	18	36	0	132	64	112
GGATAAGATAGATTATGCAG	CTGCATAATCTATCTTATCC	NC_004990	-	2573			33	31	22	55	46	40	44	34	308	1	33	106
GGGGAAGGGGCGGAGCGCGG	CCGCGCTCCGCCCCTTCCCC	NC_004990	-	2573			31	12	14	0	11	17	29	30	2	5	43	2
GTTGTCAAGAACGTGTGTGG	CCACACACGTTCTTGACAAC	NC_004990	-	2573			64	53	54	290	11	11	7	14	0	0	22	0
GAGGTGTGGGGGGAACCACG	CGTGGTTCCCCCCACACCTC	NC_004990	+	2579			7	2	6	0	1	6	8	9	51	2	13	3
GGCGCGGGCTGGTGAGGGGT	ACCCCTCACCAGCCCGCGCC	NC_004990	+	2579			3	3	5	2	2	6	9	4	0	0	7	2
CGGCTGTTTGTGCCGGCCCT	AGGGCCGGCACAAACAGCCG	NC_004990	-	2587			10	9	4	1	1	63	79	47	1	12	75	107
GCGTCGTACCTGGTAGGATT	AATCCTACCAGGTACGACGC	NC_004990	-	2587			33	25	19	37	21	17	10	27	1	1	60	96
GGGCGCGGATAGGAGTATAC	GTATACTCCTATCCGCGCCC	NC_004990	+	2592			75	57	60	57	19	47	44	32	1	2	47	2
ATGACCGAATGCGCATGCAA	TTGCATGCGCATTCGGTCAT	NC_004990	-	2592			2	3	1	0	1	2	3	3	0	2	6	0
GTACGGATATGCGATAGCAA	TTGCTATCGCATATCCGTAC	NC_004990	-	2601			35	36	31	0	10	31	33	31	0	3	35	1
AAGTGGTGCGTCAGACGCGC	GCGCGTCTGACGCACCACTT	NC_004990	-	2605			1	3	1	0	0	11	5	14	0	1	23	5
GAGAGGGGCGTTTATCAACT	AGTTGATAAACGCCCCTCTC	NC_004990	+	2606			20	20	20	0	8	15	14	18	16	1	27	47
TCCGCTGATAAAGTGTAAGT	ACTTACACTTTATCAGCGGA	NC_004990	+	2606			252	209	171	302	141	137	125	119	76	6	245	613
TCCTCACTTTGTAGTTATGG	CCATAACTACAAAGTGAGGA	NC_004990	+	2606			5	8	6	0	4	5	10	11	0	1	15	0
TTGACTGGATAAGACTGGGA	TCCCAGTCTTATCCAGTCAA	NC_004990	+	2611			84	103	81	99	98	64	73	81	3	96	96	127
GGCTCTAGGTAGCTCGACGA	TCGTCGAGCTACCTAGAGCC	NC_004990	+	2612			22	16	13	3	7	11	10	5	0	3	21	181
GTTTTTGCCAATGATGTCTC	GAGACATCATTGGCAAAAAC	NC_004990	+	2612			11	7	8	22	15	18	15	18	1	5	25	76
GTGGAGGATGGGGCCGGGGG	CCCCCGGCCCCATCCTCCAC	NC_004990	-	2614			5	4	1	2	1	23	28	13	0	3	10	178
TATCGCTCGTGCGGTCCGGG	CCCGGACCGCACGAGCGATA	NC_004990	-	2614			3	3	5	1	55	18	22	30	50	2	35	8
CCGGACTCGGATCGTGAGTA	TACTCACGATCCGAGTCCGG	NC_004990	+	2616			15	15	10	0	19	13	13	9	2	9	27	3
GACGGGGGACCGGTCCTGGA	TCCAGGACCGGTCCCCCGTC	NC_004990	+	2616			0	0	3	0	4	0	9	6	0	0	0	0
GGACGCTTGCCGGCAGGTAA	TTACCTGCCGGCAAGCGTCC	NC_004990	+	2616			7	7	6	1	2	17	15	6	0	0	17	158
GTGAAACCGGGGTACGTGCA	TGCACGTACCCCGGTTTCAC	NC_004990	+	2616			223	212	165	241	139	181	169	175	6	184	265	359
TAAAGTACTGGTTATTATTC	GAATAATAACCAGTACTTTA	NC_004990	+	2616			9	7	5	0	0	9	15	29	0	2	29	40
TATTACAGGAGCTTTGGCGA	TCGCCAAAGCTCCTGTAATA	NC_004990	+	2616			2	3	2	4	0	1	0	1	0	0	3	1
TTTGGGGGCGTTGTTCTGGC	GCCAGAACAACGCCCCCAAA	NC_004990	+	2616			38	23	20	1	5	39	37	48	1	0	49	0
ACGGATTGTAAGTCAGTGAT	ATCACTGACTTACAATCCGT	NC_004990	-	2619			17	30	16	7	7	56	55	49	1	2	81	97
GGCGACGGAGCCTGCGGGTA	TACCCGCAGGCTCCGTCGCC	NC_004990	-	2619			58	44	38	1	30	41	68	46	1	8	82	6
CTCGATGCCCGTAAGGCGAG	CTCGCCTTACGGGCATCGAG	NC_004990	-	2620			64	45	37	4	103	44	45	50	2	14	39	6
GTGCGTGGACGGTGTTGGGT	ACCCAACACCGTCCACGCAC	NC_004990	-	2620			5	1	1	0	9	9	5	5	0	3	8	0
AAGGCACCGACAGGTTGAGC	GCTCAACCTGTCGGTGCCTT	NC_004990	+	2621			17	12	15	1	6	16	21	4	0	11	29	5
GAAACCATGGGACCGGTGGT	ACCACCGGTCCCATGGTTTC	NC_004990	+	2621			6	5	4	0	0	3	13	2	0	7	10	2
GTTTAAGGGTTCGGACGGCC	GGCCGTCCGAACCCTTAAAC	NC_004990	+	2621			5	1	0	0	0	0	5	1	0	0	7	0
TAGCTTGGAAGGCCGGTGTG	CACACCGGCCTTCCAAGCTA	NC_004990	+	2621			5	7	12	0	5	22	31	35	25	6	59	2
GATCGGGACGTAGCACGGTG	CACCGTGCTACGTCCCGATC	NC_004990	-	2624			1	0	1	0	0	4	6	5	1	11	3	0
GTGCGGAGCTGGCGGCAGAC	GTCTGCCGCCAGCTCCGCAC	NC_004990	-	2624			24	20	22	0	2	4	7	7	0	0	6	0
TGCGATCGGAACGTTCGTGC	GCACGAACGTTCCGATCGCA	NC_004990	-	2624			15	10	8	0	1	9	12	10	0	4	6	1
TACAGATGGACAGAACACTG	CAGTGTTCTGTCCATCTGTA	NC_004990	+	2628			16	12	20	4	3	57	83	42	99	8	77	7
ATCTGGTATACATGTAGGGC	GCCCTACATGTATACCAGAT	NC_004990	-	2629			2	1	0	0	0	2	1	0	0	0	5	3
GAGCACGAATGATAAGAGGG	CCCTCTTATCATTCGTGCTC	NC_004990	-	2629			0	1	4	0	0	5	11	6	0	0	2	0
GTATTAGGGGAATCTGGCCC	GGGCCAGATTCCCCTAATAC	NC_004990	-	2629			56	41	28	2	12	31	37	33	1	3	35	104
CTGTGCGAGTAGGAAACTGG	CCAGTTTCCTACTCGCACAG	NC_004990	+	2636			27	21	27	0	15	34	36	23	0	3	33	4
GCTATTGAGACGTGGTAGGA	TCCTACCACGTCTCAATAGC	NC_004990	-	2636			0	0	0	0	0	3	1	0	0	0	1	0
AAGCGCTGGGAGGGCGCGGT	ACCGCGCCCTCCCAGCGCTT	NC_004990	-	2639			17	18	15	135	15	4	13	23	0	0	20	13
TTGGGATGTTATAAATGAAG	CTTCATTTATAACATCCCAA	NC_004990	-	2644			25	19	18	59	10	8	16	13	0	1	21	0
GGTTCGCGAGCCTTTTAAGA	TCTTAAAAGGCTCGCGAACC	NC_004990	-	2650			28	21	19	0	33	18	26	23	1	6	12	1
GTCCCGCCGAGGGATTACGC	GCGTAATCCCTCGGCGGGAC	NC_004990	-	2665			0	0	0	0	0	7	6	1	0	8	5	3
TGGAGTCAACAGGTCTTCAG	CTGAAGACCTGTTGACTCCA	NC_004990	+	2667			68	68	53	228	162	81	77	93	4	9	141	50
GGTCTTGCTTTATTAGTGTG	CACACTAATAAAGCAAGACC	NC_004990	+	2668			0	1	0	0	0	0	0	0	0	0	0	0
GCGGAATTTGGGTCACGATG	CATCGTGACCCAAATTCCGC	NC_004990	+	2669			19	10	13	0	8	4	4	13	0	3	6	0
GGGAGGGCGGACGCGGTTAT	ATAACCGCGTCCGCCCTCCC	NC_004990	+	2675			52	40	38	2	21	37	36	41	4	12	90	79
ACGCGTTGGGAATTTAAGGC	GCCTTAAATTCCCAACGCGT	NC_004990	-	2675			12	14	10	8	4	14	11	13	0	1	22	0
AGCTTCGCAGGGCCGTCGGT	ACCGACGGCCCTGCGAAGCT	NC_004990	-	2675			29	24	18	0	2	8	19	7	0	4	23	2
AGTTCAAGAGGTGTGAATCG	CGATTCACACCTCTTGAACT	NC_004990	-	2675			118	110	89	2	57	107	106	103	121	39	165	341
CAGGTTGAGATTTTCTAACG	CGTTAGAAAATCTCAACCTG	NC_004990	-	2675			27	35	30	98	17	26	31	29	2	2	46	4
GGTGTAGAGCTCATGGGGAG	CTCCCCATGAGCTCTACACC	NC_004990	-	2675			21	24	24	267	9	43	70	49	1	1	68	5
TCTATCGCTTGCTCGCGTCA	TGACGCGAGCAAGCGATAGA	NC_004990	-	2675			0	2	1	1	1	6	8	22	0	5	12	0
TGGGAGCTGCGCTGGAGGGG	CCCCTCCAGCGCAGCTCCCA	NC_004990	-	2675			159	150	124	161	125	59	85	73	1	5	122	210
GTGCGGATGTGCGCTCTACT	AGTAGAGCGCACATCCGCAC	NC_004990	-	2683			191	177	110	294	412	154	132	135	84	29	252	139
GGGGAAGGTGCGGGCGGGGG	CCCCCGCCCGCACCTTCCCC	NC_004990	+	2690			11	7	10	79	2	8	14	14	0	0	5	0
TCAAGTCTATACTTGAGGAG	CTCCTCAAGTATAGACTTGA	NC_004990	-	2693			6	2	0	0	0	4	6	10	0	1	6	0
TGGTGCGGATGGCGGGGGGG	CCCCCCCGCCATCCGCACCA	NC_004990	-	2693			55	51	44	22	21	23	33	28	3	1	61	100
TTTAAGACCTGGTTAACGCG	CGCGTTAACCAGGTCTTAAA	NC_004990	-	2731			20	16	9	31	10	88	93	106	177	35	136	6
GTTAAAGGTGTTTAGGGTGT	ACACCCTAAACACCTTTAAC	NC_004990	+	2747			30	22	14	2	4	140	187	186	4	416	214	627
CCTTTTGTGTTGGGAAATCC	GGATTTCCCAACACAAAAGG	NC_004990	+	2760			174	141	131	221	101	92	86	105	49	11	195	28
GAGCTAGCTGTCGGCGTGTC	GACACGCCGACAGCTAGCTC	NC_004990	+	2761			4	5	4	1	0	5	5	14	100	7	12	53
TTGCGCCCAGGCGGTCTGAG	CTCAGACCGCCTGGGCGCAA	NC_004990	-	2765			1	1	2	0	0	3	12	10	0	3	10	1
GGGTGAGGCGTTGAAGGATT	AATCCTTCAACGCCTCACCC	NC_004990	+	2770			2	2	4	0	4	21	16	20	151	6	30	3
TGTTGTTGTGAAGATATTGT	ACAATATCTTCACAACAACA	NC_004990	+	2770			33	28	24	41	16	51	49	33	85	179	91	4
CTCTTGGCGGCAGTCCCTAA	TTAGGGACTGCCGCCAAGAG	NC_004990	-	2778			76	79	47	78	50	36	52	46	2	41	59	5
TAGGGCTCAGAGGGGTTGTG	CACAACCCCTCTGAGCCCTA	NC_004990	-	2779			46	45	46	107	49	26	30	42	3	6	51	48
CGGCCCGGTTTGATTCCGGG	CCCGGAATCAAACCGGGCCG	NC_004990	+	2801			8	5	2	1	14	29	26	31	2	8	31	2
ACTGAGGCGCCGGCACGGGT	ACCCGTGCCGGCGCCTCAGT	NC_004990	-	2804			35	34	24	14	18	25	15	26	0	2	31	1
CACGGAGAGGACGGAGCGCG	CGCGCTCCGTCCTCTCCGTG	NC_004990	+	2806			3	0	3	0	0	4	1	5	0	0	5	446
GTCCTTGAGGGTGGCAAACT	AGTTTGCCACCCTCAAGGAC	NC_004990	+	2806			95	70	65	57	103	60	74	77	0	4	118	119
AATTTGGATGTGTCTCGATA	TATCGAGACACATCCAAATT	NC_004990	-	2814			110	101	94	305	42	65	84	81	3	15	83	32
GCAGCGAAGGAAAGAGGAGG	CCTCCTCTTTCCTTCGCTGC	NC_004990	-	2814			111	88	95	70	56	78	73	50	4	341	121	8
GTCGAACGGTCGAATAGATC	GATCTATTCGACCGTTCGAC	NC_004990	-	2814			14	3	8	28	70	4	5	6	1	0	9	0
TAACTATCATGCGGGGATCG	CGATCCCCGCATGATAGTTA	NC_004990	-	2814			0	0	0	0	6	3	5	11	0	0	23	1
TCAGGGTATTTGGTAGCAAT	ATTGCTACCAAATACCCTGA	NC_004990	-	2814			24	29	20	95	38	15	20	18	2	1	17	0
TCAGGTGCTCTTAAGTACAC	GTGTACTTAAGAGCACCTGA	NC_004990	-	2814			1	2	1	0	0	1	7	3	0	0	8	0
GAGGAGATCGCTGGGGGGAT	ATCCCCCCAGCGATCTCCTC	NC_004990	+	2816			9	5	6	0	10	15	20	6	0	0	26	0
GCCGTAAGTCTGAGAATGCA	TGCATTCTCAGACTTACGGC	NC_004990	+	2816			31	36	22	2	10	85	83	78	2	17	129	84
TTCGTCTTCAACGTCGTGAG	CTCACGACGTTGAAGACGAA	NC_004990	+	2816			2	0	0	0	0	3	10	9	0	0	6	13
GCTCGGGAATCGAAGGTTGT	ACAACCTTCGATTCCCGAGC	NC_004990	-	2824			38	27	40	0	65	29	52	43	94	5	51	3
GGTAGTTGCGGGTCCCTGTA	TACAGGGACCCGCAACTACC	NC_004990	-	2824			12	11	15	0	1	12	4	2	0	2	7	1
TGGGGTCTGCTCTAATCAAA	TTTGATTAGAGCAGACCCCA	NC_004990	-	2824			4	3	5	1	0	30	10	23	0	6	21	5
TAGACCTGGGGTACGCCCGA	TCGGGCGTACCCCAGGTCTA	NC_004990	+	2833			38	56	38	5	19	19	30	46	4	10	35	2
GGTTGCGAATATTTATCAAC	GTTGATAAATATTCGCAACC	NC_004990	-	2835			22	21	22	30	6	27	31	27	5	9	41	2
AGAATTGAGTCGATCACAAC	GTTGTGATCGACTCAATTCT	NC_004990	-	2836			1	0	3	0	1	10	5	16	181	0	4	2
GCGGGCCGGTGTTGGTGGTA	TACCACCAACACCGGCCCGC	NC_004990	+	2840			6	1	7	1	0	5	0	1	0	3	18	0
GCTAAGCATGTAGGGCGGTG	CACCGCCCTACATGCTTAGC	NC_004990	+	2840			4	6	5	0	0	8	11	7	1	2	17	0
ACGTGAACGCTTTCTTTACG	CGTAAAGAAAGCGTTCACGT	NC_004990	-	2843			0	2	0	13	0	5	12	8	0	2	21	0
GCGTTCAGGGTTTGAGGGGC	GCCCCTCAAACCCTGAACGC	NC_004990	+	2846			77	57	58	188	74	79	77	71	21	212	115	9
CTTCGGGGGTGCGACAGATG	CATCTGTCGCACCCCCGAAG	NC_004990	-	2848			180	169	114	291	400	162	192	162	299	151	281	122
GGCTTGCTCGCAAAGGCATT	AATGCCTTTGCGAGCAAGCC	NC_004990	-	2848			2	4	2	0	0	13	15	11	0	15	19	0
AACACGCATTAACCGGGAGG	CCTCCCGGTTAATGCGTGTT	NC_004990	+	2865			5	16	11	0	28	6	32	12	1	0	13	50
GACTAGCACAAACAGGGCGC	GCGCCCTGTTTGTGCTAGTC	NC_004990	+	2865			31	42	37	2	6	199	224	188	345	364	246	474
TGAGGTCCGACACCCGCGCG	CGCGCGGGTGTCGGACCTCA	NC_004990	+	2865			0	1	2	0	2	0	0	0	0	0	1	0
TGCAACCTTTTGCATGCTTT	AAAGCATGCAAAAGGTTGCA	NC_004990	+	2865			42	15	27	4	18	29	23	25	1	4	39	3
CACTTGTGGAGCGCGAGCGA	TCGCTCGCGCTCCACAAGTG	NC_004990	-	2873			13	7	5	0	3	14	16	23	1	6	28	53
AAGTCGAGCAGAGAGGCCTG	CAGGCCTCTCTGCTCGACTT	NC_004990	+	2876			35	23	30	76	18	26	31	32	0	0	42	1
AAGTCCTAAGTGTGTGTGGT	ACCACACACACTTAGGACTT	NC_004990	-	2884			4	12	6	0	0	20	28	17	1	2	34	2
GCCTCGTAATCAATAAATTT	AAATTTATTGATTACGAGGC	NC_004990	-	2884			32	27	25	109	17	13	20	14	125	3	33	2
TCCAGGTATAGCGAGGAGGA	TCCTCCTCGCTATACCTGGA	NC_004990	-	2884			1	1	0	0	0	1	2	2	0	0	11	0
TCTTACTGGTTGCCTCCGCG	CGCGGAGGCAACCAGTAAGA	NC_004990	-	2884			9	17	16	0	4	41	50	34	0	0	55	8
AAAATGTTTCATGAGAAACG	CGTTTCTCATGAAACATTTT	NC_004990	-	2889			20	10	10	0	2	9	3	21	0	9	18	25
ACCTCTGCCGGATATACCGG	CCGGTATATCCGGCAGAGGT	NC_004990	-	2889			65	74	65	211	42	34	29	29	2	2	34	245
AGTATCAAACTATTTTGGGT	ACCCAAAATAGTTTGATACT	NC_004990	+	2891			3	1	1	1	0	10	12	6	58	1	25	0
GTGCCGGTTCTTCCTAAGGG	CCCTTAGGAAGAACCGGCAC	NC_004990	+	2891			4	1	0	0	0	5	0	3	0	0	0	1
GCATCCGGAGCAAACTACCG	CGGTAGTTTGCTCCGGATGC	NC_004990	-	2894			4	7	1	0	0	34	20	22	36	4	25	0
GGAGTAACGTGACGGCTACA	TGTAGCCGTCACGTTACTCC	NC_004990	-	2894			10	7	4	0	4	35	36	28	2	5	89	119
ACTATGGTCGGTGCGTCGCC	GGCGACGCACCGACCATAGT	NC_004990	+	2896			7	16	6	0	1	14	24	19	1	5	17	2
GCAGGCTCGGGCGCGTTAGC	GCTAACGCGCCCGAGCCTGC	NC_004990	+	2896			51	40	34	0	28	29	27	36	1	0	38	2
GGGTAGGGTTAATGTAGTCT	AGACTACATTAACCCTACCC	NC_004990	+	2896			60	54	39	49	10	64	65	51	112	6	88	408
CACCACTGTCAGATGGCACG	CGTGCCATCTGACAGTGGTG	NC_004990	-	2904			29	27	12	18	13	14	20	31	2	0	8	24
CGTTGGGCGAGAATAACAGT	ACTGTTATTCTCGCCCAACG	NC_004990	-	2904			35	28	17	11	58	29	16	25	1	14	52	1
GTTCACCCGGCATAGTAAGC	GCTTACTATGCCGGGTGAAC	NC_004990	-	2904			4	8	3	0	1	30	36	26	0	7	57	1
GGTTTGCGGAACGCAACCAG	CTGGTTGCGTTCCGCAAACC	NC_004990	-	2914			29	25	27	32	25	14	17	22	98	2	24	1
AGAATTGAGGCTTCCTTCGA	TCGAAGGAAGCCTCAATTCT	NC_004990	-	2926			0	0	0	0	0	0	0	0	0	0	0	0
GGGCCCCTAGTCATAGGGGG	CCCCCTATGACTAGGGGCCC	NC_004990	-	2926			40	37	33	80	16	157	191	198	617	64	349	403
TGGTCCCCTCAAGCGCATGC	GCATGCGCTTGAGGGGACCA	NC_004990	-	2927			41	38	35	266	17	15	18	10	0	5	27	2
ACGGGGAGTGAACCCGGTGG	CCACCGGGTTCACTCCCCGT	NC_004990	+	2933			72	70	57	125	74	60	40	41	0	12	101	5
AGGCATGAGTATTAGGGAGT	ACTCCCTAATACTCATGCCT	NC_004990	+	2933			39	16	37	6	16	36	37	33	1	8	46	181
GGTTCTTATCGCGTAAGGTG	CACCTTACGCGATAAGAACC	NC_004990	+	2933			2	2	5	0	8	13	21	14	0	0	32	0
CTCAGCGTGGAGGAGGAGAA	TTCTCCTCCTCCACGCTGAG	NC_004990	+	2936			11	1	8	0	3	2	7	8	0	0	9	0
AAAGAGGGCGGATGTCTCGC	GCGAGACATCCGCCCTCTTT	NC_004990	-	2941			31	33	36	99	13	39	51	44	0	8	64	181
ATTAGGTGTCGAAATGTATA	TATACATTTCGACACCTAAT	NC_004990	+	2942			20	27	21	1	42	13	16	17	0	16	42	2
ATCGTGGGGGTGACGGGAGG	CCTCCCGTCACCCCCACGAT	NC_004990	+	2943			275	216	231	624	391	125	165	135	15	8	254	430
TGTCACGAGGTACGATTGGT	ACCAATCGTACCTCGTGACA	NC_004990	-	2950			7	4	6	1	1	10	21	21	0	6	42	0
TTGCGGGGATTATAGGCAAT	ATTGCCTATAATCCCCGCAA	NC_004990	-	2959			9	9	8	0	1	48	62	51	59	127	37	72
GAATTGTGTTCGAAGCTTAG	CTAAGCTTCGAACACAATTC	NC_004990	-	2994			5	5	3	1	10	3	9	8	0	0	11	168
GACGTTTGCGTCGCGTCCGC	GCGGACGCGACGCAAACGTC	NC_004990	+	2996			5	3	4	1	0	40	46	43	0	8	54	119
ATTTAGGTAAAGGCTGAATC	GATTCAGCCTTTACCTAAAT	NC_004990	+	3003			1	2	1	0	1	5	11	10	1	1	16	3
CTAGTTAAAGGCTGAGGGGT	ACCCCTCAGCCTTTAACTAG	NC_004990	+	3005			87	66	74	186	85	116	132	107	4	142	154	659
GTGTTGATAAGTTCGTTATT	AATAACGAACTTATCAACAC	NC_004990	-	3013			34	36	33	54	92	32	22	24	1	43	45	85
TAATTTGGGTTACAGGGCGG	CCGCCCTGTAACCCAAATTA	NC_004990	-	3018			5	4	2	0	2	16	22	24	59	10	29	4
ATGGCGCTGCCATGGACTGG	CCAGTCCATGGCAGCGCCAT	NC_004990	+	3025			11	14	13	114	1	2	6	4	0	0	4	0
CCGTACAAAGCGCGGTTGAC	GTCAACCGCGCTTTGTACGG	NC_004990	+	3029			615	563	466	780	851	122	116	114	47	28	153	263
GTGATCAGAAGCGAAAAGTA	TACTTTTCGCTTCTGATCAC	NC_004990	-	3040			94	57	61	62	33	36	49	43	6	8	78	20
GCCGGAGCGAAGTTCCTGGA	TCCAGGAACTTCGCTCCGGC	NC_004990	+	3055			115	89	94	51	77	91	117	82	1	15	137	3
GCCTTGTAAACCCTCAATTT	AAATTGAGGGTTTACAAGGC	NC_004990	+	3055			15	15	7	0	12	28	31	36	0	1	22	0
GGAGGTGGACGGCTGGTACG	CGTACCAGCCGTCCACCTCC	NC_004990	+	3055			36	42	33	20	14	36	53	31	52	5	60	212
GGATTTGCCGACGAAGTTTC	GAAACTTCGTCGGCAAATCC	NC_004990	-	3063			47	60	40	61	54	58	58	52	16	14	64	58
CTTGGTGCAGACGAGATGCA	TGCATCTCGTCTGCACCAAG	NC_004990	+	3065			43	27	38	21	19	37	16	30	1	1	47	3
GAACTGGTGCCCATATGGTC	GACCATATGGGCACCAGTTC	NC_004990	+	3065			8	8	4	0	5	15	11	28	0	0	14	0
CTCTGAGCTCCGTAAGGGTG	CACCCTTACGGAGCTCAGAG	NC_004990	-	3078			18	22	6	0	8	19	26	19	0	8	24	1
ACAAAGTTGATACATTGGCG	CGCCAATGTATCAACTTTGT	NC_004990	+	3083			54	51	35	133	18	29	24	32	1	4	40	232
ATTGTTCATTGAACCTTTAA	TTAAAGGTTCAATGAACAAT	NC_004990	+	3083			5	10	5	0	13	9	10	1	0	3	13	3
TTCGCCAAGTATGAACATAA	TTATGTTCATACTTGGCGAA	NC_004990	+	3083			46	51	52	2	15	1	3	2	1	0	1	1
CATGGGCTATTCCATTTGTC	GACAAATGGAATAGCCCATG	NC_004990	+	3088			9	2	5	0	1	28	43	27	0	11	36	0
AACCCAAGTCAAGCAAAAGA	TCTTTTGCTTGACTTGGGTT	NC_004990	-	3091			4	1	1	0	0	7	12	6	0	0	16	0
CGCCGCCCGGGGAACGCCCG	CGGGCGTTCCCCGGGCGGCG	NC_004990	+	3116			36	34	20	103	28	20	15	15	1	210	32	2
GGGTAATTGTTAGTGGGGGA	TCCCCCACTAACAATTACCC	NC_004990	+	3116			16	9	9	76	10	16	20	10	0	0	28	2
GTAGAGGGTGAGTGGGGGGT	ACCCCCCACTCACCCTCTAC	NC_004990	+	3116			13	10	11	0	0	15	13	11	1	0	30	7
CTTCAAAGAAACGCTACTTC	GAAGTAGCGTTTCTTTGAAG	NC_004990	-	3124			48	31	37	2	6	37	42	29	1	372	55	1
GGATGGATGTCAGGGGCCAG	CTGGCCCCTGACATCCATCC	NC_004990	-	3124			1	1	0	14	0	11	11	3	0	0	15	7
GTGAGTTGGGTAGTTTGGGC	GCCCAAACTACCCAACTCAC	NC_004990	-	3124			16	11	14	0	1	19	25	27	0	0	14	2
TACGCTAGGGGGGTCGGGAC	GTCCCGACCCCCCTAGCGTA	NC_004990	-	3124			0	3	1	0	0	3	11	6	0	0	18	0
TTGGAATAGGAGAGCGGACG	CGTCCGCTCTCCTATTCCAA	NC_004990	-	3124			23	16	18	2	2	98	151	127	420	84	195	154
ACGGGGGTGGTGGGGTTAGA	TCTAACCCCACCACCCCCGT	NC_004990	+	3147			31	20	23	0	210	31	23	31	0	0	31	0
CAAGGAGACGGAGTTCGTGA	TCACGAACTCCGTCTCCTTG	NC_004990	+	3159			2	2	3	1	0	10	8	10	0	0	20	201
CAGGGGAGGTGGTTAGGGTT	AACCCTAACCACCTCCCCTG	NC_004990	+	3159			59	35	41	16	30	66	84	76	2	11	93	51
TACGCGCGGAGGGGTGATGA	TCATCACCCCTCCGCGCGTA	NC_004990	-	3163			5	21	15	0	3	14	7	10	0	0	12	2
CCACTACGCGCTGCTATAAA	TTTATAGCAGCGCGTAGTGG	NC_004990	-	3167			3	3	3	1	0	10	18	13	1	12	14	2
GGCCCCGGGGGCCGTAGAGG	CCTCTACGGCCCCCGGGGCC	NC_004990	-	3167			0	0	0	0	0	0	2	2	0	3	4	0
GTACCGGCATGACGCGGACC	GGTCCGCGTCATGCCGGTAC	NC_004990	-	3167			23	15	17	1	2	19	28	15	0	3	16	1
TGTGGGGGTGGAGCAAATCT	AGATTTGCTCCACCCCCACA	NC_004990	-	3167			185	184	149	204	209	141	159	134	2	191	202	264
GCGTAATGAAAGTGCGACAC	GTGTCGCACTTTCATTACGC	NC_004990	-	3168			4	2	2	0	0	12	13	16	0	0	20	0
GGCCTGTGGAATGTCGCACG	CGTGCGACATTCCACAGGCC	NC_004990	-	3168			238	223	210	93	387	212	251	235	146	121	300	265
AAGTCATAGGGAACTGCTAA	TTAGCAGTTCCCTATGACTT	NC_004990	-	3169			4	8	10	0	6	2	7	6	0	3	2	0
ACGGTCTTTGGCGGAGGCGG	CCGCCTCCGCCAAAGACCGT	NC_004990	-	3169			1	6	2	0	1	8	9	16	0	0	14	0
AGTAGAGACGGGGGGGGATG	CATCCCCCCCCGTCTCTACT	NC_004990	-	3169			2	10	6	1	1	32	26	29	0	4	62	1
CATTTAGCATAGTAGCAGGA	TCCTGCTACTATGCTAAATG	NC_004990	-	3169			194	183	135	84	125	91	162	111	66	292	167	24
GATTAGTAAAAGGTGTGCAC	GTGCACACCTTTTACTAATC	NC_004990	-	3169			5	4	7	2	0	32	33	27	2	4	39	1
TCTGTGCGTTGTTGCAACAG	CTGTTGCAACAACGCACAGA	NC_004990	-	3169			5	9	9	0	2	12	9	11	0	1	14	0
TGGCGATACCGCCGGCGGGA	TCCCGCCGGCGGTATCGCCA	NC_004990	-	3169			5	4	3	0	4	2	4	4	0	125	9	1
CTACGCATTCGGATGTTAAG	CTTAACATCCGAATGCGTAG	NC_004990	-	3179			20	19	21	30	15	18	12	22	0	1	37	89
GGGAGGACCCCGCAGCGTGT	ACACGCTGCGGGGTCCTCCC	NC_004990	-	3179			5	6	6	0	0	8	13	3	0	0	9	0
GTCGGTAGTGGAGCAGGGGT	ACCCCTGCTCCACTACCGAC	NC_004990	-	3260			100	88	79	349	42	87	84	131	5	98	180	154
ATGCCTTCCAGAGGCGTATA	TATACGCCTCTGGAAGGCAT	NC_004990	+	3262			19	15	9	0	0	5	13	9	0	1	2	0
GGGTGCCGTCGTTGACCTCA	TGAGGTCAACGACGGCACCC	NC_004990	+	3269			22	19	23	0	13	14	17	10	1	1	17	68
CGAGTATCTGTATCTTGAAG	CTTCAAGATACAGATACTCG	NC_004990	+	3297			50	49	46	205	77	41	28	47	2	11	41	3
CTTCATTAAACGGTGCCACA	TGTGGCACCGTTTAATGAAG	NC_004990	+	3297			12	7	9	1	0	17	16	10	0	2	14	81
AATAATTAGTTTTTGGTATA	TATACCAAAAACTAATTATT	NC_004990	+	3305			60	69	51	1	25	50	56	38	147	16	115	132
ATCGTTCCTGGGGACGTGGT	ACCACGTCCCCAGGAACGAT	NC_004990	+	3305			4	1	3	0	0	13	22	30	81	2	40	1
CGAACGACGCTCTAGGTATC	GATACCTAGAGCGTCGTTCG	NC_004990	+	3305			14	16	10	36	5	45	36	61	1	176	52	49
GGGCAGGAGGTACATCTTTA	TAAAGATGTACCTCCTGCCC	NC_004990	+	3305			2	2	3	0	1	2	6	1	0	2	9	0
GTCATGGAATCGTGAGTAGG	CCTACTCACGATTCCATGAC	NC_004990	+	3305			7	6	2	0	0	4	0	2	0	0	2	0
AATATAGGGCGAATGGAGCG	CGCTCCATTCGCCCTATATT	NC_004990	-	3305			20	15	7	32	5	13	13	18	1	4	23	0
CACCGTGGCTGTGCTGCAGG	CCTGCAGCACAGCCACGGTG	NC_004990	-	3305			11	6	3	1	1	8	4	9	0	0	7	1
CGCCGGGGGGGGGGGCGGCA	TGCCGCCCCCCCCCCCGGCG	NC_004990	-	3305			2	1	2	0	0	11	5	1	1	0	12	26
GCATCAGATACAGAGCGAGG	CCTCGCTCTGTATCTGATGC	NC_004990	-	3305			0	1	0	0	0	3	5	0	0	0	1	0
AAGAGCGACGTGCGTCGCCA	TGGCGACGCACGTCGCTCTT	NC_004990	-	3313			63	61	43	59	37	32	45	34	65	5	84	76
CATGAGGGTCCGGTGCTCAG	CTGAGCACCGGACCCTCATG	NC_004990	-	3313			126	116	90	223	351	354	401	319	856	236	599	430
GCCAGGTGGCTGGCGAGGGG	CCCCTCGCCAGCCACCTGGC	NC_004990	-	3313			0	0	1	0	0	4	1	6	0	0	1	0
GCGAGACGCCGGTGGGTTGG	CCAACCCACCGGCGTCTCGC	NC_004990	-	3313			13	11	9	12	6	16	9	2	0	0	11	5
GGGTAAATTTTTGTGAGGTC	GACCTCACAAAAATTTACCC	NC_004990	-	3313			50	59	50	109	30	51	43	45	1	154	60	644
GTGGGTGGGATGACGTGAGG	CCTCACGTCATCCCACCCAC	NC_004990	-	3313			14	17	16	26	7	18	28	47	0	5	21	1
GGCGCCTTATTCCTGAACCT	AGGTTCAGGAATAAGGCGCC	NC_004990	-	3314			11	14	13	0	9	2	7	11	0	0	21	95
GCGATGGGTCAGTAGCCTGC	GCAGGCTACTGACCCATCGC	NC_004990	+	3316			551	568	503	1156	477	520	617	568	809	289	734	640
CGGTCTCTTAGGTATGACTT	AAGTCATACCTAAGAGACCG	NC_004990	-	3320			32	27	24	0	11	18	6	9	0	0	8	0
ATGATCCCGCTCGGTATTGT	ACAATACCGAGCGGGATCAT	NC_004990	+	3326			37	38	30	121	16	19	39	31	1	6	39	1
GCGGGCATGCTGAATCCTCC	GGAGGATTCAGCATGCCCGC	NC_004990	+	3326			14	7	6	32	1	47	54	35	0	6	36	2
AATGAGGGGGCTTTGATTTA	TAAATCAAAGCCCCCTCATT	NC_004990	-	3334			2	2	0	0	0	11	12	4	1	0	15	85
CCTTTCCCAAGTACAGGGCG	CGCCCTGTACTTGGGAAAGG	NC_004990	-	3334			83	87	59	289	45	33	39	43	0	5	48	144
CGCTTGTCGTGAGTTGGTAA	TTACCAACTCACGACAAGCG	NC_004990	-	3334			1	1	1	0	1	23	24	16	1	13	43	0
CGGCTGGAACTTACGTCGTC	GACGACGTAAGTTCCAGCCG	NC_004990	-	3334			3	1	3	0	0	15	7	8	0	11	12	0
GGAAGACTGCGGTGCCGAGG	CCTCGGCACCGCAGTCTTCC	NC_004990	-	3334			5	4	5	0	75	4	2	1	0	0	0	1
GGACGTGCGCAGATTCTTTA	TAAAGAATCTGCGCACGTCC	NC_004990	-	3334			0	0	0	0	0	6	2	9	1	0	5	1
GGCTCCTCTATGGTGCATCA	TGATGCACCATAGAGGAGCC	NC_004990	-	3334			46	42	29	32	70	38	54	42	0	4	66	75
GGGTATGTCGGACAATTACC	GGTAATTGTCCGACATACCC	NC_004990	-	3334			27	18	20	47	66	36	35	30	0	17	24	6
CGGGCGGGGAGTGTGGCTTC	GAAGCCACACTCCCCGCCCG	NC_004990	-	3354			55	53	44	57	7	365	416	371	328	268	560	96
TTACCGAGCAGTGTCGGAGG	CCTCCGACACTGCTCGGTAA	NC_004990	-	3354			2	1	2	0	0	6	8	6	1	923	11	2
GAATAAGTACGGGGTTGTGT	ACACAACCCCGTACTTATTC	NC_004990	+	3371			21	18	21	25	33	4	9	5	0	0	11	10
GGGCTCCCGGTAGCGGTGAG	CTCACCGCTACCGGGAGCCC	NC_004990	+	3373			9	6	5	0	0	8	19	14	1	210	19	1
AAGTCAATTCTGTCGGATTA	TAATCCGACAGAATTGACTT	NC_004990	+	3381			11	13	6	0	14	2	10	9	0	0	17	0
GTATATACTGCTTACGACCA	TGGTCGTAAGCAGTATATAC	NC_004990	+	3381			104	100	82	50	44	222	254	227	131	157	455	543
GTTGGGCTCTGCGTACTGCA	TGCAGTACGCAGAGCCCAAC	NC_004990	+	3381			57	56	52	65	109	29	33	31	1	3	56	134
TAAAAGATCTGGGTCTCGGC	GCCGAGACCCAGATCTTTTA	NC_004990	+	3381			12	9	9	100	3	7	10	7	0	2	11	1
GCTGGGACACCCCAGTCTAC	GTAGACTGGGGTGTCCCAGC	NC_004990	+	3387			16	10	8	0	146	13	11	13	0	2	13	1
GGTAGGGGAGATGGCGGTGT	ACACCGCCATCTCCCCTACC	NC_004990	+	3387			6	5	8	11	8	7	11	5	1	0	15	2
GTGCAGTTGACCGTATCAGT	ACTGATACGGTCAACTGCAC	NC_004990	+	3387			5	7	8	0	30	5	6	9	0	0	15	0
GTGACAGTCGAGCAGTGCGT	ACGCACTGCTCGACTGTCAC	NC_004990	+	3393			10	7	8	26	0	4	4	3	3	0	1	0
GCTGCGATATATGCGTACAA	TTGTACGCATATATCGCAGC	NC_004990	-	3395			17	17	18	80	7	44	53	58	11	29	87	37
AAGAGGGCGGCGGCAGAGGT	ACCTCTGCCGCCGCCCTCTT	NC_004990	+	3400			4	11	9	18	0	10	20	3	70	5	18	1
AGGGGGTGCCATGCAGAGCA	TGCTCTGCATGGCACCCCCT	NC_004990	+	3400			54	42	25	162	134	27	40	39	0	12	59	1
CCGTGTCAAGGCCGGGCGAC	GTCGCCCGGCCTTGACACGG	NC_004990	+	3400			42	35	28	32	10	28	22	32	1	1	34	1
TGTGTAAATGCATGGCACCC	GGGTGCCATGCATTTACACA	NC_004990	+	3402			1	0	4	1	4	8	14	12	0	0	9	1
CGCGTTTTTGACGAGCCTAC	GTAGGCTCGTCAAAAACGCG	NC_004990	-	3408			12	14	17	0	3	18	16	14	0	10	25	1
GGACCAAGGTGTAGGCTGAA	TTCAGCCTACACCTTGGTCC	NC_004990	-	3408			52	50	43	86	15	25	35	33	1	6	61	130
GGTGCGTAAAGGGCCAATCA	TGATTGGCCCTTTACGCACC	NC_004990	-	3408			7	11	11	0	0	5	8	6	0	0	10	0
TCCGCAGAGGGGAGGGAGCG	CGCTCCCTCCCCTCTGCGGA	NC_004990	-	3408			34	39	14	100	35	27	28	23	1	278	26	2
GAGGGTCGGCCCAGGGTGGC	GCCACCCTGGGCCGACCCTC	NC_004990	-	3410			158	135	110	169	122	121	112	125	4	21	185	112
TTGGGAGGACAAACGGGCTC	GAGCCCGTTTGTCCTCCCAA	NC_004990	-	3410			1	1	1	0	7	3	11	5	0	7	10	1
GTTAGTATCCGAGTGTAGGG	CCCTACACTCGGATACTAAC	NC_004990	+	3411			5	3	8	0	1	5	2	5	0	0	1	1
ACGAACTGAGTGGCAGTAGT	ACTACTGCCACTCAGTTCGT	NC_004990	+	3417			7	5	5	0	3	48	69	46	0	29	41	3
CATGTTAAACAGGGACTAAG	CTTAGTCCCTGTTTAACATG	NC_004990	+	3423			17	28	18	66	47	18	23	16	52	411	18	1
TTATGGGTTATGACGGCTTT	AAAGCCGTCATAACCCATAA	NC_004990	+	3423			0	0	1	0	0	2	3	8	0	2	6	0
TTTCTTGAGCTACAAGGAGG	CCTCCTTGTAGCTCAAGAAA	NC_004990	-	3426			16	15	14	1	1	73	98	71	31	16	63	3
AATGAGGTAGTTGAAGCGAG	CTCGCTTCAACTACCTCATT	NC_004990	+	3431			32	37	25	0	86	21	30	29	0	4	31	1
ATGAAAGCTGCTAGTCGTGA	TCACGACTAGCAGCTTTCAT	NC_004990	+	3431			1	1	0	0	0	5	6	11	0	15	4	0
AAGTAGCATCGGGGCGGCGT	ACGCCGCCCCGATGCTACTT	NC_004990	-	3431			0	2	1	0	0	14	2	0	0	11	7	5
CTGAACTGGCAGAGGGGTAC	GTACCCCTCTGCCAGTTCAG	NC_004990	-	3431			8	6	6	0	2	16	23	21	73	18	23	6
GGGTTCCAACGGGAACGCGC	GCGCGTTCCCGTTGGAACCC	NC_004990	-	3431			0	0	0	0	10	0	1	0	0	0	0	0
TCGGGGGTGGGGGCGACGAG	CTCGTCGCCCCCACCCCCGA	NC_004990	-	3431			58	58	65	107	55	50	55	57	40	47	75	119
TGATGAATGGTGGGATAGGC	GCCTATCCCACCATTCATCA	NC_004990	-	3431			18	5	4	0	3	12	21	16	1	5	33	4
GGGGGGAAGTCCGAAGGGGA	TCCCCTTCGGACTTCCCCCC	NC_004990	-	3436			18	19	5	0	12	5	5	8	0	3	8	0
GGTACCGGATTTGTGAGTTG	CAACTCACAAATCCGGTACC	NC_004990	-	3436			10	5	2	0	1	34	42	54	237	6	53	64
GCATCGCAGCGAGAAAGTAG	CTACTTTCTCGCTGCGATGC	NC_004990	+	3439			355	354	265	347	473	388	438	387	12	164	564	618
CACGGCCGCGAGTACGGCCC	GGGCCGTACTCGCGGCCGTG	NC_004990	-	3439			5	5	3	0	0	10	17	15	0	2	26	2
GACGTGAGTGGTATTGCTCT	AGAGCAATACCACTCACGTC	NC_004990	-	3452			6	4	3	0	0	12	7	7	0	1	9	364
GACTAACTTGACGATCGGCC	GGCCGATCGTCAAGTTAGTC	NC_004990	+	3454			0	0	0	0	0	1	0	8	0	0	1	0
AGGGGGGATGCGCGGCCGAC	GTCGGCCGCGCATCCCCCCT	NC_004990	-	3462			4	1	0	0	0	6	4	3	0	101	16	0
TGGGTAGGGGCGAGTAGACA	TGTCTACTCGCCCCTACCCA	NC_004990	-	3462			32	32	14	0	14	65	83	99	94	9	145	77
GAGAATCCTAACAACTGAAA	TTTCAGTTGTTAGGATTCTC	NC_004990	+	3464			14	10	6	1	2	4	1	1	166	0	3	0
CATCCTGAGTCTAATTAGAT	ATCTAATTAGACTCAGGATG	NC_004990	+	3468			92	82	64	28	41	75	64	41	41	20	114	0
CATCTTAAATTGGAGTATAC	GTATACTCCAATTTAAGATG	NC_004990	+	3470			16	12	8	0	19	1	8	4	0	1	21	0
TACCGCGTAATGCGTAGCGT	ACGCTACGCATTACGCGGTA	NC_004990	+	3470			2	2	0	0	0	16	20	11	0	11	18	1
GAACTATCAATTCCTTCGCT	AGCGAAGGAATTGATAGTTC	NC_004990	+	3471			111	109	94	137	120	51	57	48	177	3	121	4
CGGAGGCTTCTTTATCAACC	GGTTGATAAAGAAGCCTCCG	NC_004990	-	3478			1	0	0	0	0	5	3	7	0	1	1	0
TGGGGGAAGGCGGCGAGCGA	TCGCTCGCCGCCTTCCCCCA	NC_004990	-	3478			2	0	0	0	0	1	0	3	0	1	2	0
CTTAGACCCGCGCTGCTTCT	AGAAGCAGCGCGGGTCTAAG	NC_004990	+	3480			1	0	0	0	0	9	8	2	0	0	0	0
ATGATGGCGCTCACGCCGTC	GACGGCGTGAGCGCCATCAT	NC_004990	+	3491			160	163	149	126	70	42	68	65	186	98	65	89
TTGTGGGGGGCAGCCGCGGG	CCCGCGGCTGCCCCCCACAA	NC_004990	+	3491			76	56	50	53	47	32	42	26	84	10	56	2
CTGAAGGGCTGCTAAAGTAT	ATACTTTAGCAGCCCTTCAG	NC_004990	+	3492			59	52	40	151	54	26	24	25	91	1	45	0
GCGCATGTGCCTGAGGTTAA	TTAACCTCAGGCACATGCGC	NC_004990	+	3492			428	407	340	468	205	299	329	327	218	436	454	723
GTGAGACGCGTCGGCTAGGA	TCCTAGCCGACGCGTCTCAC	NC_004990	+	3492			135	125	92	158	63	84	81	89	197	15	129	80
TGGAGCCGCCGGGGTAGTAC	GTACTACCCCGGCGGCTCCA	NC_004990	-	3500			25	23	16	0	248	17	10	5	1	1	39	0
AATTCAGAAAGTTACGCTTT	AAAGCGTAACTTTCTGAATT	NC_004990	+	3502			28	24	23	30	17	16	11	9	0	3	6	0
ACCAAAGCTATGAGTAGAAG	CTTCTACTCATAGCTTTGGT	NC_004990	+	3502			7	9	5	1	2	34	41	37	60	54	58	59
AGTGGGGAGTGGTGGTAGGG	CCCTACCACCACTCCCCACT	NC_004990	-	3505			39	33	35	0	62	18	49	19	0	9	49	2
CAGAAACTCTTTGCGCGCGG	CCGCGCGCAAAGAGTTTCTG	NC_004990	+	3509			11	12	12	2	6	16	29	27	0	10	20	0
GCGGTTTTACGTAGGGCGAT	ATCGCCCTACGTAAAACCGC	NC_004990	+	3534			0	3	1	0	0	7	9	6	0	0	3	1
AGGAATCAGAGGGACCAGCC	GGCTGGTCCCTCTGATTCCT	NC_004990	+	3539			2	7	1	0	0	4	1	0	0	0	0	0
AGTTGCGCGGAAAATCAACT	AGTTGATTTTCCGCGCAACT	NC_004990	+	3539			82	75	57	109	182	127	138	138	340	494	191	181
CGCGGGGAGGCCAGATAGCG	CGCTATCTGGCCTCCCCGCG	NC_004990	+	3539			54	30	29	74	61	58	83	87	190	2	92	264
CGTCACATGCCGTAGAGACG	CGTCTCTACGGCATGTGACG	NC_004990	+	3539			15	12	4	2	56	11	11	9	0	0	16	1
CGTTGTAAGTCTGAGCCGGG	CCCGGCTCAGACTTACAACG	NC_004990	+	3539			3	5	6	1	1	5	17	3	0	0	5	0
GGGACCAGGAGTCGTTGTGT	ACACAACGACTCCTGGTCCC	NC_004990	+	3539			7	2	2	0	7	2	5	2	2	1	15	2
GGGTGGCAGGTAATGCAGGA	TCCTGCATTACCTGCCACCC	NC_004990	+	3539			16	19	10	2	3	113	128	142	97	173	184	6
GTACGCGGGCGATGACGACG	CGTCGTCATCGCCCGCGTAC	NC_004990	+	3539			57	29	39	30	18	32	28	36	1	2	55	5
TCGCGGCTGCATGGGCTAAG	CTTAGCCCATGCAGCCGCGA	NC_004990	+	3539			16	10	9	0	3	64	42	49	48	157	85	4
TGTAGACTAGGAGGCTCGAG	CTCGAGCCTCCTAGTCTACA	NC_004990	+	3539			327	287	232	499	221	154	184	136	6	202	256	14
TTGTGTGGGAAATACTCGGG	CCCGAGTATTTCCCACACAA	NC_004990	+	3539			41	30	27	1	49	31	36	39	1	2	53	102
TTTATGGGTGGATACGGCGA	TCGCCGTATCCACCCATAAA	NC_004990	+	3539			4	3	1	0	0	5	2	4	0	4	4	0
ACTCACCGCCAGGAACTGAG	CTCAGTTCCTGGCGGTGAGT	NC_004990	-	3542			8	10	2	0	4	16	10	5	0	1	13	3
AACCACGGCAGGTAGGATGT	ACATCCTACCTGCCGTGGTT	NC_004990	-	3547			8	8	8	1	15	11	8	9	0	1	9	0
AAGGCGCAATGCGGAAGTGT	ACACTTCCGCATTGCGCCTT	NC_004990	-	3547			7	3	6	24	5	1	1	2	0	0	8	0
ACATCGCAGGGTTCGGTGAG	CTCACCGAACCCTGCGATGT	NC_004990	-	3547			2	4	2	1	0	4	10	2	0	6	5	1
ATAGTGTGGTAATTCGCCAG	CTGGCGAATTACCACACTAT	NC_004990	-	3547			29	16	25	9	10	120	127	127	205	37	169	206
CAATTAAGTTGATCGACGCG	CGCGTCGATCAACTTAATTG	NC_004990	-	3547			12	3	8	0	5	6	5	6	1	1	7	1
CATAACTGGCGTGCAGACCC	GGGTCTGCACGCCAGTTATG	NC_004990	-	3547			40	29	22	9	19	14	30	33	1	39	31	84
CATACTTATCCTGTGTTAGA	TCTAACACAGGATAAGTATG	NC_004990	-	3547			18	15	10	3	6	4	12	7	0	0	11	51
CGAGCGGCACCGAGATACTA	TAGTATCTCGGTGCCGCTCG	NC_004990	-	3547			1	0	2	0	0	1	1	0	0	0	3	0
CGGACTGCAACGACAATATT	AATATTGTCGTTGCAGTCCG	NC_004990	-	3547			6	8	4	99	12	15	16	20	1	0	34	6
GCTGAATCGAACGATCTGCA	TGCAGATCGTTCGATTCAGC	NC_004990	-	3547			27	23	17	0	10	25	25	21	0	1	40	1
GTGTAGTGTGAGTGCTGGCT	AGCCAGCACTCACACTACAC	NC_004990	-	3547			9	10	8	1	3	32	27	13	82	12	24	3
AGTCGCATGGTCGGCGTTAG	CTAACGCCGACCATGCGACT	NC_004990	+	3564			11	12	5	0	20	13	16	13	1	1	9	0
CAGGTAAAAGTGCCGCGCGG	CCGCGCGGCACTTTTACCTG	NC_004990	+	3564			14	6	9	0	13	16	21	11	0	1	37	2
GTTAGTTGTTTGTCGGATTG	CAATCCGACAAACAACTAAC	NC_004990	+	3564			147	104	102	180	156	75	75	71	3	2	74	45
ATATATTATCGGGGAGTATA	TATACTCCCCGATAATATAT	NC_004990	-	3567			2	4	4	1	0	16	8	19	146	123	4	1
CCGTGCATAGGTAATGGACG	CGTCCATTACCTATGCACGG	NC_004990	-	3567			0	3	2	0	0	13	8	6	117	1	13	1
GGTCATTTGGGTACGGACGA	TCGTCCGTACCCAAATGACC	NC_004990	+	3569			20	8	7	3	1	96	97	74	249	19	110	3
ATTTAGTCTTCATAGAGCTG	CAGCTCTATGAAGACTAAAT	NC_004990	-	3572			5	1	2	0	0	14	13	8	36	7	28	2
GACGGGGAAGGCCGGAGGTG	CACCTCCGGCCTTCCCCGTC	NC_004990	-	3572			40	34	36	61	26	49	39	30	124	15	54	6
TGAACCAAGTGGGCGCCTGA	TCAGGCGCCCACTTGGTTCA	NC_004990	-	3572			16	7	7	2	3	62	74	57	1	23	67	24
AAATAAAGTTGGCCGAAAGG	CCTTTCGGCCAACTTTATTT	NC_004990	+	3579			6	4	1	0	11	3	7	11	0	0	9	0
ATCAGCGGGGGGTTGGCGGG	CCCGCCAACCCCCCGCTGAT	NC_004990	-	3579			95	97	89	120	36	57	62	83	0	3	108	3
GGACAAGCTCCGAGATGTTA	TAACATCTCGGAGCTTGTCC	NC_004990	-	3579			58	35	47	65	26	40	52	42	1	221	46	63
AAGGTCGGGGTTGTCCATGG	CCATGGACAACCCCGACCTT	NC_004990	+	3581			1	0	3	0	0	3	5	0	0	0	1	0
CTGGTGCGAGAGGGGGAGGC	GCCTCCCCCTCTCGCACCAG	NC_004990	+	3581			5	2	2	2	0	12	4	12	0	1	10	0
GGATCGCGGGCTGTGGTGGG	CCCACCACAGCCCGCGATCC	NC_004990	+	3581			0	3	0	0	0	6	2	1	0	2	3	21
GTGGTCTTGGGGAGACGTGT	ACACGTCTCCCCAAGACCAC	NC_004990	+	3581			9	6	4	0	1	19	20	22	0	5	15	0
TATGACTGGACGTCAAAAGT	ACTTTTGACGTCCAGTCATA	NC_004990	+	3581			3	5	3	0	1	2	5	5	0	1	15	0
TTGGACGTGAGTAGTCGCGG	CCGCGACTACTCACGTCCAA	NC_004990	+	3586			11	8	7	0	1	16	31	13	1	1	15	1
AATTAGTTCGCTTTTTCGGG	CCCGAAAAAGCGAACTAATT	NC_004990	+	3587			58	68	36	18	96	21	16	31	0	2	39	1
GCGCGGACGAGGGGACGGCT	AGCCGTCCCCTCGTCCGCGC	NC_004990	+	3587			32	26	19	32	11	6	15	14	3	1	13	2
GTTGTAGTGCTCCGGGCTCT	AGAGCCCGGAGCACTACAAC	NC_004990	+	3587			3	1	0	0	1	5	4	2	0	3	6	0
GCCCCTGCGCCATGCACTGT	ACAGTGCATGGCGCAGGGGC	NC_004990	-	3589			11	16	12	0	2	33	51	24	2	8	39	9
AATAGTCCAGTTTCTGGTAG	CTACCAGAAACTGGACTATT	NC_004990	+	3592			2	0	0	0	1	5	12	23	0	1	9	0
GACTAAAGCTAAGGCGGGAC	GTCCCGCCTTAGCTTTAGTC	NC_004990	+	3592			2	2	3	1	0	6	21	11	19	4	18	0
GCGTGTGCACCATTGAGTTG	CAACTCAATGGTGCACACGC	NC_004990	-	3595			28	35	19	91	7	20	10	20	0	4	11	103
GGCTGTGTTAATCCCGGGGT	ACCCCGGGATTAACACAGCC	NC_004990	+	3597			7	6	7	0	1	14	17	21	0	1	15	68
TTCCTTGGGCGCGAACAACT	AGTTGTTCGCGCCCAAGGAA	NC_004990	-	3600			13	10	9	3	10	16	16	12	0	0	7	0
TGGGGGCGGGCACATGGTAG	CTACCATGTGCCCGCCCCCA	NC_004990	+	3602			8	1	4	0	10	1	0	0	0	0	8	0
CTAGTGCGACAGGGGGTGGG	CCCACCCCCTGTCGCACTAG	NC_004990	-	3605			20	17	11	55	11	14	19	9	0	0	24	0
GCGGGCGTAGCCCGGGGCTA	TAGCCCCGGGCTACGCCCGC	NC_004990	-	3605			13	16	9	68	34	9	11	16	1	1	14	130
TGGACCAGTAGCTCACTCGG	CCGAGTGAGCTACTGGTCCA	NC_004990	-	3610			52	53	45	17	116	94	75	89	3	10	121	205
GGTCCGTTCACGCGCTCCGT	ACGGAGCGCGTGAACGGACC	NC_004990	+	3698			7	8	12	0	0	3	1	2	0	0	3	0
CTGGGCGGAGGTGCTGGATG	CATCCAGCACCTCCGCCCAG	NC_004990	+	6654			0	0	0	0	0	9	15	10	0	1	0	0
GACCTATGAGATGCCCCAAA	TTTGGGGCATCTCATAGGTC	NC_004990	+	6654			0	0	0	0	0	1	1	0	0	0	2	0
GCAACTCGGACCCGCGGAGG	CCTCCGCGGGTCCGAGTTGC	NC_004990	+	6654			0	0	0	0	0	2	3	0	0	0	0	0
CGTACATAGCCGGTGCCTGG	CCAGGCACCGGCTATGTACG	NC_004990	+	6673			1	0	1	1	0	0	0	3	0	0	7	0
GCCTGATAAGTGACGGACTA	TAGTCCGTCACTTATCAGGC	NC_004990	+	6673			0	1	0	0	0	0	3	0	0	0	0	0
GGTAGTGAGTTTCCCGTGTT	AACACGGGAAACTCACTACC	NC_004990	+	6673			0	2	0	0	0	0	1	2	0	0	0	0
AAGCAACCCTTCTAGGAAAT	ATTTCCTAGAAGGGTTGCTT	NC_004990	+	6678			1	1	0	0	0	3	1	6	0	0	3	0
AGAACCGTGATGCGATTGGG	CCCAATCGCATCACGGTTCT	NC_004990	-	6686			8	11	5	2	29	9	17	10	0	1	9	1
GGGCGGAAGCGGAGAGGCGG	CCGCCTCTCCGCTTCCGCCC	NC_004990	-	6686			0	1	1	0	0	1	3	0	0	0	0	0
TTACGTGCTCAAGAGCCGTG	CACGGCTCTTGAGCACGTAA	NC_004990	-	6686			4	3	4	0	3	1	4	0	0	0	5	0
GTTGGTTATGGAACGGGGTT	AACCCCGTTCCATAACCAAC	NC_004990	+	6704			171	174	124	322	200	126	120	113	3	20	157	390
AGGCGTACGGGCAGCACAGA	TCTGTGCTGCCCGTACGCCT	NC_004990	+	6711			0	0	2	1	0	1	3	6	0	1	0	0
ATCCTACGTTTTAGTCTATA	TATAGACTAAAACGTAGGAT	NC_004990	-	6719			58	38	41	1	133	37	73	59	0	20	106	8
GGCGTGGGGGCAAATGGGCA	TGCCCATTTGCCCCCACGCC	NC_004990	-	6723			1	0	0	2	0	6	13	6	0	1	7	0
TGTTTATTTTTTGCTCTCGC	GCGAGAGCAAAAAATAAACA	NC_004990	+	6737			0	5	1	1	2	54	63	54	0	8	51	0
AGACGGGAGCAGAGGGTGTT	AACACCCTCTGCTCCCGTCT	NC_004990	-	6744			31	20	17	52	8	33	24	25	2	1	18	1
ATCCAGATACGACCGTGGAG	CTCCACGGTCGTATCTGGAT	NC_004990	+	6747			0	1	0	0	0	1	5	3	0	0	0	0
GTAGTCACGGCTGACCGCCC	GGGCGGTCAGCCGTGACTAC	NC_004990	+	6747			4	4	4	0	0	2	13	5	0	0	6	1
TGCCGGTTGTGTTCCTTAAC	GTTAAGGAACACAACCGGCA	NC_004990	+	6747			0	0	0	0	0	0	0	0	0	0	1	0
CAAAGTAGTCTCGGGTGCGC	GCGCACCCGAGACTACTTTG	NC_004990	-	6755			20	16	22	39	8	10	16	18	2	494	43	3
ATGCTTGGTCGGTTTGAGCG	CGCTCAAACCGACCAAGCAT	NC_004990	+	6765			0	1	0	0	0	0	1	7	0	0	9	0
CAGGTGTGTTGGGCGATTTT	AAAATCGCCCAACACACCTG	NC_004990	+	6765			0	0	0	0	0	0	1	0	0	0	0	0
TTGCGCGACGGCGGCAACCA	TGGTTGCCGCCGTCGCGCAA	NC_004990	+	6765			0	2	0	0	0	7	2	3	0	0	3	0
ACAAGCCGAGGAAGCAATTG	CAATTGCTTCCTCGGCTTGT	NC_004990	-	6779			14	15	9	1	1	15	14	22	0	3	11	3
TTGTCCTAGCGAGGGATGTG	CACATCCCTCGCTAGGACAA	NC_004990	+	6780			97	82	76	165	28	40	57	36	1	2	112	201
ATAACGGACACGTACTACGT	ACGTAGTACGTGTCCGTTAT	NC_004990	+	6781			0	0	0	0	0	0	0	0	0	0	0	0
TACAGGGTCCTCAGAGATTG	CAATCTCTGAGGACCCTGTA	NC_004990	+	6781			5	7	10	0	70	21	27	12	0	1	13	0
GTAGAATAGGGAGGCTCACG	CGTGAGCCTCCCTATTCTAC	NC_004990	+	6787			3	1	0	0	0	0	1	1	0	0	2	0
TACCGTAGAGCGGTAAGGTT	AACCTTACCGCTCTACGGTA	NC_004990	+	6787			0	0	0	0	0	4	3	1	0	0	0	0
CTTGCTTTGTAAGCGATGTT	AACATCGCTTACAAAGCAAG	NC_004990	-	6788			3	3	1	0	15	2	7	6	0	0	8	0
GAGTATAAGGAGACGGCTAT	ATAGCCGTCTCCTTATACTC	NC_004990	-	6788			25	22	22	0	0	7	1	3	0	0	4	1
TCAAAGTGCGTGCGCGCAGG	CCTGCGCGCACGCACTTTGA	NC_004990	-	6788			1	1	1	0	0	13	18	28	0	2	21	1
ATACTATGGCGTAGGGTGTG	CACACCCTACGCCATAGTAT	NC_004990	-	6789			0	0	0	0	0	9	7	4	0	0	0	0
GCGAATTACGATGTTTTTAA	TTAAAAACATCGTAATTCGC	NC_004990	+	6797			0	0	0	0	0	0	1	0	0	0	0	0
GGTACCTTGAGAGGGCGGTT	AACCGCCCTCTCAAGGTACC	NC_004990	+	6797			0	0	0	0	0	0	0	0	0	0	0	0
CGGCGACTTAATTAAGGGAA	TTCCCTTAATTAAGTCGCCG	NC_004990	-	6800			0	1	1	0	0	7	8	5	0	1	18	0
AAACATATAGACACCTCAGC	GCTGAGGTGTCTATATGTTT	NC_004990	-	6805			17	12	8	0	3	7	11	7	1	0	9	1
CCGGTGAGCTGTGTGGCGTG	CACGCCACACAGCTCACCGG	NC_004990	-	6805			5	8	6	1	46	38	56	35	0	6	25	5
TACGAGCTTTGCTTTTCACC	GGTGAAAAGCAAAGCTCGTA	NC_004990	-	6805			4	2	3	0	0	2	4	10	0	0	1	0
TTTGCTCTTATCGGTTGCTC	GAGCAACCGATAAGAGCAAA	NC_004990	-	6805			219	206	161	1048	118	218	235	261	598	344	340	274
CCAGTAGAGGGACGTCTGGA	TCCAGACGTCCCTCTACTGG	NC_004990	+	6816			0	0	0	0	0	0	0	0	0	0	0	0
CTGATCGGTTTCTACCCTTG	CAAGGGTAGAAACCGATCAG	NC_004990	+	6816			0	0	0	0	0	0	0	0	0	0	0	0
GAAGTCGCAGATGCCATAAC	GTTATGGCATCTGCGACTTC	NC_004990	+	6816			35	41	25	10	30	102	112	131	3	7	111	2996
GGCGCGGAGGCACACGATTA	TAATCGTGTGCCTCCGCGCC	NC_004990	+	6816			3	2	2	0	0	9	5	16	0	2	18	0
GGGGTAGGCTGCGTTGCGTT	AACGCAACGCAGCCTACCCC	NC_004990	+	6816			1	1	1	0	0	1	8	1	0	0	0	0
GGTGCGACATGGTAGGACGC	GCGTCCTACCATGTCGCACC	NC_004990	+	6816			0	1	0	0	0	2	0	0	0	0	6	1
TTAGTTTAGCCAGAAGCAGC	GCTGCTTCTGGCTAAACTAA	NC_004990	-	6822			6	5	2	1	0	4	5	8	1	9	12	411
GGATAGCCGTTGCGAAGGGC	GCCCTTCGCAACGGCTATCC	NC_004990	-	6829			9	10	4	0	0	33	23	25	0	2	19	1
AATGCCAGTTGGCAGTATAT	ATATACTGCCAACTGGCATT	NC_004990	+	6839			7	6	3	0	0	21	17	12	0	0	31	0
ACTCGGAGTATTTTGATGAC	GTCATCAAAATACTCCGAGT	NC_004990	+	6839			0	0	0	0	0	0	0	0	0	0	0	0
ATTCAGCGTGATTAGTGCGC	GCGCACTAATCACGCTGAAT	NC_004990	+	6839			0	0	1	0	0	0	0	1	0	0	0	0
CCGGCCCCCTGTGTTGCCCA	TGGGCAACACAGGGGGCCGG	NC_004990	+	6839			0	0	0	0	0	8	8	12	1	0	31	0
CGTGAGGGGGGGTGGAGAGG	CCTCTCCACCCCCCCTCACG	NC_004990	+	6839			2	1	2	4	0	4	1	2	0	0	3	4
TTCGCCTCTCTAGCGTATTG	CAATACGCTAGAGAGGCGAA	NC_004990	+	6839			0	0	0	0	0	0	0	0	0	0	0	0
AAACAGCGTTGAAGATCGGG	CCCGATCTTCAACGCTGTTT	NC_004990	-	6839			11	8	7	1	8	2	5	1	3	3	14	1
AGCGGCCAAGTGGAGCAGCG	CGCTGCTCCACTTGGCCGCT	NC_004990	-	6839			49	63	45	129	47	101	155	165	46	3	120	17
TTATAGTCCTATGAGCCTTC	GAAGGCTCATAGGACTATAA	NC_004990	-	6839			21	25	21	1	169	13	16	11	1	0	17	1
CGATGTTACCATCACGCAGC	GCTGCGTGATGGTAACATCG	NC_004990	-	6847			0	1	2	1	0	6	16	11	0	0	10	0
GAGATCTGGGTGTTTTGAGA	TCTCAAAACACCCAGATCTC	NC_004990	-	6847			19	14	17	180	29	20	18	10	0	4	11	0
GCGACCCTTGGGCGGTTGCA	TGCAACCGCCCAAGGGTCGC	NC_004990	-	6847			1	1	0	0	0	25	25	24	0	12	54	0
CCGACGCCACCGTTAACCTG	CAGGTTAACGGTGGCGTCGG	NC_004990	-	6852			8	8	9	1	0	16	12	24	0	1	16	4
ATATTCCTGTGGCCGCAAGA	TCTTGCGGCCACAGGAATAT	NC_004990	-	6854			261	198	137	119	206	105	144	139	10	29	146	184
TCAGTGTAGTTGCAACATGG	CCATGTTGCAACTACACTGA	NC_004990	+	6863			1	1	1	0	0	2	4	0	0	0	3	0
AAGTAGGTAGAGGTGTTGGT	ACCAACACCTCTACCTACTT	NC_004990	-	6864			2	3	1	0	9	3	1	0	0	0	0	0
TGCGGTTGGGGGGGGTAGCG	CGCTACCCCCCCCAACCGCA	NC_004990	-	6864			144	140	129	316	72	99	98	101	4	23	215	188
GAGTACCCCATTTCGGAATA	TATTCCGAAATGGGGTACTC	NC_004990	-	6869			0	0	0	0	0	1	0	2	0	0	0	0
TAGCTGCAAATCGGACGACA	TGTCGTCCGATTTGCAGCTA	NC_004990	-	6871			24	32	28	2	28	25	28	21	2	581	28	3
ATCCGGCGTTTCCATGCGGG	CCCGCATGGAAACGCCGGAT	NC_004990	+	6873			0	0	0	0	0	5	6	5	0	0	0	3
ATGTAACTTGGTTAATGCTT	AAGCATTAACCAAGTTACAT	NC_004990	+	6873			0	0	0	0	0	0	0	0	0	0	0	0
CCCGGTGGAGGGAGGGGTTG	CAACCCCTCCCTCCACCGGG	NC_004990	+	6873			1	0	0	1	0	7	22	4	0	0	0	5
CCGGCAGGCGAGTGCCGGGA	TCCCGGCACTCGCCTGCCGG	NC_004990	+	6873			0	0	0	0	0	2	9	10	1	0	1	0
CTTACGGCATTTCGCGGTCC	GGACCGCGAAATGCCGTAAG	NC_004990	+	6873			0	0	0	0	0	3	4	8	0	0	0	0
GAGAGTGAGCAGAGTTTGAT	ATCAAACTCTGCTCACTCTC	NC_004990	+	6873			0	0	0	0	0	1	3	0	0	0	1	0
GAGGGTAGGACGAGATGAAG	CTTCATCTCGTCCTACCCTC	NC_004990	+	6873			5	4	1	0	2	10	13	7	0	0	4	20
GGAGCAGGTGAGGGGGGTGT	ACACCCCCCTCACCTGCTCC	NC_004990	+	6873			0	0	1	0	0	0	1	1	0	0	0	0
GTAGTTTTGCTAGACAGGGA	TCCCTGTCTAGCAAAACTAC	NC_004990	+	6873			0	0	0	0	0	2	1	2	0	0	0	0
GTTGCGGTACTACAAACCTT	AAGGTTTGTAGTACCGCAAC	NC_004990	+	6873			0	0	0	0	0	20	27	26	0	11	4	0
TCAATTCTTTGTACCGGGTT	AACCCGGTACAAAGAATTGA	NC_004990	+	6873			0	0	0	0	0	0	1	6	0	0	0	0
TGTTTGAGAAGGGTCATCAC	GTGATGACCCTTCTCAAACA	NC_004990	+	6873			21	16	18	11	18	24	38	40	0	1466	18	2
GGAGGACGTGCTGAGCGGGG	CCCCGCTCAGCACGTCCTCC	NC_004990	-	6874			2	7	1	0	0	8	3	6	198	0	15	0
GGCAACGGGGCAGCGCGGGC	GCCCGCGCTGCCCCGTTGCC	NC_004990	-	6874			4	2	1	1	0	19	15	22	1	3	28	4
ACGTGGGATGTTAGCGTTGC	GCAACGCTAACATCCCACGT	NC_004990	-	6881			19	15	22	0	12	107	113	78	0	12	90	233
ATGTGTCCATGATGCTAGTT	AACTAGCATCATGGACACAT	NC_004990	-	6881			7	15	10	0	0	5	14	8	0	0	18	0
CGGTAAAGCGCGGTAGGAGA	TCTCCTACCGCGCTTTACCG	NC_004990	-	6881			20	21	35	0	3	14	10	13	0	157	19	0
GAAAAGGATTTCAAGAGTTC	GAACTCTTGAAATCCTTTTC	NC_004990	-	6881			3	6	5	73	1	2	2	3	1	1	11	0
GCCTCCTTTGTCGGGCCGCG	CGCGGCCCGACAAAGGAGGC	NC_004990	-	6881			1	0	2	0	0	0	3	1	1	0	0	0
GTACTTGCATTTTGCCTGTC	GACAGGCAAAATGCAAGTAC	NC_004990	-	6881			3	2	4	14	13	7	7	7	1	0	8	1
TAGTCTTATAGGCCAAAACG	CGTTTTGGCCTATAAGACTA	NC_004990	-	6881			244	198	130	269	460	150	175	224	6	32	245	126
CAACTGCACCGTCGCGGGGG	CCCCCGCGACGGTGCAGTTG	NC_004990	+	6884			9	9	10	0	0	83	55	67	0	0	86	0
GGGCGGCGCGCTCCCCTCTA	TAGAGGGGAGCGCGCCGCCC	NC_004990	+	6884			14	12	10	292	0	36	33	36	1	5	43	1
GGGTGGATGCTAAAGAGCAC	GTGCTCTTTAGCATCCACCC	NC_004990	+	6884			7	4	5	0	2	7	13	16	0	7	9	1
GGTGGGTGGCGGGAGGGGCA	TGCCCCTCCCGCCACCCACC	NC_004990	+	6884			0	0	0	0	0	0	0	4	0	0	0	0
TGATCATTATGAGTACCGGT	ACCGGTACTCATAATGATCA	NC_004990	+	6884			0	0	0	0	0	0	0	2	0	0	5	0
AAGCTTACGCTGTATTTACC	GGTAAATACAGCGTAAGCTT	NC_004990	-	6892			80	75	54	273	54	49	45	58	1	1	78	0
ACGGGGAGTGCGCTGCGCAT	ATGCGCAGCGCACTCCCCGT	NC_004990	-	6892			17	17	11	167	19	17	31	31	0	2	55	3
GTTTCAATTTGTGACGCTGG	CCAGCGTCACAAATTGAAAC	NC_004990	-	6892			2	1	0	0	0	2	2	0	0	0	0	0
TCTACTTGTAAGAATGACGG	CCGTCATTCTTACAAGTAGA	NC_004990	-	6892			338	299	270	368	416	337	415	404	285	168	566	711
GAAAAGGGAGTAAAGTTGTC	GACAACTTTACTCCCTTTTC	NC_004990	+	6894			3	2	5	1	0	8	12	7	0	1	13	0
TCGGTGCACGAGAGGATCTG	CAGATCCTCTCGTGCACCGA	NC_004990	+	6894			0	1	0	0	0	3	15	6	0	0	13	0
GGATGGTAACTTGGACTTCA	TGAAGTCCAAGTTACCATCC	NC_004990	-	6902			0	0	0	0	0	0	0	4	0	0	0	0
ATCACTGAAAGCCGACGGGA	TCCCGTCGGCTTTCAGTGAT	NC_004990	+	6909			0	0	0	0	0	0	1	0	0	0	0	0
GCCCGTATATTATGCACGGG	CCCGTGCATAATATACGGGC	NC_004990	+	6909			0	0	0	0	0	1	2	4	0	0	3	0
GTTTTTGCGTCTTTGGAGAA	TTCTCCAAAGACGCAAAAAC	NC_004990	+	6909			1	0	0	0	0	3	7	0	0	0	0	44
TAGCATTGTCCGGCCTGCAT	ATGCAGGCCGGACAATGCTA	NC_004990	+	6909			5	4	3	5	0	7	8	7	0	0	12	0
TTTGATTTCAGAAGTAAACC	GGTTTACTTCTGAAATCAAA	NC_004990	+	6909			0	0	1	0	0	2	4	4	0	0	3	0
GGGTAAGGGAGGCAAGTGGC	GCCACTTGCCTCCCTTACCC	NC_004990	-	6915			12	5	1	0	2	10	3	5	0	0	27	0
ACTAACGTAAATGTCGCCAT	ATGGCGACATTTACGTTAGT	NC_004990	+	6917			0	0	0	0	0	3	4	0	0	0	1	0
TACCTGCGGGTGGGTAAATG	CATTTACCCACCCGCAGGTA	NC_004990	-	6917			251	268	236	316	469	182	223	198	687	472	242	441
AGTATCTTGATGCCATGGGG	CCCCATGGCATCAAGATACT	NC_004990	+	6919			0	0	0	0	0	2	0	3	0	0	1	0
TAGCGTGTAGCAGAGTATTA	TAATACTCTGCTACACGCTA	NC_004990	+	6919			0	1	2	0	0	4	11	7	0	0	2	0
CAGGGTGTCGTATTATCGAA	TTCGATAATACGACACCCTG	NC_004990	-	6922			0	0	0	0	0	1	5	0	0	0	1	0
CAATTGCAACAGGAGGCAGA	TCTGCCTCCTGTTGCAATTG	NC_004990	-	6927			3	2	0	0	86	16	21	8	0	0	22	0
AGAGTATCGGTCTATTCACG	CGTGAATAGACCGATACTCT	NC_004990	+	6930			0	0	0	0	0	4	0	2	0	0	4	0
AGGTAGAATCCGGCGTTCAG	CTGAACGCCGGATTCTACCT	NC_004990	+	6930			1	2	0	0	0	1	2	9	0	0	2	0
CGGGGGACTGGTGATAAAAG	CTTTTATCACCAGTCCCCCG	NC_004990	+	6930			0	0	0	0	0	5	4	4	0	0	0	0
GGCCACGGGAGATCTGAGAC	GTCTCAGATCTCCCGTGGCC	NC_004990	+	6930			31	35	27	3	5	141	165	130	1	11	130	14
GTCTCCTTGGCTGAATGTGC	GCACATTCAGCCAAGGAGAC	NC_004990	+	6930			1	0	1	0	1	8	9	9	0	0	11	3
GTGGTATGTGTGCTTGAACT	AGTTCAAGCACACATACCAC	NC_004990	-	6938			3	2	8	0	0	20	18	39	341	8	19	1
TGGAGTGCAGCGCCGCGCCG	CGGCGCGGCGCTGCACTCCA	NC_004990	+	6939			21	24	14	22	64	94	90	96	1	1	82	34
GACTGGTAAGGGTAATCTTT	AAAGATTACCCTTACCAGTC	NC_004990	+	6946			1	0	1	0	0	2	3	14	0	1	0	0
TTGGGGCTGGAGGAATACGG	CCGTATTCCTCCAGCCCCAA	NC_004990	+	6947			31	23	16	1	22	22	33	37	0	2	44	3
ATGCACCATAATGGAGAAGA	TCTTCTCCATTATGGTGCAT	NC_004990	+	6952			0	0	0	0	0	0	0	2	0	0	0	0
GCGCCGACGGTGATGTGCAG	CTGCACATCACCGTCGGCGC	NC_004990	+	6952			0	0	0	0	0	4	0	4	0	0	0	0
GGTGTTAAAAAGAGGAACTG	CAGTTCCTCTTTTTAACACC	NC_004990	+	6952			0	0	1	0	0	1	0	0	0	0	2	0
TGGTGGGTCAGTGCACGGTC	GACCGTGCACTGACCCACCA	NC_004990	-	6954			0	2	2	0	0	0	0	0	0	0	0	0
AGTAGCGGTAACGGCGCTGG	CCAGCGCCGTTACCGCTACT	NC_004990	+	6957			0	1	1	0	0	0	0	0	0	0	0	0
CCTAGTCAAATTGCACGCAC	GTGCGTGCAATTTGACTAGG	NC_004990	+	6957			1	0	1	0	0	0	0	0	0	0	0	0
ACGTGGGAGATGACATTCCG	CGGAATGTCATCTCCCACGT	NC_004990	-	6965			9	9	5	0	2	44	37	30	1	34	23	2
AGCTTTGACCTGAATGTGAG	CTCACATTCAGGTCAAAGCT	NC_004990	+	6970			0	4	3	1	0	7	7	11	0	8	4	4
GGGCTGGGGGCGCGATGGGC	GCCCATCGCGCCCCCAGCCC	NC_004990	+	6970			22	11	27	2	30	33	34	24	1	0	14	2
GTCTTTTTCGATCTTGGTCG	CGACCAAGATCGAAAAAGAC	NC_004990	+	6970			4	1	0	1	0	11	4	12	0	0	0	0
CAGCGGGTTGGTGTCCGGGA	TCCCGGACACCAACCCGCTG	NC_004990	+	6975			0	1	0	0	0	1	0	2	0	0	1	0
TTTGACAGTTCCGCGAGATC	GATCTCGCGGAACTGTCAAA	NC_004990	+	6975			0	0	0	0	0	3	5	3	0	0	3	0
TCCGAGACAATGGGTTAGCG	CGCTAACCCATTGTCTCGGA	NC_004990	-	6978			2	3	0	0	0	10	3	7	0	0	11	1
GCTGACCTTAAGCAATGTAT	ATACATTGCTTAAGGTCAGC	NC_004990	-	6983			34	27	33	38	1	54	55	54	0	1	39	10
TCCTAGGTATGCTCCGTGGG	CCCACGGAGCATACCTAGGA	NC_004990	-	6983			29	26	20	178	30	18	31	31	0	14	48	1
CGTACGGCGAGCCGCTGCCT	AGGCAGCGGCTCGCCGTACG	NC_004990	-	6984			1	1	2	0	1	7	4	11	0	2	7	2
GGGCCTCGAATGGGGTCTAA	TTAGACCCCATTCGAGGCCC	NC_004990	+	6990			2	1	3	0	0	3	2	9	0	0	0	0
TTGCGTTACATATTGGTATT	AATACCAATATGTAACGCAA	NC_004990	+	6990			0	0	0	0	0	4	5	2	0	9	7	1
GGTCCACTCGCGGGGGCAGG	CCTGCCCCCGCGAGTGGACC	NC_004990	+	6992			0	1	3	0	0	3	0	2	0	0	3	0
TTTGGGCGGTCATGAGGCAT	ATGCCTCATGACCGCCCAAA	NC_004990	+	6992			18	9	7	29	10	25	32	27	0	4	18	1
TAAATTTTAGTGGACCAAGC	GCTTGGTCCACTAAAATTTA	NC_004990	-	6995			11	12	14	0	10	9	13	2	0	5	10	0
ATAGCGCCTGTCGCTGTGAG	CTCACAGCGACAGGCGCTAT	NC_004990	+	6997			5	4	1	0	0	11	5	7	0	1	26	0
GATGGCGGTATAGCGGCACG	CGTGCCGCTATACCGCCATC	NC_004990	+	6997			9	9	7	1	1	24	42	27	0	22	68	1
TTATGCACGTATCTCTAATT	AATTAGAGATACGTGCATAA	NC_004990	+	6997			96	95	85	553	21	111	100	130	521	5	212	12
AGGCACGTCGGCTATGTTGT	ACAACATAGCCGACGTGCCT	NC_004990	-	6998			40	30	19	213	37	19	13	25	0	1	25	0
GTGCGAGGTCGGGTGTCAGG	CCTGACACCCGACCTCGCAC	NC_004990	-	7000			3	2	3	0	0	6	2	8	0	0	3	1
ACTGTCTGCATGGTCGGTAC	GTACCGACCATGCAGACAGT	NC_004990	-	7005			78	62	57	229	18	66	40	49	1	9	97	331
CGTGCATGGTAGCGGCGCCG	CGGCGCCGCTACCATGCACG	NC_004990	-	7005			7	5	3	0	6	5	12	6	0	0	12	29
CTTCAACCTCGAATTAGTCT	AGACTAATTCGAGGTTGAAG	NC_004990	-	7005			28	24	22	9	5	6	17	21	0	4	21	0
GAGGGGTGGGGGAGGGGACC	GGTCCCCTCCCCCACCCCTC	NC_004990	-	7005			0	3	3	0	0	20	11	23	1	3	32	120
GAGGTCGTGAGGGCGATTAT	ATAATCGCCCTCACGACCTC	NC_004990	-	7005			17	23	21	61	5	18	33	34	1	15	46	5
GGGTACTGCGACTCTAATTG	CAATTAGAGTCGCAGTACCC	NC_004990	-	7005			54	48	47	73	71	57	43	31	0	195	71	2
TGATCTGTTCAGGGGCGTCG	CGACGCCCCTGAACAGATCA	NC_004990	+	7007			0	2	1	0	0	0	0	0	0	0	3	0
CTTGGGGGGGTCCCGAAGGA	TCCTTCGGGACCCCCCCAAG	NC_004990	-	7016			0	3	2	0	0	4	3	1	0	2	6	0
GGGGGGCGGCTTATGGTGGG	CCCACCATAAGCCGCCCCCC	NC_004990	+	7024			0	0	0	0	0	0	4	0	0	0	9	0
ATAAGTTGGCTAGTCTTATC	GATAAGACTAGCCAACTTAT	NC_004990	+	7029			50	46	40	5	4	214	284	293	2	1195	310	1194
GGGGCCCGGGCGGGAGGGGG	CCCCCTCCCGCCCGGGCCCC	NC_004990	+	7029			1	3	1	0	1	18	31	30	1	0	19	3
TCCGTATCGAGTCGAGAACG	CGTTCTCGACTCGATACGGA	NC_004990	+	7029			2	3	6	0	0	5	9	2	0	0	0	0
TTATTGTTTTTCGTTTTGTC	GACAAAACGAAAAACAATAA	NC_004990	+	7029			162	154	137	659	150	139	179	145	3	151	169	340
AGCGACGGATAATGCGTGTG	CACACGCATTATCCGTCGCT	NC_004990	+	7031			0	0	0	0	0	0	0	0	0	0	0	0
TGAGCGAGCTGGATGGAAAA	TTTTCCATCCAGCTCGCTCA	NC_004990	+	7031			0	2	0	0	0	8	15	11	0	0	1	0
AGACTGTGGTGTGTAGTTAC	GTAACTACACACCACAGTCT	NC_004990	-	7031			3	2	1	0	0	14	11	17	1	1	0	3
AACGACGCGAAGGTAATCGG	CCGATTACCTTCGCGTCGTT	NC_004990	-	7032			0	0	1	0	0	7	4	8	0	0	3	0
ATTTGTAGTTTACGGATGGC	GCCATCCGTAAACTACAAAT	NC_004990	-	7032			2	1	1	0	0	4	10	5	0	0	7	0
AGGTAGGTTCAGGTGTGGTT	AACCACACCTGAACCTACCT	NC_004990	-	7037			56	49	58	9	31	194	189	143	1081	390	203	264
ATCCGCGTTACGTTTCGCGT	ACGCGAAACGTAACGCGGAT	NC_004990	-	7037			124	92	105	382	232	90	108	86	58	183	140	9
GGCCCGGACGCGACCGGAAT	ATTCCGGTCGCGTCCGGGCC	NC_004990	-	7037			58	64	34	222	34	68	79	49	304	86	72	189
GGGCTAGCTGTTCGTGGCGG	CCGCCACGAACAGCTAGCCC	NC_004990	-	7037			24	16	26	5	5	85	129	124	133	22	139	420
GTTTGTGCTGGATCCTTCAG	CTGAAGGATCCAGCACAAAC	NC_004990	-	7037			42	29	29	5	32	69	53	93	429	721	125	2
CCCTACTTTTCGTGTTGCGC	GCGCAACACGAAAAGTAGGG	NC_004990	+	7039			0	2	1	1	0	22	28	20	0	0	19	0
CAAGCGCAGATCTACGGTTG	CAACCGTAGATCTGCGCTTG	NC_004990	-	7039			0	1	0	0	0	2	4	6	0	0	4	0
GTTCCCCACACAAAAACTAG	CTAGTTTTTGTGTGGGGAAC	NC_004990	-	7039			2	2	1	0	0	9	8	8	0	0	21	0
TTAGGTTCTATGTGAGGTGA	TCACCTCACATAGAACCTAA	NC_004990	+	7046			17	19	20	4	1	77	101	77	0	8	151	405
GTACATTGTGCACTGGACAG	CTGTCCAGTGCACAATGTAC	NC_004990	-	7054			3	3	8	27	1	2	10	11	0	0	9	1
TCTAGCGCGGTAGGGGCGGC	GCCGCCCCTACCGCGCTAGA	NC_004990	+	7065			2	0	2	0	0	1	6	1	0	0	1	0
GACTTGGTTTGGTTTTCAGT	ACTGAAAACCAAACCAAGTC	NC_004990	+	7072			124	112	88	175	192	100	107	77	5	198	89	190
ACGACCCTGTGGGGAAGCCA	TGGCTTCCCCACAGGGTCGT	NC_004990	+	7077			2	4	1	0	1	25	21	14	3	0	35	2
GCTCGAGCCGTAGATGGGAT	ATCCCATCTACGGCTCGAGC	NC_004990	+	7077			10	8	9	1	0	49	45	61	0	11	72	1
ACCGAGGACGGACGCAAGGG	CCCTTGCGTCCGTCCTCGGT	NC_004990	-	7085			0	0	0	0	0	1	2	1	0	0	3	0
TACGCGACAGGAGCGAGCTT	AAGCTCGCTCCTGTCGCGTA	NC_004990	-	7085			12	12	9	0	2	12	6	7	0	2	36	1
TTTGGACGGAGGGGTTAGCG	CGCTAACCCCTCCGTCCAAA	NC_004990	-	7085			12	9	4	4	0	11	5	6	0	0	13	0
AAGTTCGGAAGGGATCTTGG	CCAAGATCCCTTCCGAACTT	NC_004990	+	7087			6	4	8	0	0	9	4	2	0	0	13	0
CTTCCGAAGGAGTAAGAGAC	GTCTCTTACTCCTTCGGAAG	NC_004990	+	7087			6	2	1	0	0	4	8	3	17	0	5	0
TTATTTAGCTGGCTTGCATA	TATGCAAGCCAGCTAAATAA	NC_004990	+	7087			24	27	22	1	8	14	24	26	1	53	22	10
ACTTAACGACAAACGTTATA	TATAACGTTTGTCGTTAAGT	NC_004990	+	7092			6	6	3	0	0	5	24	18	3	2	16	218
GCCAGATAAGGGGTTGATAG	CTATCAACCCCTTATCTGGC	NC_004990	+	7092			2	4	1	1	1	1	2	9	0	0	10	0
GCCTCTGTTCCGCAGATGAC	GTCATCTGCGGAACAGAGGC	NC_004990	+	7092			14	18	8	5	4	23	41	54	0	5	46	26
GGAGTTGGGCAATACGGGGT	ACCCCGTATTGCCCAACTCC	NC_004990	+	7092			0	3	0	0	20	2	3	4	0	0	2	1
GGTGATTAAAGGGGTTTACG	CGTAAACCCCTTTAATCACC	NC_004990	+	7092			5	16	12	0	4	9	7	20	0	8	6	0
GTGTAGGGCCGGGGTTAGGG	CCCTAACCCCGGCCCTACAC	NC_004990	+	7092			2	3	0	0	22	3	0	4	0	1	5	944
TCGTGGCATGTAGATTCGTA	TACGAATCTACATGCCACGA	NC_004990	+	7092			1	4	2	0	0	3	2	2	0	0	4	0
TGGTGGCACGTGGGGGTGTG	CACACCCCCACGTGCCACCA	NC_004990	+	7092			248	222	208	466	162	211	196	194	5	26	228	18
TGTCGTACTAAGACGTTATG	CATAACGTCTTAGTACGACA	NC_004990	+	7092			1	0	0	0	0	8	9	0	0	0	5	0
TGGAGGGTAGTCCCGCGAAG	CTTCGCGGGACTACCCTCCA	NC_004990	+	7094			5	4	2	1	1	15	13	30	0	1	16	0
TATAGGTCCTAATGGTACGC	GCGTACCATTAGGACCTATA	NC_004990	-	7095			20	14	10	25	10	5	5	13	0	0	13	76
ACAGGTGCCTGTGTCGACTG	CAGTCGACACAGGCACCTGT	NC_004990	-	7100			27	18	15	0	29	11	13	7	1	1	18	1
AGACGGAAGACCCATTAGGA	TCCTAATGGGTCTTCCGTCT	NC_004990	-	7100			2	8	10	1	7	10	7	1	0	0	2	3
CAGTAGGTGTGTGAGGGGGG	CCCCCCTCACACACCTACTG	NC_004990	-	7100			10	9	9	1	0	2	4	10	0	0	35	0
GGCTAGAGGGCGGGGGCTGG	CCAGCCCCCGCCCTCTAGCC	NC_004990	-	7100			0	2	0	0	0	1	3	3	0	7	1	0
TAATAGGTTAGGCGTTGGAT	ATCCAACGCCTAACCTATTA	NC_004990	-	7100			504	420	367	1139	542	372	469	491	117	733	775	1448
TACTAAGACGGTAGGCACCA	TGGTGCCTACCGTCTTAGTA	NC_004990	-	7100			0	4	1	0	1	3	1	1	0	1	4	0
TGCGTCGGGGTTGGGTGGAC	GTCCACCCAACCCCGACGCA	NC_004990	-	7100			24	24	24	0	25	10	7	23	44	2	12	0
TTCACGGTGAAGGGAGTTAG	CTAACTCCCTTCACCGTGAA	NC_004990	-	7100			19	18	12	0	39	11	19	11	0	8	22	3
AAGTAGGCAGCGAGGGAGGG	CCCTCCCTCGCTGCCTACTT	NC_004990	+	7104			0	0	0	0	0	1	0	9	0	0	0	0
GCGTACATAAGTCGCGCTGT	ACAGCGCGACTTATGTACGC	NC_004990	+	7104			0	1	0	0	0	4	3	4	0	0	0	0
GGTGGAGCTGTGGGGAAATA	TATTTCCCCACAGCTCCACC	NC_004990	+	7104			9	3	8	0	0	10	7	6	0	0	10	1
GTCGCTTGTTAAGATGCGTA	TACGCATCTTAACAAGCGAC	NC_004990	+	7109			21	14	9	0	38	15	19	6	0	5	10	4
GATATTAGTCTGGTGTGGAG	CTCCACACCAGACTAATATC	NC_004990	+	7113			11	11	14	67	56	14	16	15	87	33	17	0
AAGATCGACGGACTCCACCG	CGGTGGAGTCCGTCGATCTT	NC_004990	+	7114			9	2	3	5	2	16	10	7	0	0	2	1
CGGGGGAAAGGGGGTGAGCG	CGCTCACCCCCTTTCCCCCG	NC_004990	+	7114			7	9	6	2	13	32	31	29	0	3	50	4
CTACGGTTGCGGATCGTATT	AATACGATCCGCAACCGTAG	NC_004990	+	7114			117	118	81	42	115	101	123	118	1	25	132	94
GCCAGGTGCATACGACTACA	TGTAGTCGTATGCACCTGGC	NC_004990	+	7114			1	0	1	0	0	4	1	4	0	0	3	2
GGTATAACGTAGATGACCGA	TCGGTCATCTACGTTATACC	NC_004990	+	7114			10	6	5	1	0	45	38	66	466	15	28	4
GGTCGTACTTGCAGGCAGGG	CCCTGCCTGCAAGTACGACC	NC_004990	+	7114			139	123	95	42	273	96	86	105	4	11	152	4
GTTTGATGGTGACACTAAAA	TTTTAGTGTCACCATCAAAC	NC_004990	+	7114			121	96	96	121	58	71	84	82	2	0	146	151
TGTTGACGGGGTCGAGGGTA	TACCCTCGACCCCGTCAACA	NC_004990	+	7114			5	18	14	18	30	34	43	21	1	1	28	26
ACAGTTTGGAGGTGTGCCGA	TCGGCACACCTCCAAACTGT	NC_004990	+	7121			26	25	12	186	43	29	29	24	1	125	44	9
ACGTGGGGATTCAAAGCTAC	GTAGCTTTGAATCCCCACGT	NC_004990	-	7121			26	18	30	1	21	14	15	26	0	3	25	27
AAGGTGTATGGGGTTGCTTA	TAAGCAACCCCATACACCTT	NC_004990	-	7122			16	8	10	46	5	28	13	25	2	585	24	2
AAGTCTTTTCATGTCAGATG	CATCTGACATGAAAAGACTT	NC_004990	-	7122			35	33	38	62	18	37	39	37	1	12	72	6
CCGAGACAGCCGATCGGGGC	GCCCCGATCGGCTGTCTCGG	NC_004990	-	7122			87	89	48	105	123	73	69	68	1	66	133	358
GAACCGTTCAGGATAGCGGG	CCCGCTATCCTGAACGGTTC	NC_004990	-	7122			8	6	5	1	15	15	23	16	0	6	30	1
GAATAATAGGGAGAATACGG	CCGTATTCTCCCTATTATTC	NC_004990	-	7122			12	9	3	177	8	17	13	25	0	1	34	234
GCACCATAGGCTGATCTCGT	ACGAGATCAGCCTATGGTGC	NC_004990	-	7122			313	314	238	551	195	356	367	335	447	323	536	495
GGAACATGCGGGCCATCGAG	CTCGATGGCCCGCATGTTCC	NC_004990	-	7122			52	40	37	1	47	37	42	39	1	3	58	229
TGCAAAGGACGTAACAGAGC	GCTCTGTTACGTCCTTTGCA	NC_004990	-	7122			0	4	1	0	0	17	3	8	0	0	4	2
CGGTGAGGGGCGGGAGTGAA	TTCACTCCCGCCCCTCACCG	NC_004990	+	7135			4	3	4	0	1	13	13	17	0	48	5	1
TGCCCCCGAGTACCAGGGCA	TGCCCTGGTACTCGGGGGCA	NC_004990	+	7146			0	2	1	0	0	2	3	3	0	0	0	0
AGAGACGCTAGTCGAGAGGG	CCCTCTCGACTAGCGTCTCT	NC_004990	+	7150			29	38	21	40	34	22	29	42	0	8	42	0
CTACTGCCGGTAGGAGCGGG	CCCGCTCCTACCGGCAGTAG	NC_004990	+	7150			14	17	5	0	11	16	33	15	0	110	18	0
ATAGATCTCGCTGTAAAAGC	GCTTTTACAGCGAGATCTAT	NC_004990	+	7158			5	18	8	0	6	9	18	14	0	6	14	0
CTTAATGGATTAACTCCAAT	ATTGGAGTTAATCCATTAAG	NC_004990	+	7158			2	2	2	0	0	17	18	17	0	2	3	1
GCATAGGAAGTGGGCAAAGA	TCTTTGCCCACTTCCTATGC	NC_004990	+	7158			1	3	0	0	0	1	4	2	0	0	1	1
GTTTTAGACAGGGCGACGGG	CCCGTCGCCCTGTCTAAAAC	NC_004990	+	7158			0	2	0	0	0	1	0	0	0	1	3	2
TGCCACTAGATGGAACGCAG	CTGCGTTCCATCTAGTGGCA	NC_004990	+	7158			12	20	14	1	4	34	28	28	1	198	38	131
TGCGTGTCGGGATGATTGCG	CGCAATCATCCCGACACGCA	NC_004990	+	7158			20	21	24	1	142	16	16	10	0	5	24	1
TGTGTACTCAGTTGTGGGGT	ACCCCACAACTGAGTACACA	NC_004990	+	7158			17	15	7	0	18	22	24	14	0	1	21	2
AAAATATATTCGAACGACGA	TCGTCGTTCGAATATATTTT	NC_004990	-	7158			23	25	20	54	15	26	32	18	0	11	36	0
CCGTGGGAGGTCAGGAGTAT	ATACTCCTGACCTCCCACGG	NC_004990	-	7166			178	161	131	313	101	57	64	50	0	19	117	396
CGTGCATACTTACTGTAGAA	TTCTACAGTAAGTATGCACG	NC_004990	-	7166			0	0	0	0	0	13	23	15	0	3	26	0
GAGCCTTGCGCCGCTGAGAG	CTCTCAGCGGCGCAAGGCTC	NC_004990	-	7166			39	33	28	165	360	10	19	25	0	4	43	7
GTTACAATACGGTAATAGTA	TACTATTACCGTATTGTAAC	NC_004990	-	7166			6	5	4	0	0	16	38	35	0	1	0	0
TCGCCACAGCTGGGCAGTGT	ACACTGCCCAGCTGTGGCGA	NC_004990	-	7166			97	108	89	159	101	37	81	69	4	5	90	464
TGTTAAGCCGAAGGCGTGGC	GCCACGCCTTCGGCTTAACA	NC_004990	-	7166			3	2	3	0	0	11	9	17	0	0	4	0
CATTAGTCGCCTGGTCGAGA	TCTCGACCAGGCGACTAATG	NC_004990	-	7190			0	1	0	0	0	3	1	1	0	1	2	0
CCATGATGAACACTGAAGGT	ACCTTCAGTGTTCATCATGG	NC_004990	-	7195			52	66	61	562	80	66	49	65	2	2	51	154
TGGCCCTTACGGGGTCTTAG	CTAAGACCCCGTAAGGGCCA	NC_004990	-	7195			62	40	35	77	82	107	136	122	586	15	297	181
GGATGATGCACACGCTACGA	TCGTAGCGTGTGCATCATCC	NC_004990	-	7213			23	9	15	6	5	131	168	112	4	31	167	9
TGGCTTCATGTGAGTGGAGG	CCTCCACTCACATGAAGCCA	NC_004990	-	7213			33	27	23	63	93	25	21	10	0	1	36	1
TGCCTGACGGCGTAGCGGGT	ACCCGCTACGCCGTCAGGCA	NC_004990	-	7214			51	35	32	1	33	37	32	42	0	13	85	0
ACTTAGTGTCCGGAAGGCAG	CTGCCTTCCGGACACTAAGT	NC_004990	+	7242			0	0	0	0	0	0	0	0	0	0	0	0
ATATGGCATATAGAACATAC	GTATGTTCTATATGCCATAT	NC_004990	+	7246			4	5	2	24	0	2	1	8	0	1	1	0
GACAATGGGAGGTCCCATAG	CTATGGGACCTCCCATTGTC	NC_004990	+	7259			19	18	9	0	5	10	12	15	2	78	39	144
TAACGGTAAGCTACGTGAGG	CCTCACGTAGCTTACCGTTA	NC_004990	+	7259			333	275	247	419	292	238	274	284	108	128	392	1456
TCCCCATTTAAGTGTTAAAA	TTTTAACACTTAAATGGGGA	NC_004990	-	7261			8	8	9	0	2	36	38	39	154	238	34	199
GAATGTCAGAGTTATAGTCG	CGACTATAACTCTGACATTC	NC_004990	+	7272			9	6	9	0	1	6	2	7	0	0	3	0
CTGCTATGCCGGAAAAGCGA	TCGCTTTTCCGGCATAGCAG	NC_004990	-	7279			58	60	46	176	44	104	93	120	13	17	155	665
AGTCGGTCGGCCCCGCGCGC	GCGCGCGGGGCCGACCGACT	NC_004990	-	7280			9	12	6	0	1	8	16	13	0	0	7	0
GTGTGTGACAGACGGGGAGA	TCTCCCCGTCTGTCACACAC	NC_004990	-	7280			246	213	177	202	189	174	219	197	8	421	366	409
CTGATGAGTAAAGGCCGTGA	TCACGGCCTTTACTCATCAG	NC_004990	-	7292			17	11	13	0	38	8	22	8	0	0	20	0
AAAAACTCGGTTTGAAGGGC	GCCCTTCAAACCGAGTTTTT	NC_004990	+	7294			0	0	0	0	0	0	0	0	0	0	0	0
GAGGGCTGCGTATGGTTAGA	TCTAACCATACGCAGCCCTC	NC_004990	+	7298			0	0	0	0	0	0	0	0	0	0	1	0
GGGTGTGGGCTGACGCGGGG	CCCCGCGTCAGCCCACACCC	NC_004990	+	7299			12	4	4	0	0	1	2	1	0	0	14	0
AATGCGCAGAAGGGACTATG	CATAGTCCCTTCTGCGCATT	NC_004990	-	7302			56	61	55	33	65	103	138	115	238	25	127	36
CGTCACGATCTTGTAGGTGG	CCACCTACAAGATCGTGACG	NC_004990	-	7306			23	23	16	29	73	70	56	68	376	26	88	112
GCAAAGTGCGTTTCGTATTG	CAATACGAAACGCACTTTGC	NC_004990	-	7306			6	7	8	0	10	8	13	13	1	0	15	0
GGCGTACCAGATGCGGTCGG	CCGACCGCATCTGGTACGCC	NC_004990	-	7306			45	38	43	6	17	72	81	89	78	5	84	476
GCAATGGCGGCGTGTAGGGG	CCCCTACACGCCGCCATTGC	NC_004990	+	7308			0	2	0	0	0	2	0	2	0	1	0	0
GGAACAGGTATCTCGGTCAA	TTGACCGAGATACCTGTTCC	NC_004990	+	7310			12	17	11	25	17	29	20	19	0	1	35	1
TTGGCGGTGGGAGATTGTAG	CTACAATCTCCCACCGCCAA	NC_004990	+	7324			17	11	9	1	3	75	78	63	2	14	76	6
AGACGGGGTACGATTTTGAA	TTCAAAATCGTACCCCGTCT	NC_004990	+	7332			5	2	0	0	0	18	24	21	5	0	11	23
GTGTGCGGCATCGCACGGGG	CCCCGTGCGATGCCGCACAC	NC_004990	+	7332			2	2	1	0	0	1	0	1	0	0	0	1
CAGAAGTTCCTGAGAGTCTG	CAGACTCTCAGGAACTTCTG	NC_004990	+	7334			800	727	602	1638	838	794	963	856	943	1494	1397	726
TCAGAGTACAATCGATGAAA	TTTCATCGATTGTACTCTGA	NC_004990	+	7334			1	2	2	0	0	11	13	7	1	0	21	0
TGGCTTTGGCCGACAATGCG	CGCATTGTCGGCCAAAGCCA	NC_004990	+	7334			86	60	56	123	251	80	67	94	3	1	127	5
GTGAAGTTCGCCGGGACTAG	CTAGTCCCGGCGAACTTCAC	NC_004990	-	7337			35	21	30	226	12	17	14	20	0	0	16	2
ACAACCCGCCGGACGTCCTG	CAGGACGTCCGGCGGGTTGT	NC_004990	+	7339			1	2	2	9	0	6	5	6	25	0	3	1
ACGCGTGGTAGGCCAGGCGG	CCGCCTGGCCTACCACGCGT	NC_004990	+	7339			5	1	1	0	0	1	4	3	0	0	17	0
ACGTGCCTGGTTGAGGATAC	GTATCCTCAACCAGGCACGT	NC_004990	+	7339			2	4	3	0	9	8	14	7	128	0	15	1
CAGGAGAGCGCAGTAAGCGG	CCGCTTACTGCGCTCTCCTG	NC_004990	+	7339			101	92	79	67	120	78	66	53	72	175	114	640
CGTCTTGATTGTGGTGACAT	ATGTCACCACAATCAAGACG	NC_004990	+	7339			12	9	6	176	5	9	1	0	0	2	7	0
GAGGTTCGATGCTGGATCGG	CCGATCCAGCATCGAACCTC	NC_004990	+	7339			93	73	62	66	47	59	73	50	2	2	118	7
GGACGTACCTCGCAGATAGC	GCTATCTGCGAGGTACGTCC	NC_004990	+	7339			2	1	1	0	2	6	7	1	0	0	6	0
TCAATTCGAGGTAGAAGCGT	ACGCTTCTACCTCGAATTGA	NC_004990	+	7339			8	8	6	92	1	16	19	22	0	0	25	4
TTATCAATACGAGCATACGT	ACGTATGCTCGTATTGATAA	NC_004990	+	7339			31	33	19	1	28	28	38	40	2	2	50	2
AGGGGAGGCGGGGTGGCATG	CATGCCACCCCGCCTCCCCT	NC_004990	-	7342			4782	4315	3632	2201	3386	143	188	136	159	23	149	124
GAAGAAGTACTCGGGGAGAG	CTCTCCCCGAGTACTTCTTC	NC_004990	-	7342			6	7	4	1	2	39	34	38	0	149	29	160
GGGGAGTGAGAAGAATGGTG	CACCATTCTTCTCACTCCCC	NC_004990	-	7342			47	47	30	0	16	16	32	29	0	4	23	1
TGAGCAGTGAAGCTTTAAGG	CCTTAAAGCTTCACTGCTCA	NC_004990	-	7342			24	24	17	32	92	26	16	16	1	0	39	0
GAATTGGGACGCTGGCCTTA	TAAGGCCAGCGTCCCAATTC	NC_004990	-	7347			94	102	96	208	39	53	57	57	4	14	75	8
GGAGGTGGGGTGGTCAGGGA	TCCCTGACCACCCCACCTCC	NC_004990	-	7347			12	4	4	1	4	10	14	14	12	96	6	21
TTTTGGGTTGGTGTGATTTG	CAAATCACACCAACCCAAAA	NC_004990	-	7347			3	6	1	0	0	11	17	13	0	0	20	16
AGTGGTCGGCGGAGCCCTCA	TGAGGGCTCCGCCGACCACT	NC_004990	+	7349			53	73	63	91	25	45	66	48	1	20	109	6
GTTGGATGATGAGTGTAGGT	ACCTACACTCATCATCCAAC	NC_004990	+	7349			3	3	4	0	0	22	21	21	0	0	63	3
TAAGTACGGGTGCAGCCCTA	TAGGGCTGCACCCGTACTTA	NC_004990	-	7352			8	8	7	0	4	1	3	7	1	0	7	2
ATAGCTGATGAAGTTGACTG	CAGTCAACTTCATCAGCTAT	NC_004990	+	7355			1	0	2	1	0	18	19	28	59	5	55	1
TGGTTATCGTCGATGGTGTC	GACACCATCGACGATAACCA	NC_004990	-	7357			1	1	3	0	0	17	16	7	0	2	19	2
AGTGTCAGGCAAGGCGGAAG	CTTCCGCCTTGCCTGACACT	NC_004990	+	7360			65	59	52	1	81	27	52	42	1	11	68	12
TCAGCTGGACACGTTCGCGG	CCGCGAACGTGTCCAGCTGA	NC_004990	-	7362			44	42	41	150	38	25	45	44	224	0	78	4
CTATGAGCGGAGGGTCGGGG	CCCCGACCCTCCGCTCATAG	NC_004990	+	7379			69	69	62	1	47	64	76	55	1	1	33	1
GCTCGGATCGGGTCTCCTGC	GCAGGAGACCCGATCCGAGC	NC_004990	+	7380			1	1	0	1	1	2	10	5	0	1	0	0
GGTAGGGGCGATGAAGGGTC	GACCCTTCATCGCCCCTACC	NC_004990	+	7380			2	3	1	0	1	19	13	18	0	0	11	4
GTCTAATGTATCAAGGGCGA	TCGCCCTTGATACATTAGAC	NC_004990	+	7380			8	10	6	0	2	47	44	54	1	15	34	9
AAGCGGGAGACGCCACGGGA	TCCCGTGGCGTCTCCCGCTT	NC_004990	+	7387			5	3	2	0	0	1	3	0	0	0	4	0
AGTGGAGATAAGCATAATGT	ACATTATGCTTATCTCCACT	NC_004990	+	7388			3	0	1	0	0	3	7	3	0	0	3	0
TAGTTCCTGTTGTTAGAACA	TGTTCTAACAACAGGAACTA	NC_004990	-	7388			3	3	1	169	0	4	7	7	53	0	17	1
ACCCGGCATCAGGGCTGTAA	TTACAGCCCTGATGCCGGGT	NC_004990	-	7395			66	62	70	8	64	18	55	48	0	4	68	7
TAGGCCCCCGGTTGCGTGCG	CGCACGCAACCGGGGGCCTA	NC_004990	-	7395			239	199	157	366	194	91	96	92	81	13	166	109
GGACGCAGCAGTTGGGTACG	CGTACCCAACTGCTGCGTCC	NC_004990	+	7400			22	24	21	31	15	16	13	16	0	2	66	0
AGCTAAATACACGATGCGCC	GGCGCATCGTGTATTTAGCT	NC_004990	+	7405			2	1	1	0	0	7	6	10	0	0	4	1
GAATCCTTAAGGGGTGCAAA	TTTGCACCCCTTAAGGATTC	NC_004990	+	7405			1	4	5	0	0	7	5	5	0	249	7	1
GCCCCAGGGACGTTGCGGCG	CGCCGCAACGTCCCTGGGGC	NC_004990	+	7405			32	37	20	1	20	26	32	32	148	109	45	2
GCGTAATTGACGGACCGCTC	GAGCGGTCCGTCAATTACGC	NC_004990	+	7405			69	48	44	6	17	233	286	279	127	66	316	719
GGGTCTTGTGTAACAGGAGG	CCTCCTGTTACACAAGACCC	NC_004990	+	7405			0	1	0	0	0	10	13	3	0	0	1	9
GTGCGAAGTAAAGAGGTGAG	CTCACCTCTTTACTTCGCAC	NC_004990	+	7405			48	36	33	169	69	31	31	41	1	3	38	28
TAGGTATTTGTAGTAGACAC	GTGTCTACTACAAATACCTA	NC_004990	+	7406			0	0	0	0	0	2	2	3	0	3	1	0
ATGCACGGTGAGGACCGTGG	CCACGGTCCTCACCGTGCAT	NC_004990	-	7408			7	3	5	1	29	6	3	9	0	7	6	78
ACGCGGGGGCTGATATTTAA	TTAAATATCAGCCCCCGCGT	NC_004990	+	7410			5	3	7	0	0	7	12	11	0	0	14	305
GGGTACTGACAAGGTCTCTA	TAGAGACCTTGTCAGTACCC	NC_004990	+	7410			37	39	33	55	27	32	47	45	0	0	54	131
TAGTAGTTGGGACGTGAAGG	CCTTCACGTCCCAACTACTA	NC_004990	+	7410			76	63	46	7	42	70	74	69	5	26	124	50
ACACGATATATGGTAGAGCT	AGCTCTACCATATATCGTGT	NC_004990	+	7411			10	6	20	49	2	21	16	30	0	6	30	0
AAGAGATGGGCGTTAGAATC	GATTCTAACGCCCATCTCTT	NC_004990	-	7413			4	4	5	0	0	3	1	10	0	0	5	2
CACATACGGGGAGAGGCGTA	TACGCCTCTCCCCGTATGTG	NC_004990	-	7413			27	32	19	6	8	85	88	95	3	20	111	107
CGACCTACAAAGGGACTAAG	CTTAGTCCCTTTGTAGGTCG	NC_004990	-	7413			22	20	15	1	12	49	46	48	28	23	58	229
GCATCCGTATCAACCTACTA	TAGTAGGTTGATACGGATGC	NC_004990	-	7413			59	43	36	3	13	32	56	38	16	10	82	3
GTGGAACACCAAGTGCTTCA	TGAAGCACTTGGTGTTCCAC	NC_004990	-	7413			20	16	9	1	104	2	9	4	0	7	7	0
TCGGGAATGCGCCGAAGCCG	CGGCTTCGGCGCATTCCCGA	NC_004990	-	7413			24	16	16	96	3	19	9	15	0	0	17	0
TTGACGGAGACGGGCCTTGA	TCAAGGCCCGTCTCCGTCAA	NC_004990	-	7413			7	3	3	0	4	3	5	3	0	0	1	0
GTTGTCTCTGTGGTGCCGGT	ACCGGCACCACAGAGACAAC	NC_004990	-	7414			15	17	9	113	1	5	8	12	0	0	31	0
AAAACGTTTTTGATGAGGCT	AGCCTCATCAAAAACGTTTT	NC_004990	+	7425			28	25	15	4	1	112	108	146	521	41	149	7
AAGAGACTTTCATGTGCCTT	AAGGCACATGAAAGTCTCTT	NC_004990	+	7425			5	9	9	0	1	24	23	27	0	3	25	0
AATTGGGTGTGTAATAGACG	CGTCTATTACACACCCAATT	NC_004990	+	7425			19	19	15	91	9	10	21	12	0	4	28	0
ACAATTCTCATCAATCATTA	TAATGATTGATGAGAATTGT	NC_004990	+	7425			4	7	3	0	0	30	32	35	0	0	43	0
ATTGGTCGTAGAGGTTTTTT	AAAAAACCTCTACGACCAAT	NC_004990	+	7425			0	0	0	0	0	3	0	0	0	0	2	0
CATTCTTGTGCGGTCTCAGC	GCTGAGACCGCACAAGAATG	NC_004990	+	7425			366	299	284	478	263	363	361	310	215	170	403	138
GCAAAACGTAGGTTACTGGC	GCCAGTAACCTACGTTTTGC	NC_004990	+	7425			231	222	197	463	125	202	153	163	36	19	267	363
GCATGGAGCTGCGGGGGGGA	TCCCCCCCGCAGCTCCATGC	NC_004990	+	7425			15	17	22	17	0	7	7	13	1	1	16	0
GCCCGGTGGGGGCTACGGAT	ATCCGTAGCCCCCACCGGGC	NC_004990	+	7425			13	11	10	1	53	44	37	22	0	8	24	7
GGGGTCGCCCGCGGTGGTTG	CAACCACCGCGGGCGACCCC	NC_004990	+	7425			11	16	5	1	0	14	18	8	0	0	37	2
GTGATATGGCACGGTAGGGG	CCCCTACCGTGCCATATCAC	NC_004990	+	7425			6	4	2	0	0	1	6	11	0	0	0	0
GTTTTTTAACAGTCCAGTGA	TCACTGGACTGTTAAAAAAC	NC_004990	+	7425			102	96	78	57	54	161	201	171	42	20	169	553
TCGTGCGCTCCAAACAATTA	TAATTGTTTGGAGCGCACGA	NC_004990	+	7425			1	1	0	0	1	7	6	1	25	0	6	0
TCTTTTGTGTTGCGCTGATA	TATCAGCGCAACACAAAAGA	NC_004990	+	7425			13	6	9	2	3	44	51	66	0	10	34	530
TGCACTTGGTAAGGTGCCGG	CCGGCACCTTACCAAGTGCA	NC_004990	+	7425			4	3	1	0	1	19	38	18	2	0	31	0
TGCGGGTTAAAGTGTGCGGC	GCCGCACACTTTAACCCGCA	NC_004990	+	7425			8	7	10	1	1	44	39	34	1	7	34	289
TGTTCGCCTGGATAAAAACG	CGTTTTTATCCAGGCGAACA	NC_004990	+	7425			13	9	13	1	0	64	73	70	1	35	54	6
TTGTAAGCGTGTCCGTTCGC	GCGAACGGACACGCTTACAA	NC_004990	+	7425			35	43	37	17	76	56	35	41	2	205	30	107
AATGGTGTCCGGGGAGTGGG	CCCACTCCCCGGACACCATT	NC_004990	-	7433			0	0	0	0	0	1	7	5	0	2	9	0
ATGAAGAGGGATGGGGCTAG	CTAGCCCCATCCCTCTTCAT	NC_004990	-	7433			3	6	4	1	0	21	21	13	0	5	35	1
GCCAGGCGAGGCACGAGAGA	TCTCTCGTGCCTCGCCTGGC	NC_004990	-	7433			2	1	0	0	0	2	2	4	0	0	0	0
GCGAGGTCAGTGTTGGCGAT	ATCGCCAACACTGACCTCGC	NC_004990	-	7433			82	76	69	0	32	50	66	47	43	11	73	110
GCGCATTGCGGAAGTTGATG	CATCAACTTCCGCAATGCGC	NC_004990	-	7433			92	81	65	38	20	17	11	17	0	0	16	0
GCGTCTACGGATACGTGAAA	TTTCACGTATCCGTAGACGC	NC_004990	-	7433			189	143	133	45	179	97	136	131	76	12	239	71
GGGCAGTGCGAGAGGGGCGG	CCGCCCCTCTCGCACTGCCC	NC_004990	-	7433			82	89	65	4	150	309	345	354	754	326	384	408
GTTAGTGAAGGGGGGGTGGC	GCCACCCCCCCTTCACTAAC	NC_004990	-	7433			12	10	5	21	28	10	5	4	1	1	5	0
TCGAGGGGGGGACCGAAGCA	TGCTTCGGTCCCCCCCTCGA	NC_004990	-	7433			115	98	94	57	95	64	94	80	0	12	150	6
TGCATGTCCCTATCATGAGG	CCTCATGATAGGGACATGCA	NC_004990	-	7433			54	53	32	121	21	46	18	41	2	0	68	3
TGGTGTTGCTAGCGTCAGAG	CTCTGACGCTAGCAACACCA	NC_004990	-	7433			126	110	101	108	163	268	308	300	320	15	350	830
GGCCCATGGGCACGTGAAAA	TTTTCACGTGCCCATGGGCC	NC_004990	+	7452			30	28	27	0	113	26	26	24	1	5	53	1
GATGGCGCAAGCGCGATGGG	CCCATCGCGCTTGCGCCATC	NC_004990	-	7453			6	9	2	0	0	6	1	7	28	2	1	0
GGGTGGAAATACCCTCTGAT	ATCAGAGGGTATTTCCACCC	NC_004990	-	7453			14	10	6	0	42	6	3	7	1	2	14	0
GTCGTGGCCAAGCGACCCGT	ACGGGTCGCTTGGCCACGAC	NC_004990	+	7457			4	5	1	0	1	5	5	4	0	0	7	0
TCATAAGAGCGGGAGTGACC	GGTCACTCCCGCTCTTATGA	NC_004990	+	7457			17	13	18	1	33	7	16	22	39	2	13	218
CGATAAGATATCTTACGCCT	AGGCGTAAGATATCTTATCG	NC_004990	+	7458			47	31	26	1	109	43	55	71	209	10	120	14
TCAACGGTTTATGTTATTGG	CCAATAACATAAACCGTTGA	NC_004990	-	7465			27	15	17	0	13	17	16	13	0	4	10	0
ACCAATCCACACCAATAGCA	TGCTATTGGTGTGGATTGGT	NC_004990	-	7474			5	4	8	36	0	38	21	42	75	68	53	47
TGAGTCAGTGGCGCGGAGTC	GACTCCGCGCCACTGACTCA	NC_004990	-	7476			3	3	1	0	0	7	5	14	0	8	6	0
ATAGGAAGACAAGGGCGTTG	CAACGCCCTTGTCTTCCTAT	NC_004990	+	7478			64	50	38	53	188	52	70	50	1	2	52	5
AGGCGGCATAGTGTTATCTT	AAGATAACACTATGCCGCCT	NC_004990	+	7493			9	4	8	0	0	36	36	40	1	3	48	218
GGCGCATCTCTGAGCTTACA	TGTAAGCTCAGAGATGCGCC	NC_004990	+	7493			39	39	44	51	2	114	105	132	42	25	149	39
GGAGAAGGCGCAGTCACGCC	GGCGTGACTGCGCCTTCTCC	NC_004990	-	7496			7	7	8	0	20	14	15	21	1	1	5	0
AGGCACACGGGAGGGCCCGG	CCGGGCCCTCCCGTGTGCCT	NC_004990	+	7502			65	48	36	48	15	30	24	41	1	4	72	5
AGTCGACTGAAGGGGCGTCT	AGACGCCCCTTCAGTCGACT	NC_004990	+	7502			407	374	280	521	451	242	274	279	94	266	387	421
AAGTAATTCATCGTTTTTTT	AAAAAAACGATGAATTACTT	NC_004990	+	7519			8	7	2	0	0	3	0	1	1	0	13	0
GGAGGTTGCATAGCAAATTT	AAATTTGCTATGCAACCTCC	NC_004990	+	7520			0	0	0	0	0	9	9	9	0	0	12	1
CCGGAACTATCATTCCAATT	AATTGGAATGATAGTTCCGG	NC_004990	-	7527			8	7	7	13	0	2	7	4	1	1	12	1
GCACACGGAGTGACGAGGAG	CTCCTCGTCACTCCGTGTGC	NC_004990	-	7535			33	44	23	33	18	35	31	27	2	7	35	153
TGGGTCGCCGGTGTCGCAGA	TCTGCGACACCGGCGACCCA	NC_004990	+	7538			38	31	29	183	16	34	27	17	1	0	28	1
ATGTCAAGCTCCGAGGTTTA	TAAACCTCGGAGCTTGACAT	NC_004990	+	7547			94	97	80	77	79	75	79	78	25	6	94	6
TAATCCCACTTCTTCGCGTA	TACGCGAAGAAGTGGGATTA	NC_004990	+	7547			68	63	55	61	45	39	28	45	0	4	31	113
TGGTCGGGGCCCAGTCGACC	GGTCGACTGGGCCCCGACCA	NC_004990	+	7547			18	15	23	0	10	21	19	21	1	4	15	1
TCTGCTATGTAGAGAGGCCG	CGGCCTCTCTACATAGCAGA	NC_004990	-	7558			69	89	53	73	120	64	77	67	4	13	113	733
CAAGCGTATCGGCGACACCG	CGGTGTCGCCGATACGCTTG	NC_004990	+	7564			207	169	132	547	34	98	120	93	20	4	120	3
GCACGTGGCAAAGATGGGCC	GGCCCATCTTTGCCACGTGC	NC_004990	-	7572			6	6	9	8	2	7	8	6	0	1	24	237
TTAGACTGTTGAGCGCGGCA	TGCCGCGCTCAACAGTCTAA	NC_004990	-	7572			47	40	37	102	31	17	23	46	0	21	70	1
AGGTGCGCGGTTGGGGGGGT	ACCCCCCCAACCGCGCACCT	NC_004990	+	7574			22	24	16	4	5	51	44	51	4	10	62	62
GCGTCATATTCGGGAATTAC	GTAATTCCCGAATATGACGC	NC_004990	+	7579			6	2	7	0	11	15	22	20	68	5	46	1
TAAATATCTTGAAAGTCGGG	CCCGACTTTCAAGATATTTA	NC_004990	+	7584			36	20	15	1	10	4	5	13	44	3	12	586
AACGGCCCCTAGAGGCGCAA	TTGCGCCTCTAGGGGCCGTT	NC_004990	+	7586			6	0	4	1	0	23	18	11	100	6	42	1
ATAGGGTAGCGGCGTCAACT	AGTTGACGCCGCTACCCTAT	NC_004990	+	7586			69	56	44	5	86	169	203	230	3	147	164	12
GTCTTACAAAGGGATACGGC	GCCGTATCCCTTTGTAAGAC	NC_004990	+	7586			26	19	21	140	48	22	28	21	1	9	46	1
GTGCGGTCCGTTGACGCTCG	CGAGCGTCAACGGACCGCAC	NC_004990	+	7586			3	0	1	0	1	7	5	7	653	1	11	0
TAGATATGCAGCGTGGGCAG	CTGCCCACGCTGCATATCTA	NC_004990	+	7586			7	3	4	0	0	7	4	17	0	8	17	0
TAGGTAGTCCGAGGGCCAGG	CCTGGCCCTCGGACTACCTA	NC_004990	+	7586			3	3	1	0	0	8	3	1	0	0	4	0
AACTGGGACTCCCGGTCCTT	AAGGACCGGGAGTCCCAGTT	NC_004990	-	7594			19	18	11	0	0	37	21	25	1	22	52	2
ATCAGGATTAATTACATCAT	ATGATGTAATTAATCCTGAT	NC_004990	-	7594			1	0	1	0	0	2	0	2	0	2	0	0
CAGGGGCGGCAAGGTCACTG	CAGTGACCTTGCCGCCCCTG	NC_004990	-	7594			285	237	194	849	206	155	199	129	2	487	262	49
GTTACGCTGGGCGTGGTGGG	CCCACCACGCCCAGCGTAAC	NC_004990	-	7594			4	7	7	0	0	11	14	20	0	1	5	3
GGGGTAGTGCGGGTGGGGGG	CCCCCCACCCGCACTACCCC	NC_004990	-	7613			5	4	5	0	9	37	42	31	25	7	48	2
TCGATGGCTAGGCCAAGGGT	ACCCTTGGCCTAGCCATCGA	NC_004990	-	7613			80	66	51	98	59	51	46	64	22	9	86	526
CCCCCATGGGGGGGAGGAGT	ACTCCTCCCCCCCATGGGGG	NC_004990	+	7624			9	6	1	1	1	49	50	56	80	86	58	155
GTGGGCGACGTGTATGGTGT	ACACCATACACGTCGCCCAC	NC_004990	+	7624			29	13	21	1	13	19	33	32	0	3	46	55
AATCCAAGCAAGACGACGGG	CCCGTCGTCTTGCTTGGATT	NC_004990	-	7625			148	120	119	464	109	102	134	90	5	12	166	6
GTAGGCGTTTAACAGGGGCA	TGCCCCTGTTAAACGCCTAC	NC_004990	-	7632			8	4	10	0	7	2	7	1	0	0	11	0
AATAGCGAAGGGGATAGGCG	CGCCTATCCCCTTCGCTATT	NC_004990	+	7641			44	40	30	70	28	39	13	34	1	6	49	1
GCGCGAGGGGGAAGCGGTAC	GTACCGCTTCCCCCTCGCGC	NC_004990	+	7641			21	19	13	50	10	16	8	14	0	12	23	0
GGGATTAGATGGGCGACTTA	TAAGTCGCCCATCTAATCCC	NC_004990	+	7641			24	25	20	0	3	18	25	24	3	1	40	5
GGTTTCGAAGTGGTAGATAG	CTATCTACCACTTCGAAACC	NC_004990	+	7641			57	46	45	66	120	33	59	40	9	20	60	6
AGGTGGGGGGGGTCAAAAGA	TCTTTTGACCCCCCCCACCT	NC_004990	-	7649			5	1	1	1	1	7	12	6	1	2	23	0
TCTCATTTCTAGAACCGTCT	AGACGGTTCTAGAAATGAGA	NC_004990	-	7649			2	5	3	2	1	5	6	3	0	0	12	1
ATACAGCTCCGCTTCTAGCT	AGCTAGAAGCGGAGCTGTAT	NC_004990	+	7651			0	0	0	0	0	0	0	0	0	0	0	0
AGGAAAAGCGATAAGACCTC	GAGGTCTTATCGCTTTTCCT	NC_004990	+	7656			0	5	0	0	2	3	1	0	0	0	0	0
GTCCAATACGCGCGCCGAGG	CCTCGGCGCGCGTATTGGAC	NC_004990	+	7656			27	15	16	0	3	9	14	4	0	0	8	0
GCGCCACTTGTAGAGACTTA	TAAGTCTCTACAAGTGGCGC	NC_004990	-	7659			15	7	5	0	36	5	8	12	13	0	4	1
AACTTTTGGCGACCGAGGAT	ATCCTCGGTCGCCAAAAGTT	NC_004990	+	7663			0	3	1	0	0	2	8	1	156	0	2	1
ACCCAGAGGAGGGACGTGAG	CTCACGTCCCTCCTCTGGGT	NC_004990	+	7663			21	21	10	7	14	16	9	11	1	1	11	178
ACGAGGGTAGGGTGGGTTGA	TCAACCCACCCTACCCTCGT	NC_004990	+	7663			34	32	17	0	9	29	33	24	0	0	40	1
AGCCGTTTTTTGTGCTCGCG	CGCGAGCACAAAAAACGGCT	NC_004990	+	7663			10	12	13	1	3	68	72	88	376	44	82	5
AGCTTGAAAAACGGGCTAAA	TTTAGCCCGTTTTTCAAGCT	NC_004990	+	7663			92	65	61	156	80	52	52	54	163	275	69	6
CCAGGCCTTGACTCGTGAAC	GTTCACGAGTCAAGGCCTGG	NC_004990	+	7663			6	7	6	1	12	26	20	15	2	1	31	182
CCTTAGATGTGTGCACGTGC	GCACGTGCACACATCTAAGG	NC_004990	+	7663			97	75	48	282	137	86	71	100	68	8	97	5
CGTCTGCGCGGTTCGCTTGC	GCAAGCGAACCGCGCAGACG	NC_004990	+	7663			0	0	0	0	0	2	11	0	0	0	10	0
GTGGCCAGGGGGGACAAAGG	CCTTTGTCCCCCCTGGCCAC	NC_004990	+	7663			40	70	58	180	48	41	59	62	51	6	91	193
TCCACTGGTGATAGGGGGGC	GCCCCCCTATCACCAGTGGA	NC_004990	+	7663			3	3	1	0	0	0	9	3	0	0	0	0
TCCGCCGGAGGCAGGGGGCG	CGCCCCCTGCCTCCGGCGGA	NC_004990	+	7663			0	0	0	0	0	0	0	0	0	0	0	0
TGGGTTTGCGGCTGTGAAGT	ACTTCACAGCCGCAAACCCA	NC_004990	+	7663			13	7	7	0	1	42	79	67	0	7	53	6
TTCGAGGCTTAAGGCTCTTG	CAAGAGCCTTAAGCCTCGAA	NC_004990	+	7663			5	9	7	100	8	53	48	65	1	17	44	84
TTGCTTGAAATTCTGGTCTA	TAGACCAGAATTTCAAGCAA	NC_004990	+	7663			29	22	18	45	14	8	22	11	119	1	8	2
AACCGAGAGCGAATGTGCGC	GCGCACATTCGCTCTCGGTT	NC_004990	-	7671			83	82	66	224	28	39	27	25	1	1	43	1
ACAGAGAGTTACGTGCCGTT	AACGGCACGTAACTCTCTGT	NC_004990	-	7671			14	18	20	4	9	114	124	131	498	33	187	49
ACTGTTTTCGGTTTCCATAG	CTATGGAAACCGAAAACAGT	NC_004990	-	7671			7	7	6	0	1	14	18	10	2	1	10	1
ATATCGTGGATTGTCAACTT	AAGTTGACAATCCACGATAT	NC_004990	-	7671			27	23	18	177	17	27	39	28	1	8	44	135
GAATGTTCACTTTGTCGGCA	TGCCGACAAAGTGAACATTC	NC_004990	-	7671			16	26	15	0	65	26	27	24	0	0	81	0
GGGGATACCATTGAGATCAA	TTGATCTCAATGGTATCCCC	NC_004990	-	7671			18	18	9	0	6	7	22	8	0	1	18	210
TGCGATGTCTCAGTCGGGGA	TCCCCGACTGAGACATCGCA	NC_004990	-	7671			11	6	6	0	4	14	6	26	117	6	42	91
GGAAGCACGTGACCATCGTT	AACGATGGTCACGTGCTTCC	NC_004990	+	7674			55	46	43	0	32	49	69	59	28	8	115	162
AGGGAAGGGGGGCATGCAGC	GCTGCATGCCCCCCTTCCCT	NC_004990	+	7687			28	38	21	81	4	22	24	22	0	2	33	0
ATCCCTGTGTGGCCGTGCGC	GCGCACGGCCACACAGGGAT	NC_004990	+	7687			5	1	1	0	0	5	2	6	0	0	1	0
TTCGTTATTGGCCGGGAGCT	AGCTCCCGGCCAATAACGAA	NC_004990	+	7687			6	3	12	2	3	31	25	45	2	5	33	1
TTTAGAAAAGCACTGTAAAG	CTTTACAGTGCTTTTCTAAA	NC_004990	+	7687			0	0	0	0	0	3	0	0	0	0	3	0
AGGACAGGTGCCAGCGGTCG	CGACCGCTGGCACCTGTCCT	NC_004990	+	7689			5	7	6	0	0	7	10	6	0	0	10	1
ATCCTTGTGCGTTGAGTTGC	GCAACTCAACGCACAAGGAT	NC_004990	+	7689			13	20	13	1	4	59	54	47	0	28	66	5
CGGCAGATGGGGTCGGGGGC	GCCCCCGACCCCATCTGCCG	NC_004990	-	7690			14	14	6	3	11	66	95	83	2	22	112	123
AGCGCTAGGATGTTTTAACA	TGTTAAAACATCCTAGCGCT	NC_004990	-	7695			13	9	15	0	1	50	85	69	0	154	110	204
ATGATTGATGAGGTCCGAGC	GCTCGGACCTCATCAATCAT	NC_004990	-	7695			1	4	0	1	2	10	25	30	1	2	20	400
GAACTTGTATTACTGTCGCG	CGCGACAGTAATACAAGTTC	NC_004990	-	7695			77	68	66	135	110	52	57	49	2	12	105	119
GGGTAATTGGGGGTCCCGGG	CCCGGGACCCCCAATTACCC	NC_004990	-	7695			0	3	0	0	0	25	20	13	55	1	14	0
GTTTGACAAGCTTGGACGTA	TACGTCCAAGCTTGTCAAAC	NC_004990	-	7695			19	29	21	1	4	34	46	38	67	3	62	26
TGGCGGCCAGAACGGAGATG	CATCTCCGTTCTGGCCGCCA	NC_004990	-	7695			30	22	16	167	15	10	16	9	4	0	13	0
TCGACTATGCCACTACCTAC	GTAGGTAGTGGCATAGTCGA	NC_004990	-	7697			2	0	0	0	0	3	5	2	0	0	3	4
TTAATTGCTTGGAGGGTATT	AATACCCTCCAAGCAATTAA	NC_004990	-	7697			4	7	7	19	0	8	9	8	0	2	3	0
CTAGGGAGTCGTTCGGATGA	TCATCCGAACGACTCCCTAG	NC_004990	-	7698			3	1	7	1	0	34	44	37	1	181	55	3
ATATCGACGGACTTTCCAGT	ACTGGAAAGTCCGTCGATAT	NC_004990	+	7700			15	13	11	0	1	29	61	26	1	1	54	1
GTGGGTCGGGCTAGCCGGCC	GGCCGGCTAGCCCGACCCAC	NC_004990	+	7710			6	5	8	15	3	9	2	5	0	0	5	0
AATTGTAGTCAGTTTGATCC	GGATCAAACTGACTACAATT	NC_004990	+	7712			1	3	0	0	0	4	13	2	168	0	52	1
ACCCCCTGAGTACTACGGAT	ATCCGTAGTACTCAGGGGGT	NC_004990	+	7712			33	27	29	1	28	43	54	40	1	137	92	5
GCCGAGCTGAGTGGGTACGG	CCGTACCCACTCAGCTCGGC	NC_004990	+	7712			4	1	2	0	0	2	6	3	0	0	2	0
TTGACAGAGGTCGCAGCGAC	GTCGCTGCGACCTCTGTCAA	NC_004990	+	7712			0	0	0	0	0	0	0	0	0	0	0	0
GTGGGTTACGCAGCTGGGGT	ACCCCAGCTGCGTAACCCAC	NC_004990	-	7718			23	11	17	14	39	18	16	12	0	2	26	0
ATGGGGGAGATGCGCCCAAG	CTTGGGCGCATCTCCCCCAT	NC_004990	-	7720			55	46	60	3	52	45	61	30	10	118	95	19
ATTTGCTTGCTGAGGGTGAG	CTCACCCTCAGCAAGCAAAT	NC_004990	-	7720			20	59	44	0	10	17	33	17	101	2	63	2
CGCAAAGAGGAGACACTCTA	TAGAGTGTCTCCTCTTTGCG	NC_004990	-	7720			22	15	13	0	7	21	9	0	1	0	44	109
GTAGTAGACTGCTCAAGGCG	CGCCTTGAGCAGTCTACTAC	NC_004990	-	7720			31	18	15	14	1	14	19	18	0	0	30	1
TGGTGTGTTGGGATTCTGCG	CGCAGAATCCCAACACACCA	NC_004990	-	7720			4	6	4	0	5	2	5	1	0	0	15	0
TGTACATAGTAGTGAAGGAT	ATCCTTCACTACTATGTACA	NC_004990	-	7720			4	3	3	0	1	2	1	0	0	0	2	0
ACGGTGTAGTTCAACATCTA	TAGATGTTGAACTACACCGT	NC_004990	+	7726			6	0	3	0	6	0	5	3	0	0	1	0
GATGGGTGCTGCATTTTGAC	GTCAAAATGCAGCACCCATC	NC_004990	+	7726			63	50	47	13	42	66	55	67	2	23	117	176
TTTAGTCGATGCCGAGATAC	GTATCTCGGCATCGACTAAA	NC_004990	+	7742			313	312	251	740	531	229	242	266	191	49	424	154
AGGCTGTATTTTGCAGAGCT	AGCTCTGCAAAATACAGCCT	NC_004990	-	7743			10	14	13	1	7	62	65	63	3	20	97	404
TCGGCAAAAGTCGTCGGGGG	CCCCCGACGACTTTTGCCGA	NC_004990	-	7750			15	9	4	10	1	20	22	18	26	37	21	28
ACGCGGGCAGGAGGCAAGTT	AACTTGCCTCCTGCCCGCGT	NC_004990	+	7766			54	52	40	34	84	60	56	50	46	10	61	430
AAAGAGGGAGCTTTCGTTGG	CCAACGAAAGCTCCCTCTTT	NC_004990	-	7774			41	35	29	173	22	20	37	16	10	8	34	2
AATTAGCTCGAGGGGTTACT	AGTAACCCCTCGAGCTAATT	NC_004990	-	7781			25	21	14	15	19	27	26	40	0	4	42	55
GGTAACTGAATGTGGGAGTA	TACTCCCACATTCAGTTACC	NC_004990	+	7783			10	10	13	0	13	5	16	6	0	0	7	0
TTTCTCAGTTCCCTAATGTG	CACATTAGGGAACTGAGAAA	NC_004990	+	7783			4	7	7	110	0	4	6	10	2	5	0	0
CCAGGGGCAGAAACACGATG	CATCGTGTTTCTGCCCCTGG	NC_004990	-	7791			1	8	3	1	1	16	37	16	2	2	34	0
CCCGGATGCGTGTTTAGGAG	CTCCTAAACACGCATCCGGG	NC_004990	-	7791			1	0	1	0	1	3	3	1	0	0	10	0
GAGCGGGTAGTGCGTGACTA	TAGTCACGCACTACCCGCTC	NC_004990	+	7792			25	29	15	2	76	33	41	45	353	11	64	4
GAGGGGTGTGCGGTTACGGC	GCCGTAACCGCACACCCCTC	NC_004990	+	7792			59	73	38	38	75	60	71	61	1	15	108	4
GTATCGACGGGAGGGGGAGG	CCTCCCCCTCCCGTCGATAC	NC_004990	+	7792			28	19	18	1	26	18	9	15	0	1	26	0
TCAGATGGGTAGGATGCGGC	GCCGCATCCTACCCATCTGA	NC_004990	+	7792			40	40	27	24	134	28	23	40	0	123	42	0
TCAGGTGGTCAATGGTGTGG	CCACACCATTGACCACCTGA	NC_004990	+	7792			30	24	14	63	4	15	36	24	0	1	26	4
TGAGAACATATTAGAGCTGG	CCAGCTCTAATATGTTCTCA	NC_004990	+	7792			30	24	19	103	3	25	19	13	0	0	16	1
CATACCCATCCTGATAAGCC	GGCTTATCAGGATGGGTATG	NC_004990	-	7795			8	8	3	6	0	2	12	6	0	0	16	46
CGGATGTAGTTTAATCCCGG	CCGGGATTAAACTACATCCG	NC_004990	-	7799			7	3	4	0	0	2	3	1	0	0	7	0
AGAGTGAGCGAGTTTGCTAC	GTAGCAAACTCGCTCACTCT	NC_004990	-	7800			10	20	11	0	3	10	11	12	0	4	38	0
ATCTCGGTGTGATGCAGAGA	TCTCTGCATCACACCGAGAT	NC_004990	-	7800			0	1	0	0	0	4	3	2	0	0	1	0
CGGTCTTGAGTCGGCGCCCA	TGGGCGCCGACTCAAGACCG	NC_004990	-	7800			9	8	7	2	9	19	26	15	1	0	77	1
GAGCAGGGAGTCCGCTGTGG	CCACAGCGGACTCCCTGCTC	NC_004990	-	7800			2	4	3	0	5	3	7	25	0	5	18	0
GATTTATTTGGGCAAAGGTC	GACCTTTGCCCAAATAAATC	NC_004990	-	7800			4	5	7	0	0	13	13	11	0	2	15	1
TCGCAAGGGGTGTATGGTGG	CCACCATACACCCCTTGCGA	NC_004990	-	7800			2	3	3	0	0	2	9	7	0	0	12	0
TTAGATGAGCGGGGGGGGGG	CCCCCCCCCCGCTCATCTAA	NC_004990	-	7800			0	0	1	0	0	0	0	0	0	0	0	0
TTGGTGGAGCTGCGTGGAAG	CTTCCACGCAGCTCCACCAA	NC_004990	-	7800			0	0	0	0	0	0	0	0	0	0	0	0
AAAATTAGCGTATCAGAGTG	CACTCTGATACGCTAATTTT	NC_004990	+	7803			2	3	5	0	3	21	17	14	1	3	19	0
ACAAGGGGTGTGAGGTAGGA	TCCTACCTCACACCCCTTGT	NC_004990	+	7803			1	0	0	0	0	2	5	3	0	1	14	0
AGCGTGGGTGTACAGCATTG	CAATGCTGTACACCCACGCT	NC_004990	+	7803			1	0	2	0	7	10	5	4	0	0	2	0
ATAGATTCGAAGTATAATAA	TTATTATACTTCGAATCTAT	NC_004990	+	7803			0	0	2	0	0	5	3	1	0	0	19	0
ATGGCGTAGATGATTAGGTG	CACCTAATCATCTACGCCAT	NC_004990	+	7803			0	2	0	0	0	1	17	3	0	0	8	0
ATTGTGTCACTCGTTTCATA	TATGAAACGAGTGACACAAT	NC_004990	+	7803			20	10	10	10	20	9	14	14	30	0	25	3
GAGGGCCGGAAATGCCAGAC	GTCTGGCATTTCCGGCCCTC	NC_004990	+	7803			0	1	8	0	0	3	5	3	0	0	0	0
GTAGAAGTGAATACCGTCAG	CTGACGGTATTCACTTCTAC	NC_004990	+	7803			18	19	11	4	2	17	26	22	0	6	15	34
GTCTACGTCGAGCCGGGCGG	CCGCCCGGCTCGACGTAGAC	NC_004990	+	7803			5	3	4	0	0	10	12	9	0	0	11	0
GTGCCGGAGGAAGGATAGGG	CCCTATCCTTCCTCCGGCAC	NC_004990	+	7803			3	6	0	0	0	11	11	24	0	26	24	2
GTGCTTACCGTGTTTATGTG	CACATAAACACGGTAAGCAC	NC_004990	+	7803			0	0	0	0	0	0	0	0	0	0	0	0
GTGTGGGTCGGGGGCCGAAC	GTTCGGCCCCCGACCCACAC	NC_004990	+	7803			5	4	4	1	1	4	14	20	0	1	36	0
TAGCTCTACAGCGAACTATC	GATAGTTCGCTGTAGAGCTA	NC_004990	+	7803			0	0	0	0	0	2	0	4	0	0	0	0
TGTCGATTATGGGAGCGGGC	GCCCGCTCCCATAATCGACA	NC_004990	+	7803			2	0	1	0	0	6	1	6	1	61	0	0
TGTGGCGACGCGGGTTGGAC	GTCCAACCCGCGTCGCCACA	NC_004990	+	7803			33	12	25	33	28	6	26	15	0	3	7	22
AGAGCTGGCAGACGATTTCT	AGAAATCGTCTGCCAGCTCT	NC_004990	-	7805			9	5	5	1	0	21	21	16	0	1	36	1
AAAGACTGCGTAGGCAGGTC	GACCTGCCTACGCAGTCTTT	NC_004990	-	7811			64	66	53	111	29	22	48	33	7	1	38	14
AGATACTTGAGTTAATGCGA	TCGCATTAACTCAAGTATCT	NC_004990	-	7811			19	16	13	0	5	10	3	20	0	4	37	45
CGAAAGCCATACCGGTATAG	CTATACCGGTATGGCTTTCG	NC_004990	-	7811			58	61	42	108	136	22	28	24	0	3	61	2
CTATCGGTGCATTTTGATTG	CAATCAAAATGCACCGATAG	NC_004990	-	7811			5	0	2	0	0	3	2	2	0	0	3	0
GGACTACCATGAAGGGTGGC	GCCACCCTTCATGGTAGTCC	NC_004990	-	7811			1	5	0	0	0	7	10	5	0	0	28	0
TGGCGGTACAAGGAAGTGGG	CCCACTTCCTTGTACCGCCA	NC_004990	-	7811			6	5	5	2	1	38	30	34	1	7	44	2
GCCCGTACGGGGCGAGACGG	CCGTCTCGCCCCGTACGGGC	NC_004990	-	7812			5	10	4	1	1	48	51	41	1	1	88	98
GTAGTTGGAGAAGTCATGTA	TACATGACTTCTCCAACTAC	NC_004990	-	7820			13	17	7	0	4	18	27	37	0	0	57	5
GCCGAAATAAGCCACGAAAC	GTTTCGTGGCTTATTTCGGC	NC_007595	+	18			7	11	6	16	1	43	37	35	188	2	18	2
GGCGCAGGGGGTGGGTAGGG	CCCTACCCACCCCCTGCGCC	NC_007595	+	42			45	37	26	17	51	43	59	30	43	6	37	37
GCGACAACTCGGGGGGGAGG	CCTCCCCCCCGAGTTGTCGC	NC_007595	-	51			4	7	1	0	4	10	4	4	0	1	0	0
CTCCCACACTTGGTAAAGCG	CGCTTTACCAAGTGTGGGAG	NC_007595	+	52			36	48	35	57	92	59	64	53	64	3	37	30
GGCGCACGTGAGGGTGTTGG	CCAACACCCTCACGTGCGCC	NC_007595	+	53			74	93	43	135	85	54	83	65	6	11	52	28
GCAGCCGGTGCTATTCGAGC	GCTCGAATAGCACCGGCTGC	NC_007595	-	60			9	10	7	1	0	17	12	19	49	0	14	5
TACGACATGGTCCTTCAAAA	TTTTGAAGGACCATGTCGTA	NC_007595	-	60			41	39	27	124	8	13	17	10	0	0	9	0
ATTGCCTAAGTAGGTTATCC	GGATAACCTACTTAGGCAAT	NC_007595	-	70			0	0	0	0	0	0	0	3	0	0	1	1
GACGGGCTGTCGGGCTCGTA	TACGAGCCCGACAGCCCGTC	NC_007595	-	70			6	8	3	32	1	2	6	8	0	0	2	0
GATGATAGGCCGAAACGAAC	GTTCGTTTCGGCCTATCATC	NC_007595	-	70			23	22	18	90	19	7	7	9	43	0	1	1
GTGGGAACTCGATGATACGA	TCGTATCATCGAGTTCCCAC	NC_007595	-	71			1	2	1	1	0	8	1	9	0	5	1	0
CATGTAGTCCGGACGGGATG	CATCCCGTCCGGACTACATG	NC_007595	+	72			3	4	2	1	1	2	8	7	0	1	1	0
GAGCGGTAGGCTCGGGGTGG	CCACCCCGAGCCTACCGCTC	NC_007595	+	77			129	88	74	191	109	89	88	107	94	218	67	205
TGATACTAATACAGTTCCAT	ATGGAACTGTATTAGTATCA	NC_007595	-	85			7	9	9	1	5	51	50	51	29	113	24	0
AGCTCACCCCCCCAACACAC	GTGTGTTGGGGGGGTGAGCT	NC_007595	+	88			3	0	1	0	0	8	5	6	0	3	1	0
CCATGTTGTGGCCCTAGAGA	TCTCTAGGGCCACAACATGG	NC_007595	-	96			126	103	95	66	142	82	99	116	5	14	69	15
AAATAGACACGGCGCGGGCT	AGCCCGCGCCGTGTCTATTT	NC_007595	+	133			10	9	10	1	9	7	5	10	0	1	1	0
ACACGCAACTATTAGAACTT	AAGTTCTAATAGTTGCGTGT	NC_007595	+	133			6	4	6	0	1	1	1	3	0	0	2	70
AGCCCAGGAGTGCGCATAGG	CCTATGCGCACTCCTGGGCT	NC_007595	+	133			62	61	53	86	30	48	42	50	1	3	23	3
ATTGGGGACAGTCGATGTGG	CCACATCGACTGTCCCCAAT	NC_007595	+	133			3	0	2	0	1	4	4	9	0	1	5	0
CCGGTTCCATCTTCTTAGCT	AGCTAAGAAGATGGAACCGG	NC_007595	-	141			18	21	14	15	223	26	31	48	1	18	25	1
GGAGATCGGGAGCCAGCGGC	GCCGCTGGCTCCCGATCTCC	NC_007595	-	141			21	22	17	24	20	27	27	18	0	1	16	79
AGTTCTCCCGCCACTAGATT	AATCTAGTGGCGGGAGAACT	NC_007595	+	143			32	34	35	86	54	29	31	29	2	7	30	3
GGCAACGGAGAGGGCGGGTG	CACCCGCCCTCTCCGTTGCC	NC_007595	+	143			1	0	0	0	0	8	6	7	0	0	2	1
GTCTGTAGTAAACACAGGAG	CTCCTGTGTTTACTACAGAC	NC_007595	+	143			26	27	16	21	11	25	24	22	0	4	35	1
GAAGTATAGCGCCCTTAAAA	TTTTAAGGGCGCTATACTTC	NC_007595	-	151			4	1	0	3	0	12	3	13	0	0	1	0
GGATGCTAAGCCGGCAGACG	CGTCTGCCGGCTTAGCATCC	NC_007595	-	151			5	4	4	0	2	0	2	0	0	0	3	1
GGGATAACGTATCTAGGAGC	GCTCCTAGATACGTTATCCC	NC_007595	-	151			33	25	28	26	13	75	88	86	63	109	42	98
GTACGGGGGTGAGGGAGTGT	ACACTCCCTCACCCCCGTAC	NC_007595	-	151			17	19	18	4	4	19	28	26	0	3	15	3
TCTTTGCTGAGTGCACTGGA	TCCAGTGCACTCAGCAAAGA	NC_007595	-	151			8	8	5	0	1	30	34	52	19	145	16	3
AGGCAAATAGAGAGCGGGGG	CCCCCGCTCTCTATTTGCCT	NC_007595	+	158			3	9	2	0	1	4	0	4	0	8	1	0
CGTGCAATGACTCAGGCAAG	CTTGCCTGAGTCATTGCACG	NC_007595	+	158			47	52	41	66	24	69	63	74	1	20	34	97
TGCAGGCCGACGCTTAGCAT	ATGCTAAGCGTCGGCCTGCA	NC_007595	-	166			6	2	2	0	5	0	4	6	0	0	4	0
GGGGATCGACGGCTGGATGC	GCATCCAGCCGTCGATCCCC	NC_007595	-	207			9	5	5	2	1	24	19	13	144	7	4	0
TAGGGTGGGGTGTGTCTCGG	CCGAGACACACCCCACCCTA	NC_007595	-	207			23	20	17	0	37	23	33	12	0	1	17	1
GAGTGGTGTTGACGTGGGTT	AACCCACGTCAACACCACTC	NC_007595	+	214			6	7	8	0	1	2	10	3	0	0	0	0
GCTAGCTATGTAGTCAGGAA	TTCCTGACTACATAGCTAGC	NC_007595	+	221			11	12	10	1	4	74	54	86	20	8	24	102
TAATGGGGGGGGCACAAGCT	AGCTTGTGCCCCCCCCATTA	NC_007595	+	221			2	4	1	0	0	4	1	5	0	0	2	0
TTCATGTATAGAACTGGTGT	ACACCAGTTCTATACATGAA	NC_007595	+	221			19	20	11	1	12	17	28	22	1	1	11	24
AAGATAAATTGCCGGAAGTT	AACTTCCGGCAATTTATCTT	NC_007595	-	229			19	20	10	25	12	10	15	4	1	0	4	0
CATGTCAGGGCGGCGGTATA	TATACCGCCGCCCTGACATG	NC_007595	-	229			0	2	0	0	0	0	4	2	0	1	1	29
CTGCAGTGTGTTGGGCCAGA	TCTGGCCCAACACACTGCAG	NC_007595	-	229			49	28	32	92	20	15	33	27	76	0	11	1
GCGTTCACAGCCGCCAGTTT	AAACTGGCGGCTGTGAACGC	NC_007595	-	229			4	2	7	0	1	20	26	12	75	0	8	1
TACGACAGGGGAGAGGGGGC	GCCCCCTCTCCCCTGTCGTA	NC_007595	-	229			0	2	4	0	109	35	49	32	14	3	21	5
TTGCAATGTTTCATAACTAA	TTAGTTATGAAACATTGCAA	NC_007595	-	229			14	10	6	0	2	9	17	10	0	1	2	1
GGGCGAGAATAACATTGTTG	CAACAATGTTATTCTCGCCC	NC_007595	+	240			7	5	1	0	0	11	29	16	0	7	7	73
ACGGGAGTGGGGCGAGCGGC	GCCGCTCGCCCCACTCCCGT	NC_007595	+	247			11	16	11	1	1	8	8	20	0	2	2	0
CAATCGTTTAGGAACTTTAT	ATAAAGTTCCTAAACGATTG	NC_007595	+	247			3	6	2	0	0	13	21	23	0	0	6	28
CTACGGTGTGGGCGTTGAGA	TCTCAACGCCCACACCGTAG	NC_007595	+	247			0	0	0	0	0	0	0	0	0	0	0	0
GGATATTATAGGACGGTGGG	CCCACCGTCCTATAATATCC	NC_007595	-	248			16	10	7	26	2	35	36	28	191	34	18	40
AAATGGTCGGCACGACTAGA	TCTAGTCGTGCCGACCATTT	NC_007595	-	255			0	1	1	0	0	9	4	4	0	0	0	0
CATCCCGACCTTCCTGATAG	CTATCAGGAAGGTCGGGATG	NC_007595	-	255			100	113	93	3	94	53	50	67	2	2	22	184
CCGTAGGTTGGGAGAAGGTA	TACCTTCTCCCAACCTACGG	NC_007595	-	255			28	23	30	0	2	5	10	14	2	3	2	4
GTCATGGCGAAAGCTACGTG	CACGTAGCTTTCGCCATGAC	NC_007595	-	255			35	22	37	208	12	22	19	28	0	9	9	2
GTGGGAACATTTTTGATTTC	GAAATCAAAAATGTTCCCAC	NC_007595	-	255			21	25	25	1	7	24	12	11	2	3	14	1
AAACGTGTATTTAGAGCCGA	TCGGCTCTAAATACACGTTT	NC_007595	+	257			11	14	12	1	13	13	6	11	0	2	8	168
ATTTATAAATTGCTTTAGTT	AACTAAAGCAATTTATAAAT	NC_007595	+	257			6	3	5	1	2	21	37	43	10	13	23	3
TATTAAGCGGAGTATTGTAT	ATACAATACTCCGCTTAATA	NC_007595	+	257			26	22	16	33	8	68	67	75	2	3	30	153
CGAAAGTTGGACGTGGGTTC	GAACCCACGTCCAACTTTCG	NC_007595	+	282			0	0	1	0	0	4	0	3	0	0	0	0
GAGAGGTAAAGGCAGCAGGA	TCCTGCTGCCTTTACCTCTC	NC_007595	-	304			16	15	6	16	15	22	16	15	2	1	14	1
AAGCGAAAGTAGGGGGGGGC	GCCCCCCCCTACTTTCGCTT	NC_007595	+	322			2	5	1	0	0	0	4	0	0	0	0	0
GCTATGGCTGAGATAGGGCA	TGCCCTATCTCAGCCATAGC	NC_007595	+	322			3	5	2	0	102	6	7	9	0	0	2	0
AAGTGCCTATAGTGCTTATC	GATAAGCACTATAGGCACTT	NC_007595	-	330			0	0	0	0	0	0	0	0	0	0	0	0
GATGCGGTACGACGGCCAAC	GTTGGCCGTCGTACCGCATC	NC_007595	+	360			25	27	17	63	2	115	81	98	81	21	67	3
GCTCATTTCGATTAAGTTAC	GTAACTTAATCGAAATGAGC	NC_007595	+	360			164	127	99	56	176	82	120	93	3	117	57	181
TCTCAGGGTAGTTTGTGACG	CGTCACAAACTACCCTGAGA	NC_007595	+	360			21	22	26	9	57	14	13	19	1	1	2	1
AGAGCATTAATTAAAGCGTC	GACGCTTTAATTAATGCTCT	NC_007595	+	373			2	1	1	0	1	6	4	9	39	0	3	1
AGGCGTATGGGGCAGGCTGG	CCAGCCTGCCCCATACGCCT	NC_007595	+	373			121	123	92	149	81	48	65	29	4	10	19	22
CGCAAGAGAGGATGGACAAT	ATTGTCCATCCTCTCTTGCG	NC_007595	+	373			1	0	0	0	0	12	15	14	76	0	2	1
CGTTGCGTGTTGGAACATGA	TCATGTTCCAACACGCAACG	NC_007595	+	373			43	36	29	0	108	11	12	14	0	2	4	1
GCACCTGTCTGTAGTTCGAG	CTCGAACTACAGACAGGTGC	NC_007595	+	373			48	48	43	65	61	14	19	11	24	1	5	35
GCATGGGATGGGGCCTGCCT	AGGCAGGCCCCATCCCATGC	NC_007595	+	373			14	12	11	0	13	4	0	6	72	0	2	0
GCCAACTAGGAAGATACGCG	CGCGTATCTTCCTAGTTGGC	NC_007595	+	373			19	19	10	0	25	12	16	9	1	0	1	17
GGCAATGGGTGTGGCGAACC	GGTTCGCCACACCCATTGCC	NC_007595	+	373			81	64	64	3	79	62	57	56	26	7	17	2
GTAAGACTGCAGGGCCGGCG	CGCCGGCCCTGCAGTCTTAC	NC_007595	+	373			12	9	3	0	0	14	16	20	1	0	0	1
TGACTCGGCGAAATGTGACT	AGTCACATTTCGCCGAGTCA	NC_007595	+	373			27	28	19	0	104	19	22	16	0	1	8	0
AAGGCACGAATAGGAGAAGT	ACTTCTCCTATTCGTGCCTT	NC_007595	-	381			36	18	22	83	17	62	79	63	1	1	10	5
AGCCGGCTGGCATCGAGGCG	CGCCTCGATGCCAGCCGGCT	NC_007595	-	381			2	2	2	0	0	15	7	13	1	0	6	0
CGGGGGCTGTCCAGCGGGGG	CCCCCGCTGGACAGCCCCCG	NC_007595	-	381			14	13	14	0	7	3	2	3	0	0	0	0
GCAATGTGGTACAAAGCGAT	ATCGCTTTGTACCACATTGC	NC_007595	-	381			16	21	16	2	1	19	34	22	62	1	15	0
GCCTTGAGTAGACCACCCCG	CGGGGTGGTCTACTCAAGGC	NC_007595	-	381			14	24	18	0	24	31	17	21	0	3	5	1
TCGCGCTGCGCGCGGAGAAG	CTTCTCCGCGCGCAGCGCGA	NC_007595	-	381			0	2	0	0	0	3	0	4	0	0	1	0
TACGTTCGCATGTAGTAAAT	ATTTACTACATGCGAACGTA	NC_007595	+	396			2	2	9	0	0	8	10	10	0	8	6	0
ACCGGGAGTGTCCAAACGTA	TACGTTTGGACACTCCCGGT	NC_007595	+	401			1	4	5	0	0	8	4	11	5	1	5	0
CGGAGGTGCGAGGGACTTGT	ACAAGTCCCTCGCACCTCCG	NC_007595	+	401			43	29	26	7	24	37	38	33	119	0	22	1
CTCGTGCTTTTAGAATATCG	CGATATTCTAAAAGCACGAG	NC_007595	+	401			9	9	6	1	3	53	47	33	6	15	21	71
GAGAGTTGATAGGGCAGGGG	CCCCTGCCCTATCAACTCTC	NC_007595	+	401			51	56	35	28	156	51	42	33	37	9	18	95
TCCGGGGCGCGGTGCGCGGC	GCCGCGCACCGCGCCCCGGA	NC_007595	+	401			0	0	1	11	0	5	4	2	0	0	0	0
ATCAAGCCCCGGTTGAGATC	GATCTCAACCGGGGCTTGAT	NC_007595	-	404			0	2	1	0	3	17	19	19	0	5	10	24
TATAGTTAGGGGGAGGGAGG	CCTCCCTCCCCCTAACTATA	NC_007595	-	404			96	106	96	72	55	61	66	46	143	15	32	52
GGCTTGAAGCGCCAGCCGCG	CGCGGCTGGCGCTTCAAGCC	NC_007595	-	407			73	68	71	72	30	27	42	69	158	116	22	4
AGGTTCATGGTCCCAGGGGG	CCCCCTGGGACCATGAACCT	NC_007595	-	409			12	25	8	21	45	29	30	15	3	2	11	15
GCAGTCCAATTGGGTGAGGC	GCCTCACCCAATTGGACTGC	NC_007595	-	409			20	20	20	1	2	8	21	18	1	1	3	5
GCGTTTTGTAGAATGGTGGT	ACCACCATTCTACAAAACGC	NC_007595	-	409			1	0	0	0	0	6	1	1	0	0	1	1
AGTAGGAGGTAGGAATAGAG	CTCTATTCCTACCTCCTACT	NC_007595	-	414			4	2	5	52	1	6	4	6	2	0	0	0
[truncated: 152,950 more rows]
