# Supplementary material for: The circadian clock and darkness control natural competence in cyanobacteria
Source: Nat Commun. 2020 Apr 3;11:1688. doi: 10.1038/s41467-020-15384-9 (PMC7125226; doi:10.1038/s41467-020-15384-9)
Supplement: Supplementary file 5 — Supplementary Data 2 [file 41467_2020_15384_MOESM5_ESM.zip › _RB-TnSeq_Tranfo-vs-Ctrl/Transformation_Screen_Estimates_AT051018.csv]

locusId	term	estimate	std.error	statistic	p.value	p.value.model	p.holm.model	p.fdr.model
Synpcc7942_0001	TypeE	-0.012951648580346989	0.22892187008610437	-0.05657672015118296	0.9549437691034409	0.9546781804568057	1	0.9623360268241063
Synpcc7942_0002	TypeE	-0.31468409223926974	0.14157831707287763	-2.2226856396187116	0.02673433190736222	0.026370267785718108	1	0.04579677282453712
Synpcc7942_0003	TypeE	-0.686252892198708	0.5500432550846485	-1.2476344103030546	0.22420180055999794	0.20385988628730403	1	0.2594705507438002
Synpcc7942_0005	TypeE	-0.49534036329881176	0.12963833156085597	-3.8209405916820574	1.4954794259193274e-4	1.4473349090801899e-4	0.21073196276207565	6.344712333991064e-4
Synpcc7942_0006	TypeE	-0.028251926514153154	0.2502254773458516	-0.11290587518833854	0.9102571536104425	0.909605650100848	1	0.9258135261555608
Synpcc7942_0007	TypeE	0.007137742541436576	0.2863872433479465	0.024923395532546706	0.9801545790697335	0.9799874133206723	1	0.9822860075847374
Synpcc7942_0008	TypeE	-0.23355717425163952	0.223938258876192	-1.0429534257510036	0.29850482346010204	0.29532004606451495	1	0.3546042145784613
Synpcc7942_0010	TypeE	-0.4813724350314233	0.22335056433746941	-2.1552326785442912	0.03260212392655256	0.03127714640872661	1	0.052829230269220116
Synpcc7942_0011	TypeE	-0.4429134149826614	0.2252398978866834	-1.9664074577297492	0.050677851337791055	0.04921667342328375	1	0.07756975702582765
Synpcc7942_0013	TypeE	-0.8505218868409535	0.40240925529813554	-2.113574366501143	0.03845521265452439	0.03530661654239902	1	0.05848240086328836
Synpcc7942_0015	TypeE	-0.05427548171711155	0.1896548352305572	-0.2861803214831334	0.7749523932774482	0.7740983293713439	1	0.8075126457470854
Synpcc7942_0016	TypeE	-1.0193159703045884	0.3810309595796319	-2.675152621270296	0.010448551672673008	0.00872538577273464	1	0.01850095858448234
Synpcc7942_0017	TypeE	-0.6022252569923695	0.23086714248362877	-2.6085360199538763	0.011305873083224482	0.010009249494522634	1	0.02084799480350847
Synpcc7942_0020	TypeE	-0.4804355800081344	0.1753312243241571	-2.7401598423786293	0.00661443290517358	0.006368416118419129	1	0.014291029027642926
Synpcc7942_0022	TypeE	-0.5820071634293682	0.14565397739894337	-3.995820600458181	7.766303592579225e-5	7.405227004989038e-5	0.1115967709651848	3.670651472043904e-4
Synpcc7942_0023	TypeE	-0.35981803128400547	0.1623130154824186	-2.2168156399200174	0.027319072092606356	0.026815904993196565	1	0.04637429441483993
Synpcc7942_0024	TypeE	-0.3775954048083226	0.1125516771494822	-3.3548625340058718	8.551400897491168e-4	8.329971384071753e-4	1	0.0027244781971179155
Synpcc7942_0025	TypeE	-0.4951330898425603	0.10593706313347567	-4.673841951033852	3.452252368242499e-6	3.352091357405557e-6	0.005581232110080252	2.8545673912925263e-5
Synpcc7942_0026	TypeE	-0.5759048285557914	0.1490179844469819	-3.864666608483681	1.305727198752457e-4	1.249990750578637e-4	0.18274864773459673	5.557152275567761e-4
Synpcc7942_0032	TypeE	-1.3868271005710353	0.4054987272719913	-3.420052905963403	0.0016442056053322287	0.001029547758512364	1	0.003234495874659677
Synpcc7942_0035	TypeE	-0.2722179194136811	0.2204922434256508	-1.234591816856687	0.21864713512260112	0.21562355550289694	1	0.27278550478051056
Synpcc7942_0036	TypeE	-0.5329709438046164	0.14894390694339305	-3.5783333117961984	3.872440580536653e-4	3.737081273828473e-4	0.5194542970621577	0.0014202415728158612
Synpcc7942_0037	TypeE	-0.5197311855483681	0.7297918738098932	-0.7121635690941596	0.48806276073702537	0.4535690411186113	1	0.5119626601847798
Synpcc7942_0038	TypeE	-0.8554423296684974	0.32319834697158534	-2.6468029236043877	0.009804244849807645	0.008616872877918059	1	0.01831206919377175
Synpcc7942_0039	TypeE	-0.34049014837411634	0.09423709755102601	-3.613122190968935	3.5056238317509333e-4	3.349702037814572e-4	0.46862331509025856	0.00129654791402063
Synpcc7942_0041	TypeE	-0.21341042430526874	0.12765651210520867	-1.6717550933037055	0.0951037498021987	0.09449704949355879	1	0.13453696245872984
Synpcc7942_0042	TypeE	-0.10399449370035097	0.4876018645098549	-0.2132774734257587	0.8326028287386769	0.8263483149958465	1	0.8535159308313265
Synpcc7942_0043	TypeE	-0.8829645421678536	0.2780508203226568	-3.175550933974014	0.001923858367932245	0.0017427359702974214	1	0.004943344349805527
Synpcc7942_0044	TypeE	-0.44556039039720485	0.10473894303670712	-4.254008847893877	2.3568320132710758e-5	2.2958342589789358e-5	0.036182347921508026	1.396015347798482e-4
Synpcc7942_0045	TypeE	-0.528605330738601	0.15125550565410853	-3.494784063909826	5.290750636202981e-4	5.104776071097069e-4	0.691186680026543	0.0018087411454921006
Synpcc7942_0046	TypeE	-0.23022300291048922	0.22606618261028358	-1.0183876254829836	0.30976211335919335	0.30695724050367185	1	0.3659800116062122
Synpcc7942_0047	TypeE	-0.27203622905069874	0.11945415723676109	-2.277327431238046	0.02313050289502315	0.022874852626862206	1	0.04115688870753247
Synpcc7942_0049	TypeE	-0.1024129266675801	0.4536185621757942	-0.2257688181373214	0.8227329021023755	0.8171046263969248	1	0.8467521829346911
Synpcc7942_0050	TypeE	-0.6853777444011735	0.2280615475270154	-3.005231490503615	0.00307088989981693	0.002882702477945026	1	0.007526169211809382
Synpcc7942_0051	TypeE	-0.574243304765699	0.22136139682333683	-2.5941438435355946	0.010368619131626155	0.00986080948365969	1	0.020629995423638754
Synpcc7942_0052	TypeE	-0.3451369504266304	0.6694024526592399	-0.5155896113848313	0.6120885320308629	0.5913369776639665	1	0.6413522456251881
Synpcc7942_0053	TypeE	-0.48106493510389053	0.43223736718477856	-1.1129647078806089	0.27115386593555363	0.2601586862959046	1	0.31833140934145704
Synpcc7942_0054	TypeE	-0.424105977871052	0.38245434178248106	-1.108906166143775	0.27132080088265015	0.26349264750824547	1	0.3213179014709882
Synpcc7942_0055	TypeE	0.3121960831890438	0.4725517324696985	0.6606601176921149	0.5140445876858628	0.49826818369550663	1	0.5544483626127686
Synpcc7942_0056	TypeE	-0.8689670697657058	0.3120923072311107	-2.7843271033342645	0.006626033493957553	0.005964328497242685	1	0.01357821161509959
Synpcc7942_0057	TypeE	-0.4320239538858003	0.17065834906380772	-2.53151373053697	0.011852685724927689	0.01155984401594177	1	0.02335509750273337
Synpcc7942_0058	TypeE	-0.2921240560524787	0.20405118898721653	-1.4316214352996484	0.15394859248025017	0.15153831932320982	1	0.20023351027746775
Synpcc7942_0059	TypeE	-0.20266885400114235	0.354619716052088	-0.5715103950153001	0.5702661076434605	0.5616013299872284	1	0.6140478579036692
Synpcc7942_0060	TypeE	-0.6264139812091069	0.3377120958913952	-1.8548757620175833	0.06963588185060983	0.0637037939038875	1	0.09707490016881806
Synpcc7942_0061	TypeE	-0.43131333473593964	0.1370558782828697	-3.1469889518036713	0.0017606559224857745	0.001715610193947581	1	0.004877715257301947
Synpcc7942_0062	TypeE	-0.6000363631520316	0.3315788944639982	-1.8096337649053282	0.07544709333552399	0.07024920778010046	1	0.1052621277150154
Synpcc7942_0063	TypeE	-0.5513036670334148	0.2412790954453745	-2.2849209792326572	0.02388849687393334	0.0227793117066983	1	0.04112931280376082
Synpcc7942_0064	TypeE	-0.6985162170285197	0.377584142889473	-1.8499617374901	0.06860136147970028	0.06437730790791989	1	0.09802199144299595
Synpcc7942_0066	TypeE	-0.6750966569133967	0.11868460712899227	-5.688156815311934	2.0899851751162156e-8	1.9617382534631244e-8	3.466391493869341e-5	3.107459334267218e-7
Synpcc7942_0067	TypeE	-0.33535171289013016	0.146594068500204	-2.2876212954664226	0.022748827299561274	0.022337028487926076	1	0.04040815614178565
Synpcc7942_0068	TypeE	-0.4031150781483165	0.1441983877432778	-2.795558844014251	0.005428182872915081	0.005305099856295653	1	0.012315410380686339
Synpcc7942_0069	TypeE	1.1613222652397572	0.2454665795200399	4.731080978561266	5.774846914952251e-6	4.838935023324322e-6	0.007993920658531781	3.8915223701656756e-5
Synpcc7942_0070	TypeE	-0.6329097729368242	0.22438938024926938	-2.820587018127766	0.005385519396822229	0.00508968880533622	1	0.011932914674202455
Synpcc7942_0072	TypeE	-0.2847690857715437	0.17577331588995318	-1.6200928128922012	0.10675711312474961	0.10490921151817262	1	0.14706056221249905
Synpcc7942_0074	TypeE	-0.4279432121064798	0.1941857535393002	-2.203782740528752	0.028535639368401734	0.02779388927982395	1	0.047715374583304326
Synpcc7942_0075	TypeE	-0.18584403762456278	0.17872328614430055	-1.0398423262792569	0.29977761128146685	0.2969376737064102	1	0.3556901403890964
Synpcc7942_0076	TypeE	-0.0913655809849999	0.23493510982833132	-0.3888970918470268	0.6978725733176026	0.6959116248625022	1	0.7386224171541761
Synpcc7942_0077	TypeE	-0.37197729989756584	0.23687737365016365	-1.5703369813907462	0.1186950701800487	0.11546823658383384	1	0.15922388882351118
Synpcc7942_0078	TypeE	-1.0108780617787947	0.20205819345362017	-5.002905571413161	1.2863712373878797e-6	1.121184974801303e-6	0.0019004085322882087	1.1065097787960504e-5
Synpcc7942_0080	TypeE	-0.5866995554687972	0.13574376685672473	-4.322110466317387	1.8844277406272003e-5	1.8038357344689747e-5	0.028717064892746075	1.1565409385966044e-4
Synpcc7942_0081	TypeE	-1.0176029138831435	0.42245827824238147	-2.4087654717451255	0.02082964454668849	0.017439828911457848	1	0.032957765705089154
Synpcc7942_0083	TypeE	-0.9212847562896492	0.7267923947082828	-1.2676037380102623	0.22025505979792798	0.1933591183470763	1	0.24811568283474394
Synpcc7942_0084	TypeE	-0.8812724894746288	0.16810520693141637	-5.242386631332429	3.3838373350015403e-7	3.014392090130901e-7	5.199826355475805e-4	3.529272726643943e-6
Synpcc7942_0085	TypeE	-0.5085096441344287	0.22892377555796461	-2.221305510513352	0.027584178469752335	0.026660575820239014	1	0.046190427776792775
Synpcc7942_0086	TypeE	-0.6437159972982341	0.09237534461952772	-6.968482769396409	6.704499239414614e-12	6.285164814688551e-12	1.1533277434953492e-8	2.3230462109192e-10
Synpcc7942_0087	TypeE	-0.4111865836102252	0.11642352856779625	-3.531816881591776	4.431610964251582e-4	4.3312456567743015e-4	0.5946800286751116	0.001588556758225219
Synpcc7942_0088	TypeE	-0.4826207713998208	0.15792203170947214	-3.056069923718397	0.002426104644845193	0.002347323989857726	1	0.006321008172688305
Synpcc7942_0089	TypeE	-0.386015138670106	0.1983632634875542	-1.9460011490198412	0.052802724444578626	0.05176048825717216	1	0.08123940080330518
Synpcc7942_0092	TypeE	-0.7743070713363186	0.2549495077022034	-3.0370996920721907	0.0029358172131018624	0.0026088598065314573	1	0.006916597377372429
Synpcc7942_0095	TypeE	-0.5607686337566203	0.11802259969732877	-4.7513665619527305	4.058292257057945e-6	3.568718034524759e-6	0.005934778091414674	3.0166069484659958e-5
Synpcc7942_0096	TypeE	-0.27456600986705865	0.2798940512266101	-0.980964077885179	0.3284466369009076	0.32424291105420855	1	0.3844011870045177
Synpcc7942_0099	TypeE	-0.5964894996745648	0.20253379500779237	-2.945135648357427	0.0035938275880219727	0.003424790461544101	1	0.008642208862129358
Synpcc7942_0100	TypeE	-1.3890733321847348	0.19961759697720047	-6.958671746476285	3.7445885823428644e-11	2.1324393387968723e-11	3.9002315506594794e-8	7.052014304617727e-10
Synpcc7942_0102	TypeE	-0.25770866529036107	0.34996223746165556	-0.7363899235516733	0.4659000607456022	0.45350273044836137	1	0.5119626601847798
Synpcc7942_0103	TypeE	-0.518614111696821	0.7311219565973326	-0.7093400861745002	0.4897591127140293	0.45533380034311527	1	0.5133398406978303
Synpcc7942_0104	TypeE	-0.7095460265921646	0.22770786436083687	-3.1160365435063926	0.002175411691104998	0.0020293506503295416	1	0.005608982369312589
Synpcc7942_0106	TypeE	-0.29866173134677687	0.2345023751330452	-1.2735978950205975	0.20707963065845575	0.20002398036309263	1	0.2552777271390857
Synpcc7942_0108	TypeE	-0.47035520280133847	0.42015402817434316	-1.1194827878840763	0.2674710700594022	0.25833730954988776	1	0.3168287758630699
Synpcc7942_0109	TypeE	-0.23564036596708293	0.24409472566556148	-0.965364431060825	0.3361013096862435	0.33220190152157886	1	0.39211057255364823
Synpcc7942_0110	TypeE	-0.42956397163446974	0.19195767596667826	-2.237805648933973	0.026023018772894976	0.025450388706320395	1	0.044502766893704956
Synpcc7942_0111	TypeE	-0.5692409104346832	0.14258278105524724	-3.992353818755412	7.68108811562472e-5	7.370982246311501e-5	0.11115441227437743	3.670651472043904e-4
Synpcc7942_0112	TypeE	-0.48515085132319263	0.1287437990003893	-3.768343447141292	1.821187443651742e-4	1.7685688379917442e-4	0.25485076955461033	7.491578111493119e-4
Synpcc7942_0113	TypeE	-0.7827086879708333	0.7369320905097582	-1.0621177962672381	0.3014966118918046	0.2744698005478139	1	0.3337906929242769
Synpcc7942_0114	TypeE	-0.9583345307064425	0.26517184265602894	-3.6140131663585353	4.7601770272746044e-4	4.1321755286487835e-4	0.5702402229535322	0.0015393578797436673
Synpcc7942_0115	TypeE	-0.7489892528404515	0.20465025565775982	-3.6598500716901095	3.3439690515722493e-4	3.071579187800596e-4	0.4312497179672037	0.0012012296201253368
Synpcc7942_0116	TypeE	-0.6451431423730031	0.22502709425519904	-2.866957619073898	0.004656448562203915	0.004333008318966126	1	0.01055261069929089
Synpcc7942_0117	TypeE	-0.516676933574006	0.46021290804448356	-1.1226910948009845	0.26843292772968064	0.2552980914071743	1	0.31371375639017185
Synpcc7942_0119	TypeE	-0.09240882265732682	0.261851684514716	-0.3529052059702654	0.7247140238014256	0.722563416537111	1	0.7617628860024911
Synpcc7942_0120	TypeE	-0.5453253075252091	0.23469332621686295	-2.323565464410837	0.021500897178686945	0.0203868951745948	1	0.037602052254511936
Synpcc7942_0122	TypeE	-0.7437258753354825	0.2966562176942977	-2.5070294535403512	0.013523795969001814	0.012701500947463477	1	0.02530901615852923
Synpcc7942_0123	TypeE	-0.3618133778093798	0.519748378024983	-0.6961318074416162	0.4930333832389945	0.47345732921711686	1	0.5305987310191826
Synpcc7942_0124	TypeE	-0.6328869304067238	0.16500400592773265	-3.835585244420741	1.5232057950735777e-4	1.4431094065629573e-4	0.21026104053622288	6.340935271261478e-4
Synpcc7942_0128	TypeE	-0.18313843045463965	0.12449157289703217	-1.4710909838541015	0.14263928793379294	0.14075922869774965	1	0.18804475272520063
Synpcc7942_0130	TypeE	-0.45059908010502264	0.23352389462531076	-1.9295630574678841	0.05569824032035895	0.053557559705300406	1	0.0834347107805713
Synpcc7942_0131	TypeE	-0.513637924557214	0.1555967001417432	-3.301084946462924	0.001067210365110392	0.0010280003800019891	1	0.003234495874659677
Synpcc7942_0132	TypeE	-0.46783251062052517	0.13710798878314331	-3.4121462561927873	6.958493542764078e-4	6.778006621596159e-4	0.9041860833209275	0.002314591029295065
Synpcc7942_0133	TypeE	-0.37854315218919277	0.12761088739687543	-2.9663860185526887	0.003159170877580713	0.0030720102901328826	1	0.007924410438621384
Synpcc7942_0135	TypeE	-0.6295272078953275	0.15169263743809	-4.150018211346975	4.1312726106774344e-5	3.9227292563183704e-5	0.060645394302682	2.174807249458861e-4
Synpcc7942_0136	TypeE	-0.4238781086829968	0.12658199693574115	-3.3486445066763864	8.722537268122363e-4	8.503901972830194e-4	1	0.0027686223675599487
Synpcc7942_0138	TypeE	-0.6551736102938996	0.17859792770991176	-3.6684278406525936	2.984456097936435e-4	2.809447992301039e-4	0.3964131117136766	0.0011149072558920966
Synpcc7942_0140	TypeE	-0.8429934811459678	0.2546172236062946	-3.3108266173283636	0.0012186268104479566	0.0010612507768625495	1	0.0033175086474061454
Synpcc7942_0144	TypeE	-0.619750752658856	0.21854129007915185	-2.8358519913303026	0.005030780213742934	0.0048041129764927	1	0.011390884227281434
Synpcc7942_0146	TypeE	-0.5490181512670423	0.19000118493627008	-2.8895511964896072	0.004236798198705307	0.004000824126920182	1	0.009884080575680921
Synpcc7942_0147	TypeE	-0.8830809017564816	0.20548936187821634	-4.297453131806605	2.5769070239595675e-5	2.3313802606620523e-5	0.0366959253028207	1.4085422408166567e-4
Synpcc7942_0148	TypeE	-0.061089157829094104	0.63591560328878	-0.09606488268751047	0.9244750634559266	0.9200872043124839	1	0.933960355481439
Synpcc7942_0149	TypeE	-0.752572052912898	0.20854913753298812	-3.6086078408924456	3.9410154987935646e-4	3.650661714648146e-4	0.5081721106790219	0.0013930156542736347
Synpcc7942_0150	TypeE	-0.3852494693066349	0.1501539094354332	-2.565697228631225	0.010819549497249257	0.010517195224217584	1	0.021619316246074317
Synpcc7942_0151	TypeE	-0.6322657963159223	0.10740108840469986	-5.8869589285117	5.90375990803857e-9	5.61936071397412e-9	1.002493951372983e-5	1.0338151784248721e-7
Synpcc7942_0154	TypeE	-0.6492191538399257	0.1995785385507876	-3.252950735856381	0.0013070313951007015	0.0012425939396834612	1	0.003777886413392459
Synpcc7942_0155	TypeE	-0.47512802132034215	0.45068884737590587	-1.0542262673832092	0.29753414181304194	0.2857396595958895	1	0.3452687553450331
Synpcc7942_0156	TypeE	-0.19092319985788764	0.15498825142492095	-1.2318559510323543	0.21994342553581814	0.2166048933522488	1	0.27365966753953685
Synpcc7942_0157	TypeE	-0.502287890437939	0.2303870330010259	-2.1801916709249096	0.03051272213844505	0.02937730077359997	1	0.050068907738007186
Synpcc7942_0159	TypeE	-0.6612071203020498	0.2005507652800336	-3.296956356056738	0.0011574921913644514	0.0010880273140749992	1	0.0033787998138902365
Synpcc7942_0162	TypeE	-0.27561604101017967	0.23591160806770528	-1.1683021588792675	0.2443804408245202	0.2412751490281048	1	0.299016210333976
Synpcc7942_0163	TypeE	-0.46740173203666807	0.18126011907295117	-2.5786242137938484	0.010461653701629213	0.010150438821802266	1	0.02109545444222411
Synpcc7942_0164	TypeE	-0.5864031434715714	0.3242615181020154	-1.8084265653967735	0.07329721516667102	0.07048956716420661	1	0.10546580162759629
Synpcc7942_0165	TypeE	-1.037002142215899	0.2185275163306634	-4.745407624762304	4.166161128550276e-6	3.66462534832969e-6	0.006086942703575615	3.0701416807117625e-5
Synpcc7942_0166	TypeE	-0.4744295640050048	0.07283665502638474	-6.513609992566859	1.8757406962870392e-10	1.707865297215291e-10	3.092944053256892e-7	4.292434780334431e-9
Synpcc7942_0167	TypeE	-0.9951811928902667	0.4332510920143738	-2.2970079273504753	0.02593094220886908	0.022277012629713825	1	0.04033829856581225
Synpcc7942_0168	TypeE	-2.406516094323875	0.26059597590330963	-9.234663298165348	6.285361288647704e-17	4.237234642328578e-17	7.83464685366554e-14	2.1586992704836134e-15
Synpcc7942_0169	TypeE	-0.28867445381568374	0.10315093162260214	-2.7985637092630022	0.005246660679085248	0.005190575641928969	1	0.012139249485156461
Synpcc7942_0170	TypeE	-0.6834662026057005	0.45973967571217156	-1.4866374139820748	0.1435172968448315	0.1348668907465961	1	0.18132959276557323
Synpcc7942_0171	TypeE	-0.32111759539742113	0.1573484933533224	-2.040805021731978	0.042284128701430106	0.04143037706135555	1	0.0670930075263361
Synpcc7942_0172	TypeE	0.041929682314171275	0.39789375173980684	0.1053790921089663	0.9164654764264608	0.9147823716316704	1	0.930078085504692
Synpcc7942_0173	TypeE	-0.5063941732023589	0.14212781436086566	-3.562949134759878	4.0939635843399914e-4	3.953627662240693e-4	0.547577431220336	0.001487542543577586
Synpcc7942_0174	TypeE	-0.7083755244083622	0.1587867435269399	-4.461175465117959	1.1009593458930812e-5	1.0343530782841125e-5	0.016777206929768303	7.385437699111941e-5
Synpcc7942_0176	TypeE	-0.8661818020328275	0.26762151707587495	-3.2365925262550963	0.0016230511039692084	0.0014517734126612094	1	0.004282617970056932
Synpcc7942_0177	TypeE	-0.38634700574591774	0.18157273921576159	-2.1277808960453273	0.03435816940806749	0.03356800809030842	1	0.056145248669238125
Synpcc7942_0178	TypeE	-0.43799829013510677	0.1838392101195281	-2.382507463181169	0.01793154379029113	0.017449257386567097	1	0.032957765705089154
Synpcc7942_0179	TypeE	-0.6334820400935738	0.36083498722576957	-1.7556003783447214	0.08540643876694622	0.078732294078872	1	0.11594560495208885
Synpcc7942_0180	TypeE	-1.5819800556657997	0.709506156190297	-2.22969179599549	0.0309193853707017	0.026384772035781066	1	0.04579677282453712
Synpcc7942_0182	TypeE	-0.9774224914857085	0.2646276238600143	-3.693576948726851	3.544620953073093e-4	3.080531480454794e-4	0.4321985667078076	0.0012022364059331857
Synpcc7942_0183	TypeE	-0.6338181513759995	0.2211431709257581	-2.86609868495005	0.004718419077790481	0.00444407848077449	1	0.010767465213701689
Synpcc7942_0184	TypeE	-0.48892255348940505	0.11432760016858053	-4.276504997642473	2.1666204265461485e-5	2.1032248314757145e-5	0.03325198458563105	1.2998619040431876e-4
Synpcc7942_0185	TypeE	-0.31575407241160686	0.13995462140692608	-2.2561175132154716	0.0245280376584121	0.02419611234776032	1	0.04307987012498194
Synpcc7942_0186	TypeE	-0.8226426937823393	0.2823048534504096	-2.9140224963466554	0.004295393187886437	0.003945175197810562	1	0.009797964753455743
Synpcc7942_0188	TypeE	-0.4583950149526647	0.11651872682028888	-3.934088772353857	9.258692916403794e-5	9.010734327272529e-5	0.1339896194465425	4.2493794550293296e-4
Synpcc7942_0192	TypeE	-0.9789851609143919	0.33447618589435474	-2.9269203674297075	0.004545041365110929	0.0039941786317703905	1	0.009880612494602608
Synpcc7942_0193	TypeE	-0.1552340214325814	0.4360817955246324	-0.3559745511637917	0.723560788288971	0.7169852622800093	1	0.7580018056073009
Synpcc7942_0195	TypeE	-0.6901568781887337	0.22594801827162297	-3.05449405340242	0.0026091514502066767	0.0024010630598969977	1	0.006427354282903213
Synpcc7942_0196	TypeE	-0.3910527779074682	0.1427832561416677	-2.738785964647498	0.006443039728407721	0.006300477051264029	1	0.014172314130826603
Synpcc7942_0197	TypeE	-0.8136444228298315	0.1454595447308935	-5.593613154331736	4.497927409338661e-8	4.09168095116877e-8	7.180900069301191e-5	5.887647780880253e-7
Synpcc7942_0198	TypeE	-0.4263025941386435	0.10068822858153718	-4.233887120115777	2.5637908858260595e-5	2.5000224867900557e-5	0.039200352592868075	1.4786337390847968e-4
Synpcc7942_0199	TypeE	-0.31393907439256147	0.13703163136857535	-2.2909971315174404	0.02241103747996279	0.022099480042408904	1	0.040101046010662944
Synpcc7942_0200	TypeE	-0.31751338882514857	0.23683837104269903	-1.3406332235240075	0.1817872420108439	0.1790808356508386	1	0.23200506886723765
Synpcc7942_0201	TypeE	-0.5299681149946364	0.16961609444760475	-3.124515493182436	0.0019686440873684695	0.0018906912338157206	1	0.005272119786601528
Synpcc7942_0202	TypeE	-0.47790499539644565	0.11999440861990567	-3.982727202817072	7.565684079284592e-5	7.36449455244165e-5	0.11113022279634449	3.670651472043904e-4
Synpcc7942_0204	TypeE	-0.5770614425150244	0.27915295881136	-2.0671872688441706	0.04119958837655596	0.03913946359015427	1	0.06382170317252665
Synpcc7942_0205	TypeE	-0.4551026481592261	0.12854775671375804	-3.540339091040069	5.441506823157902e-4	4.927643808981263e-4	0.6696667936405537	0.0017613396910873278
Synpcc7942_0206	TypeE	-0.6020326381719739	0.17718197761537965	-3.3978209650579982	7.713224615634396e-4	7.381356172603191e-4	0.9809822353389641	0.002497999351051529
Synpcc7942_0207	TypeE	-0.7657952179542626	0.4588214654357496	-1.6690483677065446	0.10429197233248429	0.09372544622584875	1	0.133640292084512
Synpcc7942_0208	TypeE	-0.5263903797218255	0.07627262821047538	-6.901432297170144	7.897885009320612e-12	7.602286114552663e-12	1.3942592734089582e-8	2.75582871652534e-10
Synpcc7942_0209	TypeE	-0.34024222007705124	0.20725525836990832	-1.6416578414130671	0.10212968036401343	0.10040601962099588	1	0.1413482800489748
Synpcc7942_0213	TypeE	-0.49852186605225396	0.1686488404148691	-2.9559756522838283	0.003352882579108531	0.0032455470945317783	1	0.008289778147957184
Synpcc7942_0214	TypeE	-0.5870329326525268	0.12505357184086635	-4.69425162361248	3.479783316614436e-6	3.311846299467898e-6	0.005517535934913519	2.8376501247713584e-5
Synpcc7942_0215	TypeE	-0.06880443787702345	0.26716156888795645	-0.25753868029528976	0.7971733279811272	0.7954981275797266	1	0.8270898899546523
Synpcc7942_0216	TypeE	-0.6177317152222177	0.14463386706961953	-4.2710032424485505	2.3926738842874388e-5	2.283755536037861e-5	0.036014824803317066	1.3931647849292454e-4
Synpcc7942_0217	TypeE	-0.1783223534590361	0.1813114219802475	-0.9835141741840344	0.3260261467816524	0.3244917173937312	1	0.38445436033135344
Synpcc7942_0219	TypeE	-0.887043908601554	0.3458417856764577	-2.564883554676653	0.012499499395995595	0.01119491726014845	1	0.02281342598419441
Synpcc7942_0220	TypeE	-0.4913268621137004	0.21080860295895643	-2.330677473392107	0.020723705947966277	0.01994301999106001	1	0.03692789065142251
Synpcc7942_0221	TypeE	-0.7927049421894853	0.17944092341221196	-4.417637443653153	1.3966933018530882e-5	1.2830103105435552e-5	0.02061797569043493	8.668367151880292e-5
Synpcc7942_0222	TypeE	-0.6042560270553535	0.26350548004767055	-2.2931440626814976	0.033418572700610064	0.02471703840432198	1	0.04366599568148728
Synpcc7942_0223	TypeE	-0.6341712463350275	0.3425258585535874	-1.8514550960122995	0.06838352742553631	0.06363261009612822	1	0.0970448786660208
Synpcc7942_0228	TypeE	-0.016494120263505295	0.4136830826824455	-0.03987139178269621	0.9683302737514152	0.9677449382578023	1	0.9729062445951773
Synpcc7942_0229	TypeE	-0.3389325422936308	0.33650547177631557	-1.0072125737049784	0.3173517672558276	0.30949148838107937	1	0.3685353478195418
Synpcc7942_0230	TypeE	-0.41311727085247824	0.14778495520165658	-2.79539463464849	0.005440531418572948	0.005274903225052446	1	0.01226041008535618
Synpcc7942_0231	TypeE	-0.6297803069198914	0.2267270933643113	-2.777702027467636	0.005972531468755161	0.005718940303001333	1	0.013130575482530465
Synpcc7942_0233	TypeE	-0.5886576367464185	0.4104696751317192	-1.4341074929774507	0.1595115658357471	0.14821820801141497	1	0.19661599021922394
Synpcc7942_0234	TypeE	-0.5452157223108411	0.11088735763091741	-4.916842947286762	1.0889389441523136e-6	1.049606225053963e-6	0.0017822313701416294	1.0523977309716598e-5
Synpcc7942_0235	TypeE	-0.3602126464346946	0.2527676776208158	-1.4250740040230148	0.15622714484947606	0.15323754925916794	1	0.20213630535586533
Synpcc7942_0236	TypeE	-0.6399836990695681	0.2135046415176508	-2.9975165622648046	0.003097882725924084	0.0029283016074546776	1	0.007629855727595828
Synpcc7942_0237	TypeE	-0.46316330148720913	0.1912952081663347	-2.4211965680001777	0.016170928493064483	0.015625060137325023	1	0.030208449598828378
Synpcc7942_0238	TypeE	-0.7307429438718924	0.11552708316019958	-6.3252955400819975	5.180436813441069e-10	4.801817312895777e-10	8.667280249776878e-7	1.1174599549146346e-8
Synpcc7942_0239	TypeE	-0.5002518252468658	0.23815558343206236	-2.1005252870318305	0.037311985468490225	0.03578063409023964	1	0.05900830731417474
Synpcc7942_0240	TypeE	-0.5892090907817585	0.1862509161737328	-3.1635231809123066	0.001790902772742584	0.001695430312245004	1	0.004842251725123989
Synpcc7942_0241	TypeE	-0.31352878373143866	0.13969901162698822	-2.244316406250569	0.025253991895681293	0.024874647516109873	1	0.04386221755647064
Synpcc7942_0242	TypeE	-0.6276490582209943	0.147405227224983	-4.257983723080731	2.5818470065661044e-5	2.4537132434413027e-5	0.03849876078959404	1.4590692315100492e-4
Synpcc7942_0244	TypeE	-0.6346425344774259	0.10489799295191221	-6.050092252655029	2.135596659217621e-9	2.0419774975500697e-9	3.6735175180925755e-6	4.4242845780251515e-8
Synpcc7942_0245	TypeE	-0.8695727872324183	0.14642101610998182	-5.938852292755929	6.193288917241724e-9	5.648963574417073e-9	1.0072102053185641e-5	1.0338151784248721e-7
Synpcc7942_0246	TypeE	-0.799606546992003	0.12740346359585925	-6.276175893682619	8.184512219760184e-10	7.463952169492167e-10	1.346496971376387e-6	1.715798760913748e-8
Synpcc7942_0247	TypeE	-0.7944913177330781	0.1247107141335202	-6.370674109703714	4.3144222239510206e-10	3.95677689728627e-10	7.153852630293576e-7	9.562210835108486e-9
Synpcc7942_0248	TypeE	-0.7268974517815897	0.12293021022570824	-5.91309044739252	5.793579686927981e-9	5.424700151511853e-9	9.683089770448657e-6	1.0124316619405786e-7
Synpcc7942_0249	TypeE	-0.6268934959921754	0.17798998395215182	-3.522071759727222	5.075118242048513e-4	4.803319580364068e-4	0.6537317948875496	0.0017246204588545274
Synpcc7942_0250	TypeE	-0.4133876303581897	0.20655260109027207	-2.0013673426340546	0.04661584930540323	0.04551820764279788	1	0.07277508176986769
Synpcc7942_0251	TypeE	-0.5712804744111568	0.15833430881907362	-3.6080649776540277	3.542340709747133e-4	3.393926556776077e-4	0.47447093263729556	0.0013109736802301036
Synpcc7942_0252	TypeE	-0.48961976239538657	0.3766402907363203	-1.2999665050125009	0.19866830637792646	0.19053262141937966	1	0.24515630810616426
Synpcc7942_0253	TypeE	-0.45036719416362025	0.24671170317329466	-1.8254796524479198	0.06993104944187115	0.0679225790287974	1	0.10242724917542649
Synpcc7942_0255	TypeE	-0.4306249502529994	0.14672447938622682	-2.934922325534062	0.0035368271761018954	0.0034151865401575426	1	0.00863138661662151
Synpcc7942_0256	TypeE	-0.6087310435851951	0.17133085596616876	-3.552956297057175	4.471169007065494e-4	4.248669835308479e-4	0.5850418363219776	0.0015734019929049942
Synpcc7942_0258	TypeE	-1.2631277662679607	0.2842867162749409	-4.4431473366710454	2.4204627836731938e-5	1.959827707341491e-5	0.031082867438436045	1.2314250761129034e-4
Synpcc7942_0259	TypeE	-0.581254425269326	0.4732967952204595	-1.2280971076480254	0.2252770777144574	0.21515717862053993	1	0.272427152270079
Synpcc7942_0261	TypeE	-0.5159137721687923	0.23669110888471462	-2.179692235165787	0.030905476656129565	0.02951019435397906	1	0.05020461765094813
Synpcc7942_0263	TypeE	-0.43851576571617534	0.12046963922606159	-3.640052120462479	3.495419000171543e-4	3.240287837427622e-4	0.45396432602360987	0.0012582312476446093
Synpcc7942_0265	TypeE	-0.45172461988002227	0.3121951471671118	-1.4469303061851349	0.15163801192140505	0.1464256222152551	1	0.1946490111958786
Synpcc7942_0266	TypeE	-0.4900130511567429	0.16421562089722866	-2.9839612606854775	0.003102006677736145	0.0029868247789722876	1	0.007733742731267531
Synpcc7942_0267	TypeE	-0.3937993666824296	0.19852197666486465	-1.9836562848012689	0.0486031025021406	0.047449457455754004	1	0.07509842762728489
Synpcc7942_0268	TypeE	-0.6928000836534564	0.16332277782996107	-4.241907300736372	2.9322930477025282e-5	2.7505928867806624e-5	0.04293675496264614	1.595343874332784e-4
Synpcc7942_0269	TypeE	-0.8243744352963066	0.16733306072045318	-4.926548476116788	1.337209277197577e-6	1.168135363708153e-6	0.001978821306121611	1.1419528512440775e-5
Synpcc7942_0270	TypeE	-0.24560175558181757	0.15975762276880687	-1.5373398234476734	0.1252171514154893	0.12390872598997794	1	0.1686695512211992
Synpcc7942_0276	TypeE	-0.30789128119211173	0.17890144897294194	-1.7210105505555684	0.08676503940756487	0.08491754520200687	1	0.12341524495434306
Synpcc7942_0278	TypeE	-0.7084703399768709	0.18436494468447284	-3.8427605702882737	1.5377520794890084e-4	1.4416849685245755e-4	0.2101976684108831	6.340935271261478e-4
Synpcc7942_0279	TypeE	-0.3046653479939427	0.13737130570354403	-2.2178237764692272	0.027035258229659236	0.026691202498395083	1	0.046201025444880375
Synpcc7942_0280	TypeE	-0.8992022468985919	0.15383343145160583	-5.845297985057755	1.249527612458182e-8	1.1175252235667403e-8	1.9824897466073973e-5	1.8808348628779513e-7
Synpcc7942_0283	TypeE	-0.43901159215919033	0.13979401759551432	-3.1404175923281943	0.0018177230837114876	0.0017643671688152486	1	0.004987662068973369
Synpcc7942_0286	TypeE	-0.4307360856627809	0.5650341058156269	-0.7623187365672612	0.4511262008810514	0.4363749648460178	1	0.4970192197793012
Synpcc7942_0287	TypeE	0.29532646547177005	0.6498223827796115	0.4544725963555038	0.6535725859248245	0.6386695910536356	1	0.686866345797243
Synpcc7942_0291	TypeE	-0.663007467279151	0.5548999460167156	-1.1948234488730314	0.2438304141836331	0.22305497424373055	1	0.2801190049629794
Synpcc7942_0293	TypeE	-0.2495666833732226	0.29099615227965364	-0.8576288085533983	0.3935378417405947	0.38727141989230923	1	0.4475822357431042
Synpcc7942_0296	TypeE	-0.40433828317409143	0.06766449832404041	-5.975634094525382	4.60375150796928e-9	4.2395619770288896e-9	7.580336814927654e-6	8.154667680305568e-8
Synpcc7942_0301	TypeE	0.8311190272832208	0.6372213066800857	1.3042863108475446	0.2045064740420984	0.18471258470393065	1	0.238481659018431
Synpcc7942_0302	TypeE	-2.4634113207881314	0.1368144813270149	-18.005486677247777	8.539184853902557e-54	3.4265083079784994e-54	6.438409110691601e-51	9.227097372199244e-52
Synpcc7942_0303	TypeE	-0.358757917572434	0.1669880863681934	-2.1484042686818134	0.03248467498432979	0.031862347697010615	1	0.05367339178629581
Synpcc7942_0304	TypeE	-0.7409146290282743	0.20260645997096935	-3.656915130615465	3.2134410539653345e-4	2.9902137558457934e-4	0.4210220968230877	0.001179195173591908
Synpcc7942_0305	TypeE	-0.06818048702315296	0.41404170737774915	-0.16467057740380922	0.8699574674994416	0.8667554140932935	1	0.8903727278288055
Synpcc7942_0306	TypeE	-0.6611579703739768	0.3860375325721511	-1.7126779512051855	0.09126249371423611	0.08619131342399595	1	0.12497740446479413
Synpcc7942_0307	TypeE	-0.6874388255190459	0.12981107814913628	-5.2956868960695855	1.898038864323896e-7	1.7692358458751571e-7	3.064316485055772e-4	2.165590629529007e-6
Synpcc7942_0308	TypeE	-0.44181379228678663	0.17982821484414344	-2.4568658075692142	0.014775500766153263	0.01430177564082269	1	0.02802374956647689
Synpcc7942_0309	TypeE	-0.6655578081191844	0.12788843487843782	-5.204206375281855	2.943690283539446e-7	2.7619047520138676e-7	4.7670476019759356e-4	3.253869035966338e-6
Synpcc7942_0311	TypeE	-0.9008938310146914	0.23991454117608452	-3.755061392270856	2.381431544497654e-4	2.1732537419893712e-4	0.31055795973028116	8.964077250875196e-4
Synpcc7942_0312	TypeE	-1.0215120665364492	0.20564263707290661	-4.967413767283542	1.484234834252536e-6	1.2427888236641306e-6	0.002102798689639709	1.2075551199004566e-5
Synpcc7942_0313	TypeE	-0.4215350257331348	0.2152890733658723	-1.9579954483651778	0.05170244830933489	0.050185957237132046	1	0.07901607680306735
Synpcc7942_0314	TypeE	-0.6852670207851775	0.19211032425472088	-3.567049420397498	4.377785654786399e-4	4.086527217726495e-4	0.564349408768029	0.0015253670901810778
Synpcc7942_0316	TypeE	-1.2755852666772332	0.3553542373556026	-3.589616029823098	0.00052857725547306395	4.2606332591456337e-4	0.5862631364584392	0.0015734019929049942
Synpcc7942_0317	TypeE	-1.0961855100182893	0.20563549888545368	-5.330721183645942	2.842211579112342e-7	2.0680180638245333e-7	3.5756032323526184e-4	2.48293888554729e-6
Synpcc7942_0318	TypeE	-0.5606641466274526	0.3000262221985358	-1.8687171491845314	0.06495156833657366	0.06134508764900035	1	0.09404246859911948
Synpcc7942_0319	TypeE	0.4044162650181255	0.2293878593982279	1.763023841275053	0.07981755167437928	0.07778722375203462	1	0.11491294417914205
Synpcc7942_0329	TypeE	-0.7278917095678952	0.1389872241910941	-5.2371123590979405	2.560821993879393e-7	2.3315180116284978e-7	4.028863124094044e-4	2.7815895265314675e-6
Synpcc7942_0338	TypeE	-0.49749840938916773	0.20536592486167166	-2.422497353074848	0.01647076421924733	0.015794312914876544	1	0.030444092046618593
Synpcc7942_0339	TypeE	-0.4451793255894384	0.13558168011859287	-3.28347698007608	0.0012163003828821906	0.0011420737592281829	1	0.00351192338685991
Synpcc7942_0340	TypeE	-0.21550427273190884	0.2436698605745129	-0.8844108673259934	0.3778098721567602	0.3744651764512139	1	0.4346470798094447
Synpcc7942_0341	TypeE	-0.7185995607940114	0.31870607161230996	-2.2547407307261844	0.02675111667617456	0.024512169307280555	1	0.043385388867815816
Synpcc7942_0342	TypeE	-0.8347200909685448	0.28723152257057	-2.906088034830725	0.004515745643792586	0.003975292201285191	1	0.009859770788713926
Synpcc7942_0343	TypeE	-0.33144634685347096	0.33149885820589775	-0.9998415941680433	0.32445026201287985	0.30916603497962164	1	0.36838051576269704
Synpcc7942_0344	TypeE	-0.5718003344564958	0.23342361291121747	-2.44962507145316	0.015385620158745146	0.014702729871463215	1	0.028630832445979505
Synpcc7942_0346	TypeE	-0.30843055873107333	0.08283312440009641	-3.7235171432301346	2.4861340917848766e-4	2.3209043936709962e-4	0.33003260478001567	9.428674099288422e-4
Synpcc7942_0347	TypeE	-0.8715970105880378	0.4571753311339495	-1.9064830301017825	0.06506816104400064	0.05700907497728624	1	0.08830082689579669
Synpcc7942_0349	TypeE	-0.49782980846973335	0.22331235376040337	-2.2292981113076515	0.027290244115146287	0.02598928672219665	1	0.04531896898366391
Synpcc7942_0350	TypeE	0.14927586906129714	0.12935360005970103	1.154014028155392	0.24900584360717362	0.2480555398190633	1	0.30621132453106376
Synpcc7942_0351	TypeE	-0.06676604390819599	0.1467678394290058	-0.45490922376418785	0.6494614977701816	0.6484307196193461	1	0.6956698386354396
Synpcc7942_0352	TypeE	-0.5871246139837866	0.22628252989258363	-2.5946528627839487	0.010191809013284307	0.009779042019526809	1	0.020481660229786706
Synpcc7942_0353	TypeE	-0.5782876778690659	0.15407091260546624	-3.7533864639972867	2.0619698823136175e-4	1.9651986748939546e-4	0.28239904958226125	8.250332966982415e-4
Synpcc7942_0354	TypeE	-0.28877855548883646	0.19100016969751996	-1.5119282665882685	0.13187321711413616	0.13013090868392196	1	0.17583997338293397
Synpcc7942_0355	TypeE	-0.5462771706316342	0.26132692512710365	-2.0903975752438715	0.03979799566262053	0.03716784245600721	1	0.06102907929405365
Synpcc7942_0358	TypeE	-0.7361770536606893	0.2669024570508996	-2.7582250901508063	0.006729631488193071	0.0062488706602041215	1	0.014091789762338373
Synpcc7942_0359	TypeE	-0.3398711618132263	0.16235503898747158	-2.0933822807892835	0.03704692580810428	0.03645578690071314	1	0.060016732146588876
Synpcc7942_0360	TypeE	-0.8183331607070123	0.1447081633642397	-5.655058717366314	2.887776489207978e-8	2.6626101466669208e-8	4.691519078427115e-5	4.047596876183182e-7
Synpcc7942_0361	TypeE	0.06185603763458133	0.5540775107454486	0.11163787815780687	0.9116182653044635	0.9094298798953029	1	0.9258135261555608
Synpcc7942_0362	TypeE	-0.34820242120753536	0.1811299041046417	-1.9223905788984086	0.05900982309800666	0.05486106060176623	1	0.08518377202168809
Synpcc7942_0363	TypeE	-0.650265308426528	0.3493921527926654	-1.8611331228506591	0.06622357780697614	0.06236752588492598	1	0.0953590421825414
Synpcc7942_0364	TypeE	-0.4267305379669703	0.1900513807741525	-2.245343002659241	0.025624066427768953	0.02499001720063755	1	0.04392727244991937
Synpcc7942_0365	TypeE	-1.0442161508293841	0.2577254776156425	-4.051660551723451	8.04167834325966e-5	6.69407241284943e-5	0.10141519705466887	3.392173833905161e-4
Synpcc7942_0366	TypeE	-0.3907187331188362	0.12302568297689483	-3.175911920702088	0.0015791044346396483	0.001545112445966989	1	0.004501602721248492
Synpcc7942_0367	TypeE	-0.5699526477289304	0.1783144124801519	-3.1963352810439347	0.0015461294855347474	0.0014845004052505527	1	0.004372317599839518
Synpcc7942_0368	TypeE	-0.3995409273122702	0.13207805194639768	-3.0250364948933313	0.0026168721778331017	0.0025601424420142785	1	0.00679699789182664
Synpcc7942_0369	TypeE	-0.44198191858825775	0.12177199468126623	-3.629585930206115	3.099249712305829e-4	3.017035435635894e-4	0.42449688579397027	0.0011848840836529955
Synpcc7942_0370	TypeE	-0.35227873549349226	0.12973184052774223	-2.715437737262041	0.006837270214715029	0.0067232459087018205	1	0.01494495110601761
Synpcc7942_0371	TypeE	-0.4568679060772346	0.30344561519747393	-1.5056006190101567	0.13571070700170393	0.1310124811481057	1	0.17677775731150985
Synpcc7942_0372	TypeE	-0.7289783095847694	0.24405661140520796	-2.9869230150640926	0.003264765275281532	0.003060956683097494	1	0.007914819406911902
Synpcc7942_0373	TypeE	-0.8322746121023615	0.22534891084873507	-3.6932710656011287	3.011868443606649e-4	2.748844464614647e-4	0.3884117228500496	0.001095469728498649
Synpcc7942_0375	TypeE	-0.35916833711475593	0.15917596080384608	-2.2564232394196897	0.024598618568669767	0.024202431014512398	1	0.04307987012498194
Synpcc7942_0376	TypeE	-0.6732640694124566	0.12693961820867758	-5.303813568319306	1.675559834202272e-7	1.5809622518172643e-7	2.7429695069029536e-4	1.9735853275996975e-6
Synpcc7942_0377	TypeE	-0.6998096475114516	0.4302384827379585	-1.6265621872269347	0.10965231654280877	0.1020316845124529	1	0.14352964575072663
Synpcc7942_0378	TypeE	0.7427458767971374	0.1951695737080337	3.8056437931675617	1.7889427255144655e-4	1.6748761778464377e-4	0.2418521200810256	7.14124488728194e-4
Synpcc7942_0379	TypeE	-0.1511815780511652	0.37542015748909663	-0.40269968203706796	0.6882568290101786	0.6841910509550505	1	0.7286441418363108
Synpcc7942_0381	TypeE	-1.6675850334621416	0.3619325131136894	-4.60744744680709	1.5409652409932103e-5	1.1867244362513004e-5	0.01911813066800845	8.134456590304368e-5
Synpcc7942_0382	TypeE	-1.2485518115348304	0.6219157321330937	-2.0075900110332516	0.05912329152648512	0.04619663900626533	1	0.07354785855304911
Synpcc7942_0383	TypeE	-0.5681654808890955	0.2859528952483074	-1.9869198400517278	0.05019058229491022	0.04688938614315432	1	0.07439940478101506
Synpcc7942_0384	TypeE	-0.6908646947073592	0.1950377826824018	-3.5422095411757146	4.969569668516809e-4	4.6235142671875935e-4	0.6306473460443878	0.0016696023742621866
Synpcc7942_0388	TypeE	-0.06298833300883955	0.1677270381182279	-0.3755407220894234	0.7081519363876583	0.7047503693572209	1	0.7467422407185843
Synpcc7942_0389	TypeE	-0.5323322860461	0.3231875264764296	-1.6471312858199787	0.10270174349047953	0.09899563627367011	1	0.13978035533772895
Synpcc7942_0390	TypeE	-0.47874365090529475	0.15466677396251446	-3.095323181831701	0.0021226302613529223	0.002056938873589033	1	0.005676910361223027
Synpcc7942_0391	TypeE	-0.39965832938496637	0.13533570599740732	-2.9530885913627465	0.003292980512551659	0.0032266229814019993	1	0.008273976040994065
Synpcc7942_0392	TypeE	-0.3847686198194816	0.13582952698631898	-2.8327317951879216	0.004801910028702989	0.0046837678068105855	1	0.011175825716250573
Synpcc7942_0394	TypeE	-0.42910006543268103	0.09139797692523031	-4.694852992027534	5.604359515664542e-6	4.872144718085408e-6	0.008039038784840923	3.8915223701656756e-5
Synpcc7942_0395	TypeE	-0.13886796878547183	0.15626389745678104	-0.8886759580784134	0.3748073857860581	0.3732817817748598	1	0.43354045511128203
Synpcc7942_0397	TypeE	-0.679526074560673	0.14163096499154695	-4.797863762357544	2.1455331839192313e-6	1.945084328155257e-6	0.003267741671300832	1.7798465818313882e-5
Synpcc7942_0398	TypeE	-0.911741597702922	0.21713272024426925	-4.199006011978453	4.2717980880311346e-5	3.831931477954883e-5	0.05928332407412362	2.1307347598657685e-4
Synpcc7942_0399	TypeE	-0.017876006451314416	0.19831619067942716	-0.09013891599103224	0.9282748696842075	0.9278527798652315	1	0.9413361087437897
Synpcc7942_0401	TypeE	-0.022729209450029847	0.206961708391963	-0.10982325970649214	0.9126284956204833	0.9122901140315273	1	0.9280447193466966
Synpcc7942_0403	TypeE	-0.18674505931203458	0.21737436349133155	-0.8590942202781038	0.39349491669328895	0.38550107781322085	1	0.4458398454502109
Synpcc7942_0407	TypeE	0.23357445726969345	0.434054465249935	0.5381224615099808	0.5929285559129214	0.5846257454574939	1	0.6359027871825598
Synpcc7942_0412	TypeE	-0.3625020033294756	0.15456557917141617	-2.3452957978920645	0.020330637842637736	0.019439195477765174	1	0.03612376575496729
Synpcc7942_0413	TypeE	-0.5315982832908895	0.27419836693759636	-1.9387361391976259	0.05662462774781483	0.05234417274523042	1	0.08198796973727657
Synpcc7942_0414	TypeE	-0.4351481310569861	0.12455270780256246	-3.4936866386459537	5.241953134887494e-4	5.079888162086452e-4	0.6886036876199412	0.0018033124643188252
Synpcc7942_0415	TypeE	-0.417769765942335	0.16503928819787836	-2.5313352384399437	0.01180136476932699	0.011479944438816817	1	0.023243496527572183
Synpcc7942_0416	TypeE	-0.09072787575283986	0.4055722954780274	-0.2237033366539584	0.8235656363198826	0.8211745564370508	1	0.8505022191669456
Synpcc7942_0417	TypeE	-0.057334224715280296	0.23315355529109022	-0.24590757213073164	0.8060278707962317	0.8049037111736088	1	0.835946829510883
Synpcc7942_0418	TypeE	-0.32445963078512	0.42021934440845393	-0.7721196920190916	0.4434096875117539	0.43426556910087954	1	0.4949157181107364
Synpcc7942_0420	TypeE	-0.7284955573593331	0.14966937893205384	-4.867365406053111	1.7261901679846151e-6	1.602559963063913e-6	0.002703518657688821	1.5180027790831538e-5
Synpcc7942_0421	TypeE	-0.8993904127358983	0.2291291961944926	-3.925254518732154	1.2873227939143566e-4	1.1591127677922043e-4	0.1701577543118956	5.227099443273457e-4
Synpcc7942_0422	TypeE	-0.4597735843873131	0.16565686234987165	-2.7754575202339593	0.005848376305685134	0.005678365708458088	1	0.013053316293223776
Synpcc7942_0423	TypeE	-0.7447403827137478	0.44603212824778626	-1.6697012065911512	0.10416170919235795	0.0936020258432024	1	0.13356534346285884
Synpcc7942_0424	TypeE	-0.5374987171692998	0.2703165983742019	-1.988404413203051	0.05002311595983668	0.04714852277635274	1	0.07468484490203774
Synpcc7942_0425	TypeE	-0.34887834730083855	0.46675547998312716	-0.7474542073152526	0.46205060936876285	0.4413767798098195	1	0.5021093723243872
Synpcc7942_0426	TypeE	-0.9119192799586862	0.2110628879752759	-4.320604577653222	2.7320011028336585e-5	2.4123770568844534e-5	0.03794669110479245	1.450264297973981e-4
Synpcc7942_0427	TypeE	-0.6074965447827317	0.21209162152756406	-2.864311849790727	0.004743785352921565	0.004468265698941123	1	0.010798308772441046
Synpcc7942_0428	TypeE	-0.34361378168127593	0.06709296136407103	-5.12145796958792	4.925386432899986e-7	4.5588915119695256e-7	7.823057834539706e-4	5.055006176507386e-6
Synpcc7942_0429	TypeE	-0.1439028972940273	0.22490376784517307	-0.639842091899021	0.523071144872457	0.520622896118165	1	0.5752486278914074
Synpcc7942_0431	TypeE	-0.6118014942882968	0.12675130717311406	-4.826786468187757	1.8323916593205193e-6	1.7149162692137955e-6	0.0028896339136252453	1.6082672474965195e-5
Synpcc7942_0432	TypeE	-0.28045149197685915	0.18957248524013964	-1.4793892247685583	0.14018508346998515	0.13862386395665427	1	0.1854628321449556
Synpcc7942_0433	TypeE	-0.8631746161998708	0.1499177681342773	-5.757653858792432	1.9338506650297915e-8	1.7427848319684045e-8	3.0829863677521075e-5	2.807820007060207e-7
Synpcc7942_0434	TypeE	-0.777311457253989	0.20652014384438327	-3.7638529723265517	2.1610992128244646e-4	2.0083963399603256e-4	0.28820487478430673	8.394295123780962e-4
Synpcc7942_0435	TypeE	-0.6642097169166589	0.20271830639560012	-3.276515716446786	0.0012260903299877318	0.0011316626320115259	1	0.003485594871473409
Synpcc7942_0436	TypeE	-0.755858470616486	0.49709871975999576	-1.520539966349988	0.1376215827350654	0.12447618652535414	1	0.16916915039675023
Synpcc7942_0437	TypeE	-0.39047463747658684	0.6310820189024025	-0.6187383347662361	0.5434363820019394	0.520279302007395	1	0.5752061491401405
Synpcc7942_0441	TypeE	-0.978176017453249	0.6549340797611546	-1.4935488130499734	0.151714977810851	0.12967070439931017	1	0.1753438147723814
Synpcc7942_0442	TypeE	-0.617766584021235	0.14485584896006337	-4.26469892970323	2.5627893061117123e-5	2.423518588126281e-5	0.038073477019463876	1.450264297973981e-4
Synpcc7942_0443	TypeE	-0.18059791979455	0.1819932470012588	-0.9923330825198193	0.3219105828434921	0.3199997878054961	1	0.3803276166540733
Synpcc7942_0444	TypeE	-0.6639032773537871	0.2301149226232415	-2.8850944118942294	0.00445631216374422	0.0041942478101783375	1	0.010281088585417642
Synpcc7942_0445	TypeE	-0.2961631715777067	0.16201006882833194	-1.8280541062637607	0.06839495967262536	0.0674332475322548	1	0.10185230096017653
Synpcc7942_0447	TypeE	-0.8510996234743494	0.2519076199271114	-3.3786180176709704	9.542520004416804e-4	8.339649441575795e-4	1	0.0027244781971179155
Synpcc7942_0448	TypeE	-0.2397623456699955	0.15789513865800067	-1.518490991602461	0.13000307000180483	0.12854474000323313	1	0.17394604085146767
Synpcc7942_0451	TypeE	-0.5643841245697262	0.19354280460899878	-2.9160687513540617	0.003913422260364303	0.0037404184054859423	1	0.009338660522305963
Synpcc7942_0452	TypeE	-0.40959824736173367	0.37836245567447024	-1.0825552092148847	0.28662401803443066	0.27145398254836833	1	0.33033618922122293
Synpcc7942_0455	TypeE	0.04753333009833024	0.1299154748148945	0.36587889291908016	0.7146709470533517	0.7138468795899802	1	0.7557434930119363
Synpcc7942_0457	TypeE	-0.5009084572177546	0.2169596418679929	-2.3087632930484263	0.02198366733294191	0.021132018603850757	1	0.03871240402812274
Synpcc7942_0458	TypeE	-0.1287227360626438	0.2019977692187339	-0.6372483050704189	0.5246442716907342	0.5225441559771155	1	0.5766953946234559
Synpcc7942_0459	TypeE	-0.5711137502472534	0.13240998708699037	-4.313222611161835	1.9711497524722282e-5	1.884552331621025e-5	0.029964382072774298	1.2000366446157675e-4
Synpcc7942_0460	TypeE	-0.5492442665984368	0.2655229987992313	-2.068537449043103	0.04119603844269949	0.03903468809545034	1	0.06376116729629454
Synpcc7942_0461	TypeE	-0.6158067526284566	0.2313585080911792	-2.6616991858616457	0.008690765475929969	0.008185497253548744	1	0.017593685658995876
Synpcc7942_0462	TypeE	-0.6562826099565668	0.19470889642592473	-3.3705835840235667	8.832858453521044e-4	8.137242631269684e-4	1	0.002686287628711621
Synpcc7942_0463	TypeE	-0.13615971824005096	0.2618559063532894	-0.5199795572162794	0.6041322789368808	0.6005305861499702	1	0.6505748016624677
Synpcc7942_0464	TypeE	-0.856655980675122	0.2302843185767441	-3.719992685431746	2.848137899371537e-4	2.564953492654028e-4	0.3630124987083759	0.0010265259731747013
Synpcc7942_0465	TypeE	-0.28249692093315243	0.2073076914599701	-1.3626938727823368	0.17437862149308617	0.17225622300316618	1	0.22424238975204988
Synpcc7942_0466	TypeE	-0.5083250295544988	0.10768959533852455	-4.720279874360825	2.824372758754459e-6	2.730416368305293e-6	0.004570717000543061	2.42775228974315e-5
Synpcc7942_0467	TypeE	1.154121474602842	0.36357952868639265	3.1743301906261485	0.0023868356871873625	0.0019428849179306455	1	0.005393723225772116
Synpcc7942_0470	TypeE	-0.5295541784655547	0.2084830714496685	-2.5400344247777378	0.011793622043403425	0.011374841129074807	1	0.02308293503387941
Synpcc7942_0471	TypeE	-0.5083274020384242	0.19242497553289306	-2.6416913949485257	0.008922100665543213	0.008549304028400082	1	0.01818898204687828
Synpcc7942_0472	TypeE	-0.7826575775468059	0.5720869888204667	-1.3680744237174405	0.1802629141951837	0.1667391692608665	1	0.21766158868194826
Synpcc7942_0473	TypeE	-0.23933727151727593	0.13685758854939828	-1.7488052657809907	0.08094577328979828	0.08028221665864689	1	0.11795165892560358
Synpcc7942_0476	TypeE	-0.11489320190280518	0.3374432184806854	-0.3404815850800138	0.7342536337806689	0.7312963907392155	1	0.76967822252564
Synpcc7942_0477	TypeE	-0.06176495012253914	0.426846470158768	-0.14470062291850583	0.8858016130143337	0.8821448911319097	1	0.9017587417481833
Synpcc7942_0479	TypeE	-0.17921592030524003	0.1168132668341296	-1.5342086148461187	0.12566730532722667	0.1247770255822243	1	0.16945583085194005
Synpcc7942_0480	TypeE	-0.5369007580388505	0.12046470467797381	-4.456913412721954	9.844440750195966e-6	9.504937239598244e-6	0.01544612647549648	6.864676895265399e-5
Synpcc7942_0481	TypeE	-0.3604665497816628	0.23017513043770618	-1.5660534180916572	0.11910224685890305	0.1168846374141568	1	0.1609404978273817
Synpcc7942_0483	TypeE	-1.6586209980291513	0.8082210086561615	-2.0521874342105506	0.0593404438978674	0.04244520785291905	1	0.06845428747300011
Synpcc7942_0484	TypeE	-0.24975541879894705	0.11777661079080762	-2.120585888165499	0.03498706371650046	0.03417073298654551	1	0.05695122164424252
Synpcc7942_0489	TypeE	-0.8406592397232572	0.11697116332445906	-7.1868930412481635	2.741579704218407e-12	2.438907522879251e-12	4.477834212006305e-9	9.194681361254777e-11
Synpcc7942_0490	TypeE	-0.1685692850720933	0.2062173405537205	-0.8174350644783932	0.4146107194363057	0.41213025000005915	1	0.4731215111145624
Synpcc7942_0491	TypeE	-0.41046386121176626	0.3727899719588284	-1.10105928830376	0.27534268273591517	0.26618638478338896	1	0.32434475456799494
Synpcc7942_0493	TypeE	-0.5517593704526094	0.16041176037226454	-3.4396441331492893	6.540802368882791e-4	6.28932087062542e-4	0.8427689966638062	0.0021713131577159187
Synpcc7942_0494	TypeE	-0.6047471747853445	0.25244495067875977	-2.395560589187204	0.0179771783175896	0.016881330171483487	1	0.03207793081980481
Synpcc7942_0495	TypeE	-0.4981299017783707	0.36804853709570995	-1.3534353531442878	0.17977656911948114	0.1738640250515248	1	0.22571190580036105
Synpcc7942_0496	TypeE	-0.6931990029854317	0.23125933642916108	-2.9974962900482556	0.00312046698719604	0.002940401570839978	1	0.007645044084183944
Synpcc7942_0497	TypeE	-0.5240682662843497	0.33260543051003927	-1.5756455493847727	0.11968175102536478	0.1138221521863173	1	0.15729820884985934
Synpcc7942_0498	TypeE	-0.3726178060842453	0.10046583558128488	-3.708900681792147	2.20997618486151e-4	2.1714598548400104e-4	0.31051875924212147	8.964077250875196e-4
Synpcc7942_0499	TypeE	-0.7135747126238289	0.158911896624726	-4.490379435272562	9.674656842870585e-6	9.082263666196563e-6	0.014785925248568005	6.635684887899426e-5
Synpcc7942_0500	TypeE	-0.9484453034495198	0.20464084152645645	-4.634682384879182	6.4579614989937455e-6	5.264929993560523e-6	0.008671339699394182	4.151427043103584e-5
Synpcc7942_0501	TypeE	-0.38783869838640855	0.1814174364933072	-2.1378248192847584	0.03339995260250557	0.032720903283497506	1	0.054923332759922346
Synpcc7942_0502	TypeE	-0.7568913120104297	0.18714671369046268	-4.044374047958515	7.379196833484755e-5	6.775391431269749e-5	0.10251167235511131	3.4240248922100475e-4
Synpcc7942_0503	TypeE	-1.1015565650324086	0.4612078549642578	-2.3884167478408966	0.021277691047062043	0.01832113358345682	1	0.03432936064097029
Synpcc7942_0508	TypeE	-0.5014595157916438	0.1278078338649065	-3.923542873918738	1.0383209187236789e-4	9.916103843212118e-5	0.14685749791797148	4.615273023322184e-4
Synpcc7942_0509	TypeE	-0.6431346908014903	0.2585074803447558	-2.48787652080234	0.014077606718899887	0.013150719274233764	1	0.026093795612558573
Synpcc7942_0510	TypeE	-0.3954606732070685	0.2291458652335087	-1.7258032249636208	0.08610845542969313	0.08401311056186887	1	0.12247850998385369
Synpcc7942_0515	TypeE	-0.4694929785525418	0.22619204461064812	-2.075638775716872	0.039488178512516285	0.03820600039252766	1	0.06252740843940283
Synpcc7942_0517	TypeE	1.1215946918653004	0.09472047119932642	11.84110127054854	1.3714440521238058e-30	1.1750553684737765e-30	2.197353539045962e-27	1.384362105983168e-28
Synpcc7942_0518	TypeE	-0.7602965086613195	0.32290278003587897	-2.3545678627382522	0.02033435608395208	0.019125823330330458	1	0.035624680807977184
Synpcc7942_0519	TypeE	-0.21107390534271117	0.22307057451094053	-0.9462202973452198	0.3456213097707377	0.34187316101801424	1	0.40201553868930556
Synpcc7942_0520	TypeE	0.0062010256245173725	0.20142229102190892	0.030786193489591874	0.9754694299877489	0.9753420662859351	1	0.9784565167370877
Synpcc7942_0521	TypeE	-0.22927728382055282	0.18816795595610739	-1.2184714589450858	0.224298657902098	0.22211274858936456	1	0.27930789265573863
Synpcc7942_0522	TypeE	-0.5652074018040546	0.2466164088233917	-2.291848318206653	0.02341700975748963	0.022156114474392658	1	0.04015795748483669
Synpcc7942_0523	TypeE	-0.62100400507367	0.24273535680037192	-2.55835826003869	0.011450688527215926	0.010903109590098641	1	0.0222669139516099
Synpcc7942_0524	TypeE	-0.2305933805011851	0.27962405782136823	-0.8246550110809661	0.4112174156796816	0.4068495740117773	1	0.46791424466882253
Synpcc7942_0526	TypeE	-0.58703478708383094	0.16941360112989354	-3.4650983343051487	6.281471252551589e-4	5.935278864490146e-4	0.7977014793874756	0.002064206763757182
Synpcc7942_0527	TypeE	-0.5877968394628592	0.2349254883324806	-2.502056476013254	0.013392083917219005	0.012609706821687513	1	0.025179340422543394
Synpcc7942_0528	TypeE	-0.1624609197321217	0.20610626904461016	-0.7882386134356654	0.4314721335774063	0.4290263536439569	1	0.49013010704173254
Synpcc7942_0529	TypeE	-0.6129729694910611	0.2594268455738313	-2.3627969886278124	0.019429312554127862	0.018565528474662158	1	0.03471827497493866
Synpcc7942_0530	TypeE	-0.5400346131481478	0.15409131952511962	-3.504640071954946	5.119072924471213e-4	4.933619930472727e-4	0.6699855865581963	0.0017613396910873278
Synpcc7942_0532	TypeE	-1.1170936247709333	0.6184887208107263	-1.8061665268634595	0.0812816753649357	0.06935094467293418	1	0.10431814614029113
Synpcc7942_0539	TypeE	-0.48856021625100143	0.18127648263760493	-2.6951108557622243	0.0075157907660530635	0.0072600733148096225	1	0.015913067672576903
Synpcc7942_0540	TypeE	-0.524428084213376	0.3552529156561484	-1.4762104999047305	0.14479093058411538	0.1375567710511564	1	0.18455125511133796
Synpcc7942_0543	TypeE	-0.3826384336725407	0.24645358860719646	-1.5525780567245009	0.12279788722159826	0.11990743995075273	1	0.16438219949612282
Synpcc7942_0544	TypeE	-0.30111250165858	0.30504317916988555	-0.9871143569838142	0.3256770456814486	0.3210908489528904	1	0.3811437344308555
Synpcc7942_0545	TypeE	-0.51104943818507	0.18642986591324698	-2.7412423201703158	0.006573681236228174	0.00633868721544886	1	0.01424126984638987
Synpcc7942_0546	TypeE	-0.48654286027606	0.11870219993700808	-4.098852932247714	4.691642074853177e-5	4.5540479836957495e-5	0.0701778794287515	2.4882262171786924e-4
Synpcc7942_0547	TypeE	-0.8581554636636051	0.3345650269913904	-2.5649885505985317	0.013129672963432053	0.011426190325389333	1	0.023159536304686982
Synpcc7942_0548	TypeE	-0.5104386225290729	0.14551005668361713	-3.5079267657693296	5.375068265400944e-4	5.078198286282752e-4	0.6886036876199412	0.0018033124643188252
Synpcc7942_0550	TypeE	-0.5770077853987648	0.3558090431135991	-1.6216782472685598	0.10862004372867971	0.10413924392661714	1	0.14627606170020366
Synpcc7942_0551	TypeE	-0.6544477377612319	0.37810399313603643	-1.7308670356352753	0.08918647810113757	0.08296358392901486	1	0.12113582936188459
Synpcc7942_0553	TypeE	-0.6319233841917885	0.14288819863912494	-4.422502279476273	1.252189559762663e-5	1.1427778659469508e-5	0.018444434756383785	7.90069928880856e-5
Synpcc7942_0554	TypeE	-0.012030679615331271	0.15817928246528454	-0.07605723978405095	0.9394136908236965	0.9392406187452709	1	0.9498221922397186
Synpcc7942_0555	TypeE	-0.20562614370901167	0.21871849069615262	-0.9401406486233984	0.3484123701568149	0.345498660867745	1	0.40551991017166833
Synpcc7942_0556	TypeE	-0.5995663709171349	0.26554105335317485	-2.257904619063553	0.02535682828865608	0.024347230254080574	1	0.04321518740954979
Synpcc7942_0557	TypeE	-0.6999917414822007	0.4449955299044705	-1.5730309507434188	0.12880327399434424	0.11095962564879065	1	0.15379330466762528
Synpcc7942_0558	TypeE	-0.3482488452574565	0.1444405713898067	-2.4110181918183184	0.017168602484601413	0.016353278648291555	1	0.03129536066195897
Synpcc7942_0559	TypeE	-0.3657360072999556	0.1439846239094011	-2.5401046123514295	0.011417882015516915	0.011173005134024219	1	0.022793414153285337
Synpcc7942_0561	TypeE	0.49518198580520656	0.1868292642585544	2.6504519394773216	0.008466398524979178	0.008170457334684992	1	0.01758140647931645
Synpcc7942_0562	TypeE	-0.6149635152946968	0.19243540463247016	-3.195688010058271	0.0016735210316860497	0.0015595059033148696	1	0.004529535635976162
Synpcc7942_0563	TypeE	-0.5095799709924835	0.22811608627193444	-2.2338625009768904	0.02721430988185882	0.02571952122137811	1	0.044890090279905315
Synpcc7942_0564	TypeE	-0.6086900654346097	0.13703582790175103	-4.441831561531595	1.127394135323024e-5	1.0734662322167321e-5	0.017379418299588893	7.578591189994532e-5
Synpcc7942_0565	TypeE	-0.03844180282474919	0.2141109317668416	-0.17954152320728212	0.8577155920707299	0.8568607244949751	1	0.880933274783691
Synpcc7942_0566	TypeE	-0.34290670126774264	0.19347249623961663	-1.772379578144539	0.07772183820047028	0.0762649548527832	1	0.11301842759237132
Synpcc7942_0567	TypeE	-0.5430696764369095	0.1449992091858448	-3.745328539970585	2.063405410465671e-4	1.9821082940651207e-4	0.2846307510277513	8.302831409583895e-4
Synpcc7942_0568	TypeE	-0.5927678823731135	0.1526007695098146	-3.8844357356598342	1.2101661643235416e-4	1.1573730758929206e-4	0.17001810484867003	5.227099443273457e-4
Synpcc7942_0569	TypeE	-0.654709880169916	0.25996194459669775	-2.5184835464499473	0.013309635066519035	0.012172016845606114	1	0.024382839270953797
Synpcc7942_0572	TypeE	-0.8885718044161338	0.42649207370898	-2.0834427160361657	0.04244934367691729	0.03743926441674192	1	0.06142124754182638
Synpcc7942_0573	TypeE	-0.9216707870691208	0.3789902249129217	-2.431911765747751	0.02043771978132973	0.0168054982288225	1	0.03199834763770749
Synpcc7942_0574	TypeE	-0.6089151456606412	0.20417947736279726	-2.982254404435993	0.0031639737824334197	0.002982650048472629	1	0.007733556177951727
Synpcc7942_0575	TypeE	-0.396063429458438	0.21504546636113311	-1.8417660049308608	0.06699765153506869	0.0655259502558091	1	0.09957848379505527
Synpcc7942_0577	TypeE	-0.5805292340746023	0.3482697883900711	-1.6668951870852338	0.10042222069103604	0.0948021748271398	1	0.13475414212468095
Synpcc7942_0578	TypeE	-0.328993952505259	0.11443098726693961	-2.875042506954836	0.004389160127134497	0.004221836491033411	1	0.010321870020230843
Synpcc7942_0579	TypeE	-0.467063943704956	0.09204348636659684	-5.074383447892261	6.465651143884014e-7	5.95354542565335e-7	0.0010186516223292881	6.412818929918037e-6
Synpcc7942_0581	TypeE	-0.383456865134549	0.2419580829751562	-1.5848070063190312	0.11513030596243573	0.1122623023058085	1	0.15537036699445597
Synpcc7942_0582	TypeE	-0.37700444947922335	0.14302082814407188	-2.636010813050588	0.008676008420602375	0.008518026998452439	1	0.018142916262240502
Synpcc7942_0585	TypeE	-0.40025129388304814	0.14192441075895168	-2.820172313858297	0.005074028039262995	0.004939178013977335	1	0.011667105960334932
Synpcc7942_0586	TypeE	-0.6224337278777622	0.21055123107901055	-2.9562103469449217	0.003481333931670669	0.003312664209820714	1	0.008426952814456202
Synpcc7942_0588	TypeE	-0.4160881949101465	0.10789355837989843	-3.8564692939784213	1.531643510805383e-4	1.4162439953632752e-4	0.20662999892350187	6.252037309741859e-4
Synpcc7942_0589	TypeE	-0.9716763053308153	0.3445407204347099	-2.8202074463211293	0.007171031180654782	0.005891813467079481	1	0.01347816044194885
Synpcc7942_0590	TypeE	-0.3908323140814855	0.18589499982966	-2.102435861317488	0.03671229399057172	0.03575002216237899	1	0.05900830731417474
Synpcc7942_0591	TypeE	-0.46939526673485804	0.26168995293141606	-1.7937076356075374	0.07607530570455542	0.07275875863062976	1	0.10850495254646923
Synpcc7942_0592	TypeE	-0.557198131520294	0.1609129026888221	-3.4627312180044343	6.002138261709423e-4	5.774911648620217e-4	0.7773031079042811	0.002015871936601687
Synpcc7942_0593	TypeE	-0.4942790365230012	0.16189675054535635	-3.053051002308573	0.0024724659518791737	0.0023831328400079725	1	0.006399152996317704
Synpcc7942_0594	TypeE	-0.6489111631492257	0.11884330493451653	-5.460224818779486	6.932654211224162e-8	6.574444990127476e-8	1.1478980952762573e-4	8.852020575993066e-7
Synpcc7942_0595	TypeE	-0.6190767949951683	0.21684102163365665	-2.854980069412656	0.0048975327715628965	0.004606033718702035	1	0.011060348483762212
Synpcc7942_0596	TypeE	-0.36046786583763163	0.16066772795549583	-2.2435611085349976	0.02554649573075879	0.025051362272500436	1	0.04392727244991937
Synpcc7942_0599	TypeE	-0.1289351012322179	0.2324106027045107	-0.5547728878623811	0.5797237525763035	0.5774897135572139	1	0.6299815133894567
Synpcc7942_0600	TypeE	-0.47172814448212996	0.11474630043106156	-4.111053190473357	4.399577674325104e-5	4.2831838845501806e-5	0.06613235917745479	2.360760708297395e-4
Synpcc7942_0601	TypeE	-0.3796762905454358	0.3196458942471097	-1.187802807352558	0.23870964441953788	0.23152045786752457	1	0.2894005723344057
Synpcc7942_0602	TypeE	-0.17587054231016408	0.23336009616035716	-0.7536444542314201	0.45268762664013806	0.44809662626917157	1	0.5076094594455459
Synpcc7942_0605	TypeE	-0.47124833347479195	0.14847153238874813	-3.173997909854572	0.0016216259520206982	0.0015743018576801647	1	0.0045520188486931155
Synpcc7942_0606	TypeE	-0.4744745860712924	0.29507207245900663	-1.607995572462079	0.11209474231807531	0.10694024801736572	1	0.14954181566226588
Synpcc7942_0607	TypeE	-0.34240608252442106	0.4550298447414124	-0.7524914826608924	0.4550233957952331	0.4457756448097805	1	0.5058922880592632
Synpcc7942_0608	TypeE	-0.6761910787079439	0.18753492239224095	-3.605680851770361	3.855415993000579e-4	3.6080603967997873e-4	0.5026028132742104	0.0013795525046587423
Synpcc7942_0609	TypeE	-0.6551062883222597	0.14348401500242783	-4.56570920677941	6.5321422039619435e-6	6.156298369281381e-6	0.010108641922360028	4.755992797580083e-5
Synpcc7942_0610	TypeE	-0.45965989512072086	0.12113906355697072	-3.7944811658920123	1.632495273361115e-4	1.5878795032305055e-4	0.23008374001810025	6.849320053980556e-4
Synpcc7942_0611	TypeE	-0.07141290503089871	0.11722866154041692	-0.6091761527642938	0.5426208661396568	0.541946995940122	1	0.5942816098587143
Synpcc7942_0613	TypeE	-0.5666216743124166	0.25854986341441294	-2.1915373182936677	0.029965694108614792	0.02879497481357067	1	0.04925456218110773
Synpcc7942_0614	TypeE	-0.2859261027473705	0.07029126642504818	-4.067732981482906	6.62509229927673e-5	6.100497490763758e-5	0.09272756185960912	3.1419228880026455e-4
Synpcc7942_0615	TypeE	-0.36039853850387377	0.27843728330372003	-1.2943616394602953	0.1980466817989099	0.19372961921750878	1	0.2484219947108871
Synpcc7942_0616	TypeE	-0.6641262852597704	0.13998488434580772	-4.74427141447047	3.0252741417328226e-6	2.8262932325497887e-6	0.004725562284823247	2.489515300633809e-5
Synpcc7942_0617	TypeE	-0.53602067629349	0.23889990272761627	-2.243704037437966	0.026189994649656833	0.025036445355734446	1	0.04392727244991937
Synpcc7942_0619	TypeE	-0.04407131386124258	0.2144548764509688	-0.20550390175584876	0.83740562990421	0.8364597178005129	1	0.8630139945560849
Synpcc7942_0620	TypeE	-0.5265077258628785	0.2092931816258956	-2.5156468154991933	0.012652329929518504	0.012080520905897521	1	0.024225299901720027
Synpcc7942_0621	TypeE	-0.5469528656809892	0.12892731966373783	-4.242334883774253	2.6199310959015174e-5	2.520642808388786e-5	0.03947326637936839	1.4848161543165193e-4
Synpcc7942_0622	TypeE	-0.36463734350302196	0.10529770565913613	-3.462918220491961	5.914511196246612e-4	5.71735647849437e-4	0.7701279176531917	0.0019994836664122243
Synpcc7942_0623	TypeE	-0.5132797145246821	0.08635308314993784	-5.943965123207667	8.437649958204906e-9	7.389860072201603e-9	1.3146561068446653e-5	1.3018585267383199e-7
Synpcc7942_0624	TypeE	-0.29779297608010813	0.09575677514796994	-3.109889358950716	0.002065289496194856	0.0019841884175457367	1	0.00550028701040252
Synpcc7942_0625	TypeE	-0.6017876535307328	0.11030380156275645	-5.455729041109709	6.839452077115545e-8	6.521135494198901e-8	1.139242370836548e-4	8.8434103644352e-7
Synpcc7942_0627	TypeE	0.4621763380945227	0.20127798386734702	2.296209099546236	0.02285619466517378	0.022023648745149522	1	0.04003334415101914
Synpcc7942_0628	TypeE	-0.33432787296025074	0.11373250714156274	-2.9395981972340866	0.0038953976673086954	0.003607849822550408	1	0.009043612919557872
Synpcc7942_0629	TypeE	-0.08948742668790834	0.28053420742833785	-0.31898935786919247	0.7504423407454215	0.747651795289421	1	0.7851385148303948
Synpcc7942_0630	TypeE	-0.6645530777722178	0.15430947275904372	-4.306625289362023	2.190773763005649e-5	2.05926033257332e-5	0.032577498461309924	1.2768768838489173e-4
Synpcc7942_0638	TypeE	-0.30996406163523665	0.23778844418357412	-1.3035287004777345	0.19433967625065177	0.1912179039411809	1	0.24587022437184586
Synpcc7942_0640	TypeE	-0.06283629446880921	0.2347966044869675	-0.26762011574275973	0.7893087072397117	0.7880251815999809	1	0.8202249957570205
Synpcc7942_0641	TypeE	-0.5900388478286682	0.12488927582405786	-4.724495709783009	2.927878010891117e-6	2.800914982498802e-6	0.004685930765720496	2.4787440103334467e-5
Synpcc7942_0642	TypeE	-0.6022816410057036	0.18608792322822446	-3.2365434067800587	0.0013557802093290977	0.0012765952249123127	1	0.003866481739619272
Synpcc7942_0643	TypeE	0.066673410992171	0.41863787207010444	0.15926273144491326	0.873927146584893	0.8719529688493578	1	0.8932779055875214
Synpcc7942_0644	TypeE	-0.8038266311038339	0.09903975061947892	-8.116202091342291	2.984864803871279e-15	2.651567144474132e-15	4.884186680121351e-12	1.135955469848577e-13
Synpcc7942_0646	TypeE	-0.6377544725931361	0.4527312502183223	-1.4086822420267862	0.17508415270408817	0.14996039987179047	1	0.19878716860641704
Synpcc7942_0647	TypeE	-0.3288723649747688	0.40504005854426595	-0.8119502208170529	0.4200840877777605	0.41133944168145764	1	0.47250143057254584
Synpcc7942_0648	TypeE	-0.5297464491243884	0.5639808324264194	-0.939298675888072	0.3569354596172847	0.33541744395158235	1	0.3956582489666663
Synpcc7942_0650	TypeE	-0.6038943980015032	0.2495615669682223	-2.4198213103798936	0.016774776330974354	0.015799762394868723	1	0.030444092046618593
Synpcc7942_0652	TypeE	-0.32314465413054416	0.1403659624686026	-2.302158218754963	0.021741235799182638	0.021454680599056312	1	0.03918805516397398
Synpcc7942_0658	TypeE	-0.0011324555536997008	0.3378669977250368	-0.0033517791359466147	0.9973452615756475	0.997259629960433	1	0.9977889609742124
Synpcc7942_0659	TypeE	-0.4088215591746408	0.1216100918688688	-3.361740402395797	8.289564236803754e-4	8.093440417978675e-4	1	0.002681218837941969
Synpcc7942_0660	TypeE	-0.8394294226065	0.7037122863518924	-1.1928588414423988	0.25274970341128566	0.2174701522038684	1	0.27456881239403347
Synpcc7942_0661	TypeE	-0.4295974096553568	0.10304825471400317	-4.168895541682367	3.3888719909056066e-5	3.308441007533465e-5	0.05138008884699471	1.8727961859461205e-4
Synpcc7942_0662	TypeE	-0.5834504880118017	0.1965207256122486	-2.9689005380684224	0.003365525793363836	0.003193204840245636	1	0.008200532866298398
Synpcc7942_0663	TypeE	-0.5720709401258584	0.13126873712345286	-4.358013588474224	1.5507937162905018e-5	1.4956912122537589e-5	0.02396097322030522	9.927387095416675e-5
Synpcc7942_0664	TypeE	-0.6880212549072681	0.20195628779345895	-3.406783034212377	7.820314826053697e-4	7.366083112922254e-4	0.9800420677045375	0.0024973141488954047
Synpcc7942_0665	TypeE	-0.39498878595454834	0.17408196120047004	-2.2689817097113556	0.024019695453075755	0.023384065178697722	1	0.04178100745198598
Synpcc7942_0666	TypeE	-0.5580713257979366	0.25108505779663237	-2.222638538092336	0.027799092707571	0.026649578676019182	1	0.046190427776792775
Synpcc7942_0667	TypeE	-0.5363514902407184	0.459717032591141	-1.1666991914953342	0.2504165517974328	0.2367638335552898	1	0.2945873440605421
Synpcc7942_0668	TypeE	-0.237629952710317	0.5305216162039093	-0.44791756914761127	0.6570538757924549	0.6467437244596594	1	0.6946506670122269
Synpcc7942_0669	TypeE	-0.48209758248259693	0.21779511244324531	-2.2135371959195163	0.027996598320832063	0.02700097167414467	1	0.04656617713244529
Synpcc7942_0671	TypeE	-0.3273574530126876	0.18028875847249506	-1.8157396821978193	0.0706377095686942	0.06939785424929712	1	0.10431814614029113
Synpcc7942_0672	TypeE	-0.7820597945279485	0.2188189458885268	-3.574004030374747	4.4901728040962446e-4	4.1566679016981914e-4	0.5732045036441806	0.001545427809605738
Synpcc7942_0673	TypeE	-0.5861505602716408	0.1655682583003372	-3.540235104777007	4.6235564130228554e-4	4.4128564176518e-4	0.6045613292182965	0.0016120609200142718
Synpcc7942_0675	TypeE	-0.4329349623154124	0.1873347428533298	-2.311023335668017	0.02230263921018188	0.021283305253899275	1	0.03895051495495159
Synpcc7942_0677	TypeE	-0.21064225652197743	0.19378204188690312	-1.0870060737873453	0.278129168860816	0.27595468533510725	1	0.3351640347014672
Synpcc7942_0678	TypeE	-0.3027728053711749	0.193904213567231	-1.561455523843976	0.11976769754525493	0.11806395802164511	1	0.1623354545663579
Synpcc7942_0679	TypeE	-0.5107937620507246	0.3470871046753089	-1.471658713822166	0.14601345784033426	0.1387568722914473	1	0.18550120870168663
Synpcc7942_0680	TypeE	-0.7652285443027202	0.2027368691277829	-3.774491278250947	2.5619500027942006e-4	2.241120457196356e-4	0.31958377719620035	9.183721873511154e-4
Synpcc7942_0683	TypeE	-0.20325381135123038	0.1924039809677134	-1.056390883020958	0.29168745069861185	0.28977035977650184	1	0.34946713255195516
Synpcc7942_0685	TypeE	0.68300645747461175	0.1425193650077581	4.792376512745703	2.267231693065794e-6	2.140071154594476e-6	0.0035867592551003416	1.920968631624089e-5
Synpcc7942_0686	TypeE	-0.5114750069143571	0.1781492318191255	-2.871048062860335	0.0043445176849733974	0.004186360858238303	1	0.01027511747106667
Synpcc7942_0687	TypeE	-0.5693979223245805	0.11711615489951016	-4.861822203889329	1.5068244810757926e-6	1.4396915316251644e-6	0.0024330786884465276	1.38460129444563e-5
Synpcc7942_0688	TypeE	-0.516411095700329	0.292830306140045	-1.763516565301671	0.08075025472423544	0.07764451754990237	1	0.1147920906522086
Synpcc7942_0690	TypeE	-0.5057344770254054	0.3161918412937971	-1.5994545430269034	0.11398083933856107	0.10828416780044477	1	0.15108486773045032
Synpcc7942_0691	TypeE	-0.34561978082972805	0.25468338994942064	-1.3570566219429037	0.17704470370974013	0.1735668748355993	1	0.2254814328498309
Synpcc7942_0692	TypeE	-0.5609365273993531	0.22848383068929237	-2.455038178006356	0.015164398542848916	0.014337962755038744	1	0.028065482651347905
Synpcc7942_0693	TypeE	-0.22943075018116416	0.20502479487636233	-1.1190390426656422	0.2644393848661124	0.26190849799792354	1	0.31995950662740497
Synpcc7942_0695	TypeE	-0.2492511102274763	0.23331282462128164	-1.0683129426428488	0.28674196429592685	0.28386442561534075	1	0.34344315936130765
Synpcc7942_0698	TypeE	-0.6009075185267395	0.21933046132509507	-2.7397358073125324	0.006789810032790734	0.006454491055350042	1	0.014466962710267334
Synpcc7942_0700	TypeE	-0.6529787600500916	0.188606567849488	-3.4621210040319608	6.55944400524878e-4	6.130768462662247e-4	0.8233622045355398	0.0021247971646737307
Synpcc7942_0701	TypeE	-0.5493108523046774	0.2423428083299444	-2.266668675213183	0.024717207768883795	0.023709427435981794	1	0.04232222605760008
Synpcc7942_0702	TypeE	-0.6508792330948409	0.2074317515301283	-3.137799436651357	0.0019676556054499133	0.0018170727568381016	1	0.005104593363099585
Synpcc7942_0703	TypeE	-2.2755772874312252	0.13280505715190172	-17.134718633707088	5.4293046940856935e-49	2.1251516994346215e-49	3.984659436439915e-46	3.6417372303947835e-47
Synpcc7942_0704	TypeE	-0.6841153392021927	0.7876379501228216	-0.8685657402560581	0.39972977700016177	0.36247319336973577	1	0.42403096312031874
Synpcc7942_0705	TypeE	-1.0820588829155335	0.2961209151904584	-3.6541116395631064	4.1504534773618014e-4	3.5931566983821487e-4	0.5008860437544715	0.0013766464179777135
Synpcc7942_0706	TypeE	-0.9128105964882511	0.2172450704959405	-4.201755162519594	4.544242883505109e-5	4.006942860139249e-5	0.06190726718915139	2.21498161037023e-4
Synpcc7942_0707	TypeE	-0.4085180039537147	0.08163431601894644	-5.004243605825057	9.026825355822375e-7	8.338574928196394e-7	0.0014208931677646656	8.63638117563198e-6
Synpcc7942_0708	TypeE	-0.5832901359295866	0.16578322358859185	-3.5183906025200784	5.041087340249149e-4	4.694977296804371e-4	0.6399254055544358	0.0016921667694983248
Synpcc7942_0709	TypeE	-0.14846173076854718	0.37085913890686845	-0.40031838289369875	0.6901587759583516	0.6854972457766603	1	0.7296229860468688
Synpcc7942_0712	TypeE	-0.5144841858664257	0.12064434060234822	-4.264470121828589	2.8872763696986266e-5	2.658181334570413e-5	0.04154737425933556	1.5512915837972844e-4
Synpcc7942_0714	TypeE	-0.6366094360569692	0.11081765469705585	-5.744657182984782	1.4030913219467203e-8	1.3297636527688843e-8	2.355011429053694e-5	2.179656074321171e-7
Synpcc7942_0716	TypeE	-0.5700118958513102	0.12876210443312575	-4.426860669610702	1.1579008079205159e-5	1.1121499961106394e-5	0.017961222437186827	7.735803478481754e-5
Synpcc7942_0717	TypeE	-0.6383501871819802	0.1784423445183634	-3.5773470075444336	4.000741855810944e-4	3.8259417013017226e-4	0.530658113970549	0.001445270562515781
Synpcc7942_0718	TypeE	-0.7561538406067194	0.1631050427793677	-4.635993024627505	5.248151582152743e-6	4.867437614880353e-6	0.008036139502167463	3.8915223701656756e-5
Synpcc7942_0719	TypeE	-0.6607294839690783	0.2565349650016138	-2.5755923133710903	0.011133879067699094	0.010318172779444496	1	0.021279820228941874
Synpcc7942_0720	TypeE	0.022534340035517506	0.4719973788913251	0.047742510961498195	0.9621375038213569	0.9611971597783976	1	0.9678721400546364
Synpcc7942_0721	TypeE	-0.5041154967432595	0.26265332549464654	-1.9193189189357305	0.05755864131886651	0.055126065833519367	1	0.08552480172525433
Synpcc7942_0722	TypeE	-0.4742996659039143	0.1284165010691324	-3.6934479755726826	2.4469019708635027e-4	2.338427940795247e-4	0.33229061038700464	9.479433695481808e-4
Synpcc7942_0724	TypeE	-0.6645511412482485	0.1981878232669727	-3.3531381004828544	9.413429562322437e-4	8.881683919503725e-4	1	0.0028521250746617586
Synpcc7942_0725	TypeE	-0.2076097401986038	0.09944475740234006	-2.087689141405844	0.03712523470321325	0.03688284142377542	1	0.060666802865459564
Synpcc7942_0726	TypeE	-0.17364316955031858	0.230222479865253	-0.7542407225043803	0.45193631534557654	0.4485335395666075	1	0.5077992324823154
Synpcc7942_0727	TypeE	-0.40672612380649353	0.08902148129095665	-4.568853695852972	5.438266621490466e-6	5.327948072031427e-6	0.008764474578491697	4.1672954837258255e-5
Synpcc7942_0728	TypeE	-0.20503588902271772	0.16192941859701934	-1.2662053059856526	0.206308981434044	0.20486212151758154	1	0.2605702422811344
Synpcc7942_0729	TypeE	-0.3689908404853937	0.21340884114161068	-1.729032586051785	0.08518102378996602	0.08365579647175479	1	0.12205199407837289
Synpcc7942_0730	TypeE	-0.5906458955026357	0.18149118603764913	-3.25440539784731	0.0013006416737010994	0.0012364684761531307	1	0.0037653361511286775
Synpcc7942_0731	TypeE	-0.5754553235621783	0.09493490297558482	-6.061578044801634	1.9082821071544532e-9	1.8335867376843137e-9	3.3004561278317645e-6	4.018966279691781e-8
Synpcc7942_0732	TypeE	-0.660457852135414	0.3000910977348904	-2.2008578632308597	0.03019502975681364	0.028023248800818367	1	0.04802165817231147
Synpcc7942_0733	TypeE	-0.5211089490158437	0.11358646524098139	-4.587773269555274	5.329090896080026e-6	5.150253278424752e-6	0.008492767656122417	4.082997110684202e-5
Synpcc7942_0734	TypeE	-0.5559943276368211	0.10102080520163992	-5.503760601858629	4.8502956203700327e-8	4.674844403772085e-8	8.195002239812466e-5	6.625625339180738e-7
Synpcc7942_0735	TypeE	-0.1920873902360236	0.3146381311580656	-0.6105025780855663	0.5430022084673385	0.5382787978528972	1	0.5919810583154674
Synpcc7942_0736	TypeE	-0.4503915057412223	0.25627084702629477	-1.7574824095969437	0.0811192810881038	0.07841019819038711	1	0.115651974639186
Synpcc7942_0737	TypeE	-0.4547204578034111	0.18786227755811208	-2.420499015097647	0.01626177318002755	0.015774832353055986	1	0.030444092046618593
Synpcc7942_0738	TypeE	-0.506881992994197	0.16174854480219944	-3.133765398718471	0.0018741455346370185	0.0017909033147400495	1	0.005046117710440947
Synpcc7942_0739	TypeE	-0.9393713947462519	0.20974403147044515	-4.478656141777354	1.3352765004267377e-5	1.1858007339678789e-5	0.019115107831562207	8.134456590304368e-5
Synpcc7942_0740	TypeE	-0.5083875549057485	0.1331441401775349	-3.818324668497334	1.5240021605624423e-4	1.4714748949779476e-4	0.21380530224029579	6.405843364973283e-4
Synpcc7942_0741	TypeE	-0.44851776543599825	0.1335759740677396	-3.3577727474294443	8.511265749898704e-4	8.274169167955547e-4	1	0.002723408492308543
Synpcc7942_0742	TypeE	-0.26108260203375816	0.21085292636806183	-1.2382213826997883	0.2172554714361544	0.2144828920228341	1	0.2718898799347964
Synpcc7942_0743	TypeE	-0.5876525369713187	0.10015454180255096	-5.867457694827685	6.050585485983848e-9	5.823345592766651e-9	1.0377201846310171e-5	1.0554813886889555e-7
Synpcc7942_0744	TypeE	-0.4496031340716695	0.12531292347349182	-3.5878433094474627	3.6322680913809e-4	3.5363384920727097e-4	0.493319219644143	0.001357637078932191
Synpcc7942_0745	TypeE	-0.5256334653180226	0.11453232119891757	-4.589389788102804	5.345421051540233e-6	5.15518998590366e-6	0.008495753096769232	4.082997110684202e-5
Synpcc7942_0746	TypeE	-0.3182441983108009	0.15506364640598194	-2.052345637981359	0.041068957594312755	0.0402907359470651	1	0.0653597566783285
Synpcc7942_0747	TypeE	-0.4045642250654867	0.1223673021718302	-3.306146477736274	0.0010049525661379407	9.830667278060098e-4	1	0.0031249254332450732
Synpcc7942_0748	TypeE	-0.3789235524545402	0.16676138817333203	-2.27224992910641	0.023793494481108072	0.023282719859727227	1	0.04163939936962602
Synpcc7942_0749	TypeE	-0.40674224826003463	0.22248837754591702	-1.8281505431720424	0.06946206191820131	0.0672807613393981	1	0.10175021050985066
Synpcc7942_0750	TypeE	-0.43597344786473213	0.09371513846831735	-4.652113361728889	3.7224024001322934e-6	3.6344750537768988e-6	0.006040497539377206	3.058475659093506e-5
Synpcc7942_0751	TypeE	-0.7535699184916126	0.18851230537717847	-3.997457444403206	8.637891130165117e-5	7.643760759255965e-5	0.11465641138883947	3.7327691790667083e-4
Synpcc7942_0752	TypeE	-0.7186364179068538	0.2982491842448269	-2.4095167929007286	0.01750604887334822	0.01651054259259382	1	0.0315322925907187
Synpcc7942_0753	TypeE	-0.6102334339425531	0.1221899789295664	-4.994136501932848	7.729158827123892e-7	7.084762590013565e-7	0.0012100774503743168	7.50268397875032e-6
Synpcc7942_0754	TypeE	-0.802355557489171	0.3767637730417739	-2.129598477612149	0.036774433571136536	0.03346405364859715	1	0.05602108448277587
Synpcc7942_0755	TypeE	-0.21086832443088296	0.16686520236528582	-1.2637046037272024	0.2072587752259965	0.20571948871237303	1	0.26130811066227977
Synpcc7942_0756	TypeE	-0.39532450556333604	0.20838594482811565	-1.8970785476410807	0.05926573645175239	0.057897297885002974	1	0.08938280631714218
Synpcc7942_0757	TypeE	-0.3901652390125395	0.47162499435517274	-0.8272785447810952	0.41834870784752876	0.3911933561499383	1	0.4515612225000818
Synpcc7942_0761	TypeE	-1.136112492192927	0.41535964444327816	-2.7352500595374414	0.00933074315210507	0.007573674824384078	1	0.016523584541624985
Synpcc7942_0763	TypeE	-0.49396952663041943	0.27681144965994203	-1.7844981746139918	0.07712479270747612	0.074234590007109455	1	0.1102696628553202
Synpcc7942_0764	TypeE	-1.2714801616501785	0.6607165976540089	-1.9243956730688976	0.0694133881060529	0.053320511357884064	1	0.08313413061175472
Synpcc7942_0765	TypeE	-0.432986768199808	0.2818886065640052	-1.5360208185693192	0.12743102006419743	0.12335651521700236	1	0.16825400230394316
Synpcc7942_0766	TypeE	-0.6986800325917993	0.17257805260082174	-4.048487174715475	6.411864956391547e-5	5.966048658021762e-5	0.09086292106167143	3.0942238819850563e-4
Synpcc7942_0767	TypeE	-0.48626312152130613	0.2137703760817935	-2.274698348920201	0.02407778780182263	0.023260186426838907	1	0.04163939936962602
Synpcc7942_0768	TypeE	-0.3278812589465283	0.19376820568733982	-1.6921313679066132	0.09180078987673634	0.09033156979242188	1	0.12960104276998827
Synpcc7942_0769	TypeE	-0.7647009465770753	0.20763830709690229	-3.682850998299647	2.8646991578329677e-4	2.685404829064613e-4	0.37971624282973626	0.0010724551065226262
Synpcc7942_0770	TypeE	-0.5490815820424126	0.13986867526875263	-3.925693733692495	1.003799536899651e-4	9.65021394934676e-5	0.143016170729319	4.5026369540887736e-4
Synpcc7942_0771	TypeE	-0.5046591435628879	0.12458731066691037	-4.050646417050579	5.8964059875185396e-5	5.688524381787783e-5	0.0869775377975352	3.0036046105518123e-4
Synpcc7942_0772	TypeE	-0.8512083527265845	0.20608431806446514	-4.130388768641379	5.281329382262919e-5	4.823181760223804e-5	0.07422876728984434	2.6200857688823834e-4
Synpcc7942_0773	TypeE	0.41084460621517765	0.30303880365173946	1.3557491689656074	0.17826362374872767	0.17322608815352453	1	0.22519391459958188
Synpcc7942_0774	TypeE	-0.9207003512792906	0.15199765209650878	-6.05733271915743	4.01640421886653e-9	3.552663403435574e-9	6.366372818956549e-6	7.124223952634104e-8
Synpcc7942_0779	TypeE	-0.24318495529130998	0.16301928068935112	-1.4917557865730142	0.1400141470800086	0.13430175530653293	1	0.18082772053772472
Synpcc7942_0780	TypeE	-0.5237646950947032	0.1485940021235706	-3.5248037444952933	4.74929344040445e-4	4.5776262827890206e-4	0.6253037502289802	0.00165938952751102
Synpcc7942_0781	TypeE	-0.48505047736144624	0.09830568192573817	-4.934104192755225	9.522305732443164e-7	9.252999137932258e-7	0.0015739351533622771	9.428055878379625e-6
Synpcc7942_0782	TypeE	0.15257355858800478	0.20046389524655647	0.7611024339338016	0.44741462890556283	0.44511754045256635	1	0.5054497372006551
Synpcc7942_0784	TypeE	-0.3037340440176616	0.31950725184845996	-0.950632707897724	0.3451088924575072	0.33756004084543917	1	0.3974556082511226
Synpcc7942_0785	TypeE	-0.6132571235010322	0.09641920774899702	-6.360321120844425	3.132855523075776e-10	2.9912873113791185e-10	5.411238746284826e-7	7.322826729804725e-9
Synpcc7942_0786	TypeE	-0.5203083770719988	0.19960135594740144	-2.6067376877395034	0.009799303449267152	0.009426877075015463	1	0.01985437238704374
Synpcc7942_0787	TypeE	-0.4608898780994563	0.14808407322195627	-3.112352787653606	0.001993151147467021	0.0019259760617690142	1	0.005354667959343056
Synpcc7942_0788	TypeE	-0.5979451524022767	0.09944324829210789	-6.012928606735098	5.692716942021035e-9	4.983156902933669e-9	8.904901385542466e-6	9.488132082858552e-8
Synpcc7942_0789	TypeE	-0.5592951518074527	0.34992962781239983	-1.5983075091523702	0.11372960395305035	0.10870466919300938	1	0.15144737725707516
Synpcc7942_0790	TypeE	-0.2478394206589508	0.3042822520797074	-0.8145050161980159	0.417969205458535	0.41115950696142345	1	0.47250143057254584
Synpcc7942_0792	TypeE	-0.48808758580497374	0.12394608491786459	-3.93790240432697	9.319809289448018e-5	9.017250832953484e-5	0.13399634737768878	4.2493794550293296e-4
Synpcc7942_0793	TypeE	-0.45399462890877773	0.19002784465472483	-2.389095291448856	0.017635088247700572	0.017044876818597742	1	0.03232353400709934
Synpcc7942_0795	TypeE	-0.5832722414076558	0.14702737109785222	-3.967099711110704	8.425891986053817e-5	8.111317993207108e-5	0.1211830908185142	3.900467963570255e-4
Synpcc7942_0797	TypeE	-0.8971421756723985	0.3508168408562574	-2.5572950645205506	0.012596934235655924	0.011368528580704085	1	0.02308293503387941
Synpcc7942_0802	TypeE	-0.46171829118259194	0.20377969493456935	-2.2657718244736937	0.02454183279020926	0.023774655019584087	1	0.042398509661226116
Synpcc7942_0803	TypeE	-0.4984309186892014	0.19492633559887668	-2.5570219496399016	0.011189639513835859	0.010730840846949245	1	0.022006139435457983
Synpcc7942_0805	TypeE	-0.8595234702464953	0.18795199388048386	-4.573101101513479	7.716876554466229e-6	6.53371207419595e-6	0.010715287801681359	5.006523276365596e-5
Synpcc7942_0806	TypeE	-0.49820757036873553	0.20654984759136585	-2.4120452093209943	0.016727170409864534	0.016050736679387466	1	0.030810222648315046
Synpcc7942_0807	TypeE	-0.02605509538490936	0.21079195093840347	-0.123605741438026	0.9017522006811645	0.9012186677298474	1	0.9188245035754643
Synpcc7942_0808	TypeE	-0.6335885125528706	0.12815188572446115	-4.944043616456388	1.0406437296703617e-6	9.410525256815775e-7	0.0015997892936586817	9.53701081134287e-6
Synpcc7942_0809	TypeE	-0.018218569804177204	0.11504000072505007	-0.15836726086016178	0.8742194815696279	0.8739992598061116	1	0.8948878895896362
Synpcc7942_0810	TypeE	-0.6808390371125338	0.2562546500318725	-2.656884614690318	0.008883015944623946	0.008330669245665676	1	0.017804208081723127
Synpcc7942_0811	TypeE	-0.5345525496622161	0.11540743066696958	-4.63187289217772	4.3734795757441335e-6	4.217496854174542e-6	0.006984174790513041	3.4565137261387e-5
Synpcc7942_0812	TypeE	-0.5124321553514734	0.15778764563861872	-3.247606320998651	0.0012819374738711473	0.0012361963191513431	1	0.0037653361511286775
Synpcc7942_0815	TypeE	-0.2804346876666835	0.2467358720039408	-1.1365785014924967	0.25742461882181233	0.2541927316371639	1	0.31296753699285035
Synpcc7942_0816	TypeE	-0.45610647124435166	0.1625153070715216	-2.8065446847023656	0.005266140448101183	0.0051002461819197095	1	0.011942812488097703
Synpcc7942_0817	TypeE	0.18491109492208305	0.271884608977018	0.6801087256017251	0.49713791352164327	0.495019272511051	1	0.5514840985149836
Synpcc7942_0820	TypeE	-0.5295841614046649	0.2185260642831857	-2.423437053798682	0.016660612519029897	0.015835097292180682	1	0.030458324893633253
Synpcc7942_0821	TypeE	-0.719003147662409	0.10383949677187285	-6.924177890056632	1.0241899256729055e-11	9.500425815569676e-12	1.7395279668308076e-8	3.256055029517971e-10
Synpcc7942_0822	TypeE	-0.7468225419659362	0.1333628387899211	-5.599929851091152	3.8605251938334143e-8	3.3049099831677685e-8	5.810031750408937e-5	4.866996342399409e-7
Synpcc7942_0823	TypeE	-0.33971855984394	0.131220204041971	-2.588919612830967	0.009895260032953348	0.009743732263482376	1	0.020453157368223028
Synpcc7942_0824	TypeE	-0.4362156679349668	0.15422693689117023	-2.8284012944041095	0.00492335744927969	0.004767546729603741	1	0.011332693045779385
Synpcc7942_0826	TypeE	-0.6396357142421242	0.20397328381295476	-3.1358798676236224	0.001995051887795499	0.0018769341092897038	1	0.0052415122903868025
Synpcc7942_0828	TypeE	0.02603836675734497	0.42101787953733	0.06184622559488296	0.9508943294970251	0.9499873497943782	1	0.958632844947753
Synpcc7942_0829	TypeE	-1.305404398812227	0.3464527620046663	-3.767914538359619	3.609305532159835e-4	2.879973753333176e-4	0.4057883018446445	0.0011381028354366953
Synpcc7942_0830	TypeE	-0.44411897609479695	0.13335468165184453	-3.330359088961569	9.357746809590452e-4	9.001982153810585e-4	1	0.0028858395169954
Synpcc7942_0831	TypeE	-0.7522012495535577	0.19134168540839996	-3.9311938114690395	1.1268277742665547e-4	1.0444823743757987e-4	0.1540611502204303	4.7903875321128484e-4
Synpcc7942_0833	TypeE	0.13849137920040136	0.193619231498394	0.7152769801255517	0.4751997661547622	0.4729720686606836	1	0.5303702257140919
Synpcc7942_0834	TypeE	-0.308555048652102	0.22592176888156743	-1.365760591286148	0.17388424845431827	0.1710568085295657	1	0.2229889931384726
Synpcc7942_0836	TypeE	-0.627975590294617	0.1535061543999748	-4.090882171788157	5.213263371996992e-5	4.972601923052844e-5	0.07642889155732221	2.6857749641703756e-4
Synpcc7942_0837	TypeE	-1.3218187364118938	0.27282883768270116	-4.844864449223523	6.201749872937498e-6	4.670921422032665e-6	0.0077210331106199945	3.778835571043594e-5
Synpcc7942_0838	TypeE	-0.3962438803084632	0.1613022938894903	-2.4565297290808124	0.014482261244123565	0.014200774640763341	1	0.027854797292236104
Synpcc7942_0839	TypeE	-0.4878587831797091	0.15129979346794495	-3.2244510848130736	0.0013673775303189274	0.0013263232356185285	1	0.003971316243896622
Synpcc7942_0840	TypeE	-0.8468463674875721	0.4636281488071832	-1.826563744385081	0.07807628647621918	0.0673116777219012	1	0.10175021050985066
Synpcc7942_0841	TypeE	-0.6450624691202037	0.1465419251410949	-4.401897057781372	1.3972926408027347e-5	1.2679257647459462e-5	0.020388246297114814	8.597266426424852e-5
Synpcc7942_0842	TypeE	-0.542519482275063	0.1338671263042853	-4.052671460518953	6.2108196358062e-5	5.9028450175764075e-5	0.08995935806786445	3.073719021583295e-4
Synpcc7942_0843	TypeE	-0.45190685186997215	0.22518721017156668	-2.0068051445980046	0.04678251826490321	0.04503737920823504	1	0.07216625322974372
Synpcc7942_0844	TypeE	-0.5695711505924275	0.21069716445813305	-2.7032691780985267	0.007459998041025809	0.007143372970723364	1	0.015705209527838205
Synpcc7942_0845	TypeE	-0.6094523005635899	0.3923308191789244	-1.5534142890916918	0.12616595993936727	0.11806997783049161	1	0.1623354545663579
Synpcc7942_0846	TypeE	-0.43607610543830566	0.15365347460441958	-2.8380491008158604	0.0048044738574576145	0.004636394219560589	1	0.011090866883085927
Synpcc7942_0847	TypeE	-0.5526400602964482	0.13543098398061668	-4.080602858025043	5.279087312384748e-5	5.073708279597783e-5	0.07793215917462194	2.7325543162976635e-4
Synpcc7942_0848	TypeE	-0.4207676606613475	0.07996687297429775	-5.261774595044963	1.7076403687296063e-7	1.6618829629957024e-7	2.881705057834548e-4	2.0609535429255915e-6
Synpcc7942_0854	TypeE	-0.690959988079678	0.10843665350309215	-6.372015049874024	3.2118215861109616e-10	2.784563460225515e-10	5.040059863008182e-7	6.906450161217232e-9
Synpcc7942_0855	TypeE	-0.5508407634233845	0.36991036261958143	-1.48911957892316	0.14227342535248327	0.13443647223382818	1	0.1808799073238873
Synpcc7942_0856	TypeE	-0.5766985918810681	0.4149613879542529	-1.3897644663378794	0.17159255722789557	0.16126568890019763	1	0.21124796634945972
Synpcc7942_0857	TypeE	-0.4498198798152181	0.29306717482440464	-1.5348695400115488	0.12785256572222198	0.12392961721027103	1	0.1686695512211992
Synpcc7942_0858	TypeE	-0.43309208802210314	0.11082877319608572	-3.907758567857171	1.025602907797121e-4	9.996498936471894e-5	0.14794818425978404	4.640207865019829e-4
Synpcc7942_0859	TypeE	-0.26400904440329104	0.15429887421324848	-1.7110237890551154	0.08792866289448172	0.08698809760438028	1	0.1257458312762706
Synpcc7942_0860	TypeE	-0.3920844612730771	0.2295893080629693	-1.7077644624702661	0.08941374082105516	0.08749303395144141	1	0.1261854391725073
Synpcc7942_0862	TypeE	-3.0992132618258124	0.2067373807846749	-14.991063783737129	3.300250709612814e-35	1.811855002492806e-36	3.3954162746715184e-33	2.84612223308245e-34
Synpcc7942_0863	TypeE	0.19290685520074236	0.13767445196611705	1.4011812100637124	0.16190011153089157	0.16081775795362516	1	0.2108077007945643
Synpcc7942_0864	TypeE	-0.8196695687821166	0.446469988837446	-1.8358895094302694	0.08207481588578845	0.06617847978225526	1	0.10038085220794267
Synpcc7942_0865	TypeE	0.06749851939718612	0.21436326230377645	0.3148791386722472	0.7531918327161915	0.7518560729738801	1	0.7882248565267319
Synpcc7942_0866	TypeE	-0.6024924598586199	0.20811649133348994	-2.894977019832485	0.004158504163708246	0.003984589185019143	1	0.009869843119265552
Synpcc7942_0867	TypeE	-0.18924591108089614	0.4111760905381633	-0.46025514478043633	0.6468930554184257	0.6412531611032053	1	0.6891460710829771
Synpcc7942_0868	TypeE	-0.4610339054191153	0.1389582511505317	-3.3177871886116583	9.763948109111804e-4	9.508624089483769e-4	1	0.0030276615555197475
Synpcc7942_0872	TypeE	-0.3514375513717051	0.29160149468626245	-1.2051980451945934	0.23115214638855258	0.22581083327964585	1	0.2832206889984987
Synpcc7942_0873	TypeE	-0.07309702402709718	0.34316465529306744	-0.2130086035948874	0.8319059764415365	0.8294693094178618	1	0.8562703440595123
Synpcc7942_0874	TypeE	-0.6454184232956606	0.09923878465266861	-6.503691329499819	1.2449155669965104e-10	1.1040201780363849e-10	2.0060046634921115e-7	2.9928042517806324e-9
Synpcc7942_0875	TypeE	-0.45957548336037923	0.1916511195177567	-2.3979796440364596	0.0172538259481199	0.016755856124796603	1	0.03194797655591769
Synpcc7942_0877	TypeE	-0.5148895309717549	0.10044103923767413	-5.1262863753666394	3.679852175265003e-7	3.5537824976509797e-7	6.116059678457336e-4	4.059927277619453e-6
Synpcc7942_0878	TypeE	-0.5690720409360802	0.20877195361722398	-2.725806944257722	0.007133927770478175	0.0067534782300922615	1	0.014994471688720744
Synpcc7942_0879	TypeE	-0.6914499148423482	0.24629019226266113	-2.8074602098037973	0.00571173298738308	0.005244294137210161	1	0.012219399812906246
Synpcc7942_0880	TypeE	-1.1753118051384213	0.23221475240166922	-5.061314119722451	1.2966325433653986e-6	1.0768661337188786e-6	0.001827441828920937	1.074017281513273e-5
Synpcc7942_0882	TypeE	-0.33466110499607266	0.29860891504920684	-1.120733803077932	0.2649824909076783	0.25978876842039555	1	0.31833140934145704
Synpcc7942_0888	TypeE	-0.020347631719579783	0.3244927241292184	-0.06270597214215816	0.9501496128117974	0.9495043801979022	1	0.958632844947753
Synpcc7942_0891	TypeE	-1.1282840943949004	0.3633597260128805	-3.1051435082679046	0.0029209752939989373	0.002302495614058907	1	0.006218057639686303
Synpcc7942_0892	TypeE	-0.3767674910089641	0.1902915593617551	-1.9799485183297472	0.048641565608112024	0.04781837465926567	1	0.07561882234288236
Synpcc7942_0896	TypeE	-0.018404921624851574	0.24211658738356256	-0.07601677284379689	0.9395191301355119	0.9390296086882144	1	0.9498221922397186
Synpcc7942_0898	TypeE	-0.6981603588448163	0.30594987080840624	-2.281943630177319	0.025021364845384805	0.022878023039230182	1	0.04115688870753247
Synpcc7942_0899	TypeE	-0.3554437414436771	0.207203818167206	-1.7154304615991525	0.08794968828861016	0.08609711429532327	1	0.12493692105210497
Synpcc7942_0900	TypeE	-0.6863140206242988	0.4102504758466323	-1.6729146241889306	0.09922595535098393	0.09305753216646781	1	0.1328889758589332
Synpcc7942_0901	TypeE	-0.31484098567766705	0.15711211891417948	-2.003925526901238	0.04579877740884336	0.045174703581289416	1	0.07228719545902423
Synpcc7942_0902	TypeE	-0.9750696421792826	0.24373477188125026	-4.000535642301974	9.787849044970156e-5	8.194132300369475e-5	0.12217451259850887	3.9103644015687236e-4
Synpcc7942_0904	TypeE	-0.8748545417537653	0.3066131416965738	-2.8532845556226247	0.0053219123636623275	0.0047223581019326215	1	0.01123945078553408
Synpcc7942_0905	TypeE	-0.5418015986299255	0.44794802804361583	-1.2095188832423465	0.2322669442975027	0.22207212185016673	1	0.27930789265573863
Synpcc7942_0906	TypeE	-0.07708387951625537	0.4978496497414322	-0.15483365220059986	0.8791625247447852	0.8696113825547501	1	0.8918484527288923
Synpcc7942_0907	TypeE	-0.517883349058634	0.3337443032833766	-1.5517368954726638	0.12472232395222786	0.11963592894204027	1	0.16412934938555016
Synpcc7942_0908	TypeE	-0.3674911247598518	0.214462307128129	-1.7135464487020406	0.08839299214004832	0.08642969190474462	1	0.12522672501187054
Synpcc7942_0909	TypeE	-0.39597876184273395	0.22334237501687026	-1.7729674532780604	0.07798365910353526	0.07615044438126947	1	0.1129375197944083
Synpcc7942_0910	TypeE	-0.6563852731021089	0.23836464339227523	-2.753702326657145	0.006579046037548012	0.006215771688664357	1	0.014053098419790506
Synpcc7942_0911	TypeE	-0.4644780737746885	0.2349341708496271	-1.9770562625901884	0.049944990674214436	0.04825011781104992	1	0.07623761280287435
Synpcc7942_0913	TypeE	-0.48070729008219604	0.28445914510424763	-1.689899229311218	0.09436124099777086	0.09062860834107703	1	0.12991249180450964
Synpcc7942_0914	TypeE	-0.7821862822468283	0.19365133592026337	-4.039147360020776	7.003735780230061e-5	6.288561232649423e-5	0.09546035951161824	3.2211787835717835e-4
Synpcc7942_0916	TypeE	-1.1993685455294767	0.8409178852476289	-1.4262611921689514	0.1757107192629571	0.14217278430243804	1	0.18966433008499342
Synpcc7942_0917	TypeE	-1.4146621281869192	0.2731267476307337	-5.179507830919354	2.8242115031750414e-6	1.699469931629802e-6	0.002865306304727846	1.6017504105610885e-5
Synpcc7942_0918	TypeE	-0.5712795474299275	0.11197505725347257	-5.101846441897765	4.3382229628802823e-7	4.1646922787702334e-7	7.159106027206031e-4	4.700865236815503e-6
Synpcc7942_0919	TypeE	-0.26049561573257096	0.6196520848306304	-0.4203901223115747	0.6779406798942584	0.6640527948884674	1	0.7092008602633207
Synpcc7942_0920	TypeE	-0.7091764713947698	0.5182597094077789	-1.3683804828377526	0.18170179230921588	0.16476483301605424	1	0.21553206817159076
Synpcc7942_0921	TypeE	-1.400923091288411	0.4451623660827334	-3.1469935421900637	0.00295814590390738	0.002153300654393616	1	0.005865566088919026
Synpcc7942_0922	TypeE	-0.39193219645199245	0.14381068611961412	-2.725334306005633	0.006674661952625395	0.006544259317610698	1	0.014616029400113941
Synpcc7942_0923	TypeE	-0.6715400355508754	0.2034169520983812	-3.3012982872051375	0.001119858383578005	0.001059605037008318	1	0.0033175086474061454
Synpcc7942_0934	TypeE	2.0460826397893066	0.1978045525380422	10.343961317047036	2.828321516982285e-21	5.974227173422664e-22	1.1112062542566156e-18	4.331314700731432e-20
Synpcc7942_0935	TypeE	-0.4399238724108927	0.16605630875754834	-2.6492451608882055	0.008475281002048297	0.008251914263622791	1	0.017690089860406703
Synpcc7942_0936	TypeE	-0.44547704683428735	0.21979203871461792	-2.0268115689699893	0.04412493575677029	0.04289461934883534	1	0.06904898161618668
Synpcc7942_0937	TypeE	-0.856663556900282	0.2196795413473749	-3.8996055419910807	1.3378411017060494e-4	1.2251542129121016e-4	0.17924006134904047	5.45961156344991e-4
Synpcc7942_0938	TypeE	-0.19194310774787207	0.27081446582663854	-0.7087623888996541	0.4796589460039653	0.476233698060176	1	0.5333930605130314
Synpcc7942_0940	TypeE	-0.6748453354136552	0.30546185129816605	-2.2092622451728947	0.03240800427742771	0.027732811841036757	1	0.04765392007324912
Synpcc7942_0941	TypeE	-0.776110555377965	0.21907548614652728	-3.5426627096875105	5.160321213186057e-4	4.74064105807428e-4	0.645675312109717	0.0017053641974179425
Synpcc7942_0945	TypeE	-1.141655808520103	0.3531483265189237	-3.232794049383458	0.002008407930024019	0.0016635007334897345	1	0.004780028784494131
Synpcc7942_0946	TypeE	-0.7796111037733088	0.11699642180219132	-6.663546557786324	6.322208837082381e-11	5.823137358097247e-11	1.0592286854378893e-7	1.6383005850766135e-9
Synpcc7942_0947	TypeE	-0.5701128073440089	0.1691873987573558	-3.36971199705984	8.448070158473128e-4	8.111483115145249e-4	1	0.0026824816968506657
Synpcc7942_0948	TypeE	-0.4618135339600108	0.1432391965950661	-3.2240723554569146	0.0013764535685065384	0.0013324261765248692	1	0.003980385646195528
Synpcc7942_0949	TypeE	-0.2813872798054395	0.13547773927817786	-2.077000113115735	0.03834532651081748	0.037900898490288285	1	0.062124516221037755
Synpcc7942_0950	TypeE	-0.6782195650093361	0.15467329000912833	-4.384852517000898	1.544512103124358e-5	1.452679324989301e-5	0.02330097637282839	9.681365890067897e-5
Synpcc7942_0951	TypeE	-0.35551256506987833	0.1526556153405509	-2.328853506481142	0.021125463168166284	0.020265590736422454	1	0.037451606409957185
Synpcc7942_0952	TypeE	-0.5209565451097672	0.27657282789365834	-1.8836143415725346	0.061868332911731216	0.059427006048337935	1	0.09166931784052129
Synpcc7942_0953	TypeE	-0.812122494113322	0.27108396884164326	-2.9958337174402683	0.0033059535418267544	0.002961298878758428	1	0.007688771882175809
Synpcc7942_0954	TypeE	-0.6028313697172499	0.15476971605679324	-3.8950214878990863	1.1738693313038682e-4	1.1189503959061215e-4	0.16459760323779046	5.082461436826599e-4
Synpcc7942_0955	TypeE	-0.5034177288274075	0.18858885288478475	-2.669392814722524	0.008119790442148401	0.007837155985588656	1	0.017019630222159698
Synpcc7942_0956	TypeE	-0.09771422600809404	0.27620169591303617	-0.35377851567884644	0.7240608969260167	0.7219160082543695	1	0.7615062538105689
Synpcc7942_0958	TypeE	-0.6354767411550905	0.21123464332799696	-3.0083926156390306	0.0030407971755007923	0.0028541157081559184	1	0.007487296226250418
Synpcc7942_0961	TypeE	-0.6178640322584493	0.15628424048986947	-3.9534634478931996	9.405588555638042e-5	8.864480409423377e-5	0.13190346849221984	4.1983782843625796e-4
Synpcc7942_0962	TypeE	-1.1395706259590546	0.1373142789861145	-8.298995810000868	1.053620412288436e-15	9.130581689545603e-16	1.6855053798901184e-12	4.2220615240837605e-14
Synpcc7942_0963	TypeE	-0.7939757382249654	0.24002327185595546	-3.307911487438818	0.0012182087476572594	0.0010665568065674766	1	0.0033230736865780056
Synpcc7942_0964	TypeE	-0.2920949545838452	0.18064209390308694	-1.6169816695135955	0.10709951101324047	0.10563952768421524	1	0.1478325981326991
Synpcc7942_0965	TypeE	-0.5237422819372161	0.16704809511896976	-3.1352783853309596	0.001879262354999676	0.0018124395395418343	1	0.005099176913487101
Synpcc7942_0966	TypeE	-0.4154249489485558	0.1877160269137192	-2.2130499764918823	0.027820189209641546	0.027135538448835365	1	0.046716697054085876
Synpcc7942_0969	TypeE	-0.4525416229898932	0.17950365685288236	-2.5210718874701663	0.012338149803879886	0.011957301969202472	1	0.024029332848557204
Synpcc7942_0970	TypeE	-0.5813081825865212	0.12809536821006648	-4.538089009067219	7.018437601204633e-6	6.725624552317981e-6	0.011023298641249171	5.132713474137407e-5
Synpcc7942_0971	TypeE	0.058544451034442696	0.17121912380863763	0.34192705658203615	0.732617657476029	0.731795120685642	1	0.7697733272837249
Synpcc7942_0972	TypeE	-0.4356162230214302	0.2114486943301886	-2.0601509240874853	0.04147607873381705	0.03973375932613634	1	0.06456735890497155
Synpcc7942_0973	TypeE	-0.41438844838800554	0.14873037345453752	-2.786172311432216	0.005594584228333245	0.0054637378810300785	1	0.012621502335467768
Synpcc7942_0974	TypeE	-1.9325717833994493	0.5472406733519152	-3.531484185125009	0.002230103834323331	0.001090455078890685	1	0.003380769446889706
Synpcc7942_0975	TypeE	-0.3738881812743964	0.15080865241786146	-2.4792223475243644	0.013737267668575137	0.013307211915333225	1	0.02637265267741258
Synpcc7942_0976	TypeE	-0.21253788416995176	0.4232796430485131	-0.5021216769113375	0.6193733237674652	0.6061792015335781	1	0.6559401807639463
Synpcc7942_0979	TypeE	-0.20443875119723307	0.3002640164622311	-0.6808633069189245	0.49783058423615445	0.4921814829829666	1	0.5492966817187046
Synpcc7942_0980	TypeE	-0.22242351008190883	0.18996867629580103	-1.170843080127443	0.24278113488647962	0.2406282956527892	1	0.29860720033278976
Synpcc7942_0981	TypeE	-0.34077150105361453	0.10718016554090261	-3.1794268961412238	0.001540788170371909	0.0015150321329579922	1	0.004434527283580458
Synpcc7942_0982	TypeE	-0.045835975899173736	0.20689250532039688	-0.22154488306955075	0.8249820535974886	0.8236808037272375	1	0.8516940839417678
Synpcc7942_0983	TypeE	0.6506558553041111	0.2132524157032009	3.051106610720306	0.0025372998002268156	0.002387305890269016	1	0.006401239833793877
Synpcc7942_0989	TypeE	-0.9388917816488627	0.19925228034599798	-4.712075465427517	4.4123015402112375e-6	3.952807861207886e-6	0.0065577082417438825	3.2823977173466364e-5
Synpcc7942_0991	TypeE	0.5401124217792012	0.20979557315829547	2.5744700598218735	0.010606651197717042	0.010279995676202965	1	0.02125372111089528
Synpcc7942_0992	TypeE	1.1052498989483461	0.10801580480625426	10.232297957977634	2.7479472711527287e-23	1.535920474135823e-23	2.86449168426331e-20	1.3786714732123934e-21
Synpcc7942_0993	TypeE	-0.36055040454409487	0.08012746630896961	-4.499710538129598	1.307912308917626e-5	1.144239207344688e-5	0.018456578414469817	7.90069928880856e-5
Synpcc7942_0994	TypeE	-0.7176034326511809	0.2097241196117022	-3.4216542855433207	8.035610309569892e-4	7.363201109726052e-4	0.9800420677045375	0.0024973141488954047
Synpcc7942_0996	TypeE	-0.001055306771646631	0.17305533752174576	-0.006098088546468689	0.9951381553547314	0.9951221261849625	1	0.9961790801161203
Synpcc7942_0999	TypeE	-0.1972488441698019	0.45231396474887703	-0.43608833585165496	0.6643641924928003	0.6585077686518586	1	0.7048359201666708
Synpcc7942_1000	TypeE	-0.5639260107189805	0.0823917162627901	-6.844450344016706	1.1859870804434688e-11	1.1401652495814237e-11	2.0865024067340052e-8	3.837877670466042e-10
Synpcc7942_1004	TypeE	-0.6660337934472328	0.24127240874711775	-2.760505425820636	0.006580249265871011	0.006042648600881802	1	0.013723364593568911
Synpcc7942_1005	TypeE	-0.35958780407432006	0.2559318928701232	-1.405013654381866	0.16273633814872612	0.1587756290538578	1	0.20864036653994716
Synpcc7942_1006	TypeE	-0.5420580492188026	0.21620995370005194	-2.5070910933675132	0.012882711730628838	0.012454859844638741	1	0.024896511990608723
Synpcc7942_1007	TypeE	-0.2326883099218838	0.22831979305015004	-1.0191333252950796	0.3102071535942633	0.3058141964861726	1	0.3648479496053388
Synpcc7942_1008	TypeE	-0.22082606680346434	0.31696273065981423	-0.6966941076756111	0.48817703578420946	0.48180319338299726	1	0.5387009110442953
Synpcc7942_1009	TypeE	-0.9181733049786936	0.7726771940199667	-1.188301288150828	0.24935649431863066	0.22174977273340912	1	0.279223995726437
Synpcc7942_1010	TypeE	-1.1713033893521672	0.19544062779330204	-5.993141766771939	9.85375559529722e-9	8.19453729930796e-9	1.4561692780870246e-5	1.4171286980913306e-7
Synpcc7942_1011	TypeE	-0.7659733095838315	0.14155661602263125	-5.411073894712008	1.043812211840629e-7	9.701925068720643e-8	1.69201573198488e-4	1.2878963911646769e-6
Synpcc7942_1012	TypeE	-0.43565692933161093	0.20418283549375368	-2.133660884266339	0.03403603099033062	0.0331211122663321	1	0.05549626366403201
Synpcc7942_1014	TypeE	-0.19918051561908987	0.10647950265899486	-1.8705996050429907	0.06178777534296374	0.06136458163231669	1	0.09404246859911948
Synpcc7942_1015	TypeE	-0.24555661070345536	0.10909490345057185	-2.250853183207691	0.024721168707151905	0.02448746564391172	1	0.043385388867815816
Synpcc7942_1016	TypeE	-0.1452972702230247	0.3280493819391454	-0.44291279978688686	0.6590392593660833	0.6546440747490299	1	0.7015372830596484
Synpcc7942_1017	TypeE	-0.492020308612961	0.21234331005330415	-2.3170982334665973	0.02151569482935314	0.020675999867483457	1	0.037986607943670876
Synpcc7942_1018	TypeE	-0.6344529496441038	0.18911370167150868	-3.3548756332111322	9.179144905501368e-4	8.719506480789239e-4	1	0.002809618754920977
Synpcc7942_1019	TypeE	-0.6174424884061499	0.10603628572817297	-5.822935839048354	8.265778338379714e-9	7.470880566363507e-9	1.3283225646994316e-5	1.3039453581106677e-7
Synpcc7942_1022	TypeE	-0.47285401307992053	0.14759639509480307	-3.2036962201969788	0.0015925063065125903	0.001497083846473419	1	0.004398943274342426
Synpcc7942_1023	TypeE	-0.29595729389713643	0.3819811249819664	-0.774795597324629	0.4411075267516681	0.43376933248383814	1	0.4946492387973593
Synpcc7942_1024	TypeE	-0.5025090460907319	0.11615495784636293	-4.326195415226235	1.7727737684477324e-5	1.7130654516873148e-5	0.027323393954412672	1.1096661087390338e-4
Synpcc7942_1025	TypeE	-0.7107310202362491	0.24557213959121846	-2.894184256485032	0.004523075806268233	0.004172641207758006	1	0.01025479618855781
Synpcc7942_1026	TypeE	-1.0524585418599015	0.10674153617441119	-9.859878165330397	9.248033133392832e-22	8.208719660963835e-22	1.5260009849731769e-18	5.730902429969195e-20
Synpcc7942_1027	TypeE	-0.6663949143470618	0.313524677301643	-2.125494299467602	0.035913245336248394	0.034032422726052086	1	0.056770899857175386
Synpcc7942_1028	TypeE	-0.5418812971745426	0.1696594844538831	-3.193934597401402	0.0015614118639996266	0.0014982077358768368	1	0.004398943274342426
Synpcc7942_1029	TypeE	-0.34242944575894496	0.23202452490911604	-1.4758329788330544	0.1437275717242146	0.13862977744946547	1	0.1854628321449556
Synpcc7942_1031	TypeE	-0.4696052663200466	0.36520426905289655	-1.2858701447765073	0.20607091646016382	0.19293443088229764	1	0.24773937480458516
Synpcc7942_1032	TypeE	-0.5516476793143137	0.2551407793975704	-2.1621305720584734	0.03215210899145928	0.030754958878968026	1	0.05206127071739988
Synpcc7942_1033	TypeE	-0.5804407967130092	0.32436248133871903	-1.7894819225620537	0.07693873510290523	0.0734171951833465	1	0.10940032641945308
Synpcc7942_1034	TypeE	-0.43568877191955807	0.12561078978107518	-3.4685616791273453	6.249763795440992e-4	5.890559479295525e-4	0.792280249965248	0.0020524407797545404
Synpcc7942_1035	TypeE	-0.4286504774053168	0.18812234670133562	-2.278572880476796	0.02384140868059261	0.023029470033299526	1	0.04138279410178228
Synpcc7942_1036	TypeE	-0.19838184656403962	0.23774570263551528	-0.8344287377853309	0.40529135251090154	0.4020931150219381	1	0.4627632686186837
Synpcc7942_1038	TypeE	-0.04004112253873274	0.28418512097752224	-0.14089802591001874	0.8882230492590238	0.8870609926623092	1	0.9058017178594002
Synpcc7942_1039	TypeE	-0.30946713435148643	0.5886093992211698	-0.5257597564037612	0.6030527176823675	0.5894110214378926	1	0.6403687466342521
Synpcc7942_1040	TypeE	-0.5494281677116227	0.2813456587015727	-1.9528581683018218	0.05292066599591818	0.05103467416494399	1	0.08023382885814798
Synpcc7942_1041	TypeE	-0.9011548801105473	0.26833310781613473	-3.3583439905896	0.001066655840069456	9.138264735689495e-4	1	0.002919598140131305
Synpcc7942_1042	TypeE	-0.918484784869613	0.30175413474079893	-3.0438183909512095	0.0033042994857387068	0.0028513550048264932	1	0.007487296226250418
Synpcc7942_1043	TypeE	0.02068134844406363	0.25859603032894546	0.07997550626649623	0.9364033875298181	0.9357702758510082	1	0.9473291997739799
Synpcc7942_1045	TypeE	-0.3748952033570831	0.11050377424844407	-3.3926008944654824	7.310598023590927e-4	7.173937315923713e-4	0.956285844212631	0.0024453656131132365
Synpcc7942_1046	TypeE	0.042196890151210475	0.277863079169222	0.15186216994850207	0.8795158416898902	0.8785804909451461	1	0.8986024012108521
Synpcc7942_1049	TypeE	-0.2303462352564751	0.2924796100860561	-0.7875633969448348	0.4347453369427454	0.4245949915854828	1	0.48565628588509413
Synpcc7942_1050	TypeE	-0.616911900372225	0.18565593287493012	-3.3228773830126768	0.0011056730585023108	0.0010227708957309238	1	0.003223951736543129
Synpcc7942_1051	TypeE	-0.9929394515790981	0.489513160854718	-2.028422381627838	0.050408610179665976	0.04257548643628996	1	0.06859383925846715
Synpcc7942_1055	TypeE	-0.3644690477985424	0.19896273449459936	-1.8318457912450712	0.07461974156277765	0.06693242376380347	1	0.10142091542987905
Synpcc7942_1056	TypeE	-0.655957146700113	0.2139972854326617	-3.065259194171051	0.002454758398720856	0.002292057321162466	1	0.006203296049131938
Synpcc7942_1059	TypeE	-0.3749535964397007	0.18449502197013262	-2.0323236499053126	0.04434699471940174	0.04245255281482076	1	0.06845428747300011
Synpcc7942_1060	TypeE	-0.45909286902902	0.1501360857750572	-3.0578449322094374	0.0023705346549087653	0.0023102902053964126	1	0.00623018174130506
Synpcc7942_1061	TypeE	-0.2572208062541617	0.20252607872241463	-1.2700626402129305	0.205351286880316	0.2032144221483012	1	0.25899877332626625
Synpcc7942_1062	TypeE	-0.24729523402615466	0.42967304058072675	-0.5755428213320565	0.5682304673647214	0.5574337673811309	1	0.6101989846187177
Synpcc7942_1063	TypeE	-0.11799540931470201	0.42770770202759933	-0.27587861699784855	0.7838014896762688	0.7791057492495544	1	0.8118376657464954
Synpcc7942_1064	TypeE	-0.5849269561263355	0.24960286953472702	-2.3434304149494367	0.020475231661760324	0.019548858981681873	1	0.036269290531958986
Synpcc7942_1065	TypeE	-0.4467608020428618	0.09708484338462853	-4.601756427343607	4.742631178963905e-6	4.629021848529377e-6	0.007656402137467589	3.761080251930118e-5
Synpcc7942_1066	TypeE	0.019518627682248182	0.5078339147113191	0.03843506137896215	0.9694705648008173	0.9689062913871934	1	0.9735545625079208
Synpcc7942_1067	TypeE	-0.45504212410738193	0.2278056298147682	-1.9975016617340966	0.04732898989118169	0.04576488168860113	1	0.07304555629382992
Synpcc7942_1069	TypeE	-0.649682360478276	0.13762387966967898	-4.720709531206543	3.245834104044452e-6	3.056344080216577e-6	0.0050979819258012505	2.642756234499196e-5
Synpcc7942_1071	TypeE	-0.0740731196837639	0.23613745030062694	-0.3136864550263472	0.7542658542969239	0.7522634041865203	1	0.7882248565267319
Synpcc7942_1073	TypeE	-0.2829869174483094	0.18549696134840918	-1.5255609331345863	0.12841437302099998	0.12672740929271878	1	0.17173340511630114
Synpcc7942_1074	TypeE	-0.5469800104252948	0.23221593333314366	-2.3554801023949614	0.019801757840691117	0.018927066059169887	1	0.035324276753995285
Synpcc7942_1075	TypeE	-0.5954091864325359	0.13450091214721155	-4.426804078331151	1.1733112265718478e-5	1.0886122402297655e-5	0.01760194991002259	7.600126195678178e-5
Synpcc7942_1076	TypeE	-0.8263254676556379	0.3713851647479675	-2.2249824335778348	0.0302809644599318	0.027137816060596304	1	0.046716697054085876
Synpcc7942_1077	TypeE	-0.4710864469260379	0.25132680912673105	-1.8743979146629497	0.06343533961342698	0.060966607646218134	1	0.09373740245768448
Synpcc7942_1078	TypeE	-0.20900940232280413	0.16916120774917956	-1.235563431497301	0.21755941408081791	0.21595033312074943	1	0.27301567936459603
Synpcc7942_1079	TypeE	-0.5216188742441887	0.23855816262716004	-2.1865480036389333	0.03413733787364149	0.02999461153044233	1	0.05093679525665206
Synpcc7942_1080	TypeE	-0.2586128616873325	0.40911230975079654	-0.6321317044819842	0.5297428606145944	0.522169534458377	1	0.5766195503538609
Synpcc7942_1081	TypeE	-0.4411263977881252	0.4113705174692157	-1.0723335267242047	0.29016117068837016	0.2763115095613863	1	0.3353813235822364
Synpcc7942_1082	TypeE	-0.6035842155899898	0.09004052460107684	-6.703472889170297	3.165201973165617e-11	3.036013987974487e-11	5.5407255280534393e-8	9.308948770220416e-10
Synpcc7942_1084	TypeE	-0.18702482448338456	0.2820392018340285	-0.6631164152614607	0.5086559309353134	0.5043673586038538	1	0.5592543946872144
Synpcc7942_1085	TypeE	0.08755382107436688	0.12140766538710877	0.7211556271607827	0.47104657051847376	0.4703695776190062	1	0.5280801988158587
Synpcc7942_1088	TypeE	-0.9305928970195644	0.35739234967885575	-2.603841122664693	0.011644221478729943	0.010213189044964183	1	0.021188532477856386
Synpcc7942_1089	TypeE	-0.4965126554426607	0.18411186674547766	-2.696798768159014	0.00744288156925444	0.0071436974503933815	1	0.015705209527838205
Synpcc7942_1090	TypeE	-0.25047149638223615	0.16080067911122958	-1.5576519811149503	0.12047002286618397	0.1190098683763638	1	0.1633893677272001
Synpcc7942_1091	TypeE	-0.3630489454764456	0.12482399620019577	-2.90848680164172	0.0038787701852193734	0.003763467857312871	1	0.009383778982850213
Synpcc7942_1092	TypeE	-0.23202061642577676	0.3802551020780946	-0.6101709488124782	0.543753007256399	0.5374138118977423	1	0.5913748017672178
Synpcc7942_1093	TypeE	-0.501734256697675	0.17597631509052267	-2.8511465104811498	0.004670035635974775	0.004518099298361435	1	0.010890814804873791
Synpcc7942_1094	TypeE	-0.20981003986429161	0.15828499939087504	-1.3255206789758938	0.18586553234922504	0.1844111607340211	1	0.2382556805919327
Synpcc7942_1095	TypeE	-0.5037115041586276	0.440538960636444	-1.1433983124464602	0.25842881188641526	0.24801094284584724	1	0.30621132453106376
Synpcc7942_1098	TypeE	-0.7899785074919632	0.1343675479226094	-5.879235869861677	7.550652253605235e-9	7.013296947103644e-9	1.2490681862791589e-5	1.2590537852657493e-7
Synpcc7942_1099	TypeE	-0.773825663261025	0.17670116167670702	-4.379290186426837	1.6574833612339135e-5	1.5436452248752224e-5	0.024698323598003558	1.0174025345768511e-4
Synpcc7942_1101	TypeE	-0.27304683677381675	0.1634648528892724	-1.6703703086483848	0.09591032583014052	0.09469284085854243	1	0.13471396605158678
Synpcc7942_1102	TypeE	-0.12249592604614237	0.3019249388459061	-0.40571648872192306	0.687168296038164	0.6788750634134673	1	0.7233914610143504
Synpcc7942_1103	TypeE	-0.010180098459196808	0.1772479299781884	-0.057434230461532274	0.954237658880896	0.9540718071805425	1	0.9622393560916654
Synpcc7942_1106	TypeE	-0.46146200975301804	0.194163558225863	-2.3766664247892337	0.018555931708864444	0.01783885990648029	1	0.033626250923715344
Synpcc7942_1107	TypeE	-0.45267774083548457	0.1371331134521493	-3.3010097228882667	0.0010323556673842355	0.0010066522969480512	1	0.0031891421508354226
Synpcc7942_1108	TypeE	-0.8453324766871169	0.5616313683207895	-1.5051375766538106	0.1431037147146806	0.12754213602208603	1	0.17271330919657485
Synpcc7942_1110	TypeE	-0.32779121449694304	0.1931725352086186	-1.6968831213140194	0.09081437391965448	0.08955045704594844	1	0.12870759231114157
Synpcc7942_1111	TypeE	-0.49387586636748937	0.11368668870721207	-4.344183756107225	1.6149291302802773e-5	1.564874674645934e-5	0.025006697300842023	1.024232208926245e-4
Synpcc7942_1112	TypeE	-0.07960744914872761	0.16997547076808237	-0.46834669019593694	0.639837673974446	0.6387674823249692	1	0.686866345797243
Synpcc7942_1113	TypeE	-0.7208305749166126	0.12846540909044876	-5.61108690674154	3.2466591616777775e-8	3.045448279142504e-8	5.3630344195699496e-5	4.5810870631686447e-7
Synpcc7942_1115	TypeE	-0.6356434889951833	0.22730524209340316	-2.796431279547824	0.005748409160096277	0.005454278975835264	1	0.012621502335467768
Synpcc7942_1117	TypeE	-0.09360870561675944	0.3176945239004998	-0.29465004453799515	0.7689474127139108	0.7662040972485634	1	0.8006068311050677
Synpcc7942_1118	TypeE	-0.8339407855319219	0.20580688814952036	-4.052054783152142	7.103610772152876e-5	6.532928364623314e-5	0.09903919400768944	3.328262153328364e-4
Synpcc7942_1119	TypeE	-0.31953297912719403	0.25778858446782765	-1.2395156278422101	0.21770023964369953	0.21335401155781886	1	0.2706408558455508
Synpcc7942_1120	TypeE	-0.9431103148878993	0.4684491629882103	-2.0132607535721756	0.05205840698004087	0.045060838223558816	1	0.07216625322974372
Synpcc7942_1121	TypeE	-0.4916114380490029	0.09804015295706364	-5.014388729730996	6.600512208205909e-7	6.368324385417047e-7	0.001088983469906315	6.801113777660488e-6
Synpcc7942_1124	TypeE	-0.7201118289247724	0.1965641607684261	-3.6634950446187506	3.051597431796864e-4	2.869644910895416e-4	0.40461993243625366	0.0011364034993777015
Synpcc7942_1125	TypeE	-0.4271464416158977	0.17307457755674607	-2.4679906641739393	0.014166483583202893	0.013727234477598273	1	0.02708169788966387
Synpcc7942_1126	TypeE	-0.2738172575781132	0.23184319124313188	-1.1810450680475817	0.24091803543565438	0.23489234596738764	1	0.292828070331825
Synpcc7942_1127	TypeE	-0.8833382958223868	0.11974567493956186	-7.376786646099962	7.308061130075103e-13	6.49508390345633e-13	1.1937964214552735e-9	2.5506735745864965e-11
Synpcc7942_1128	TypeE	-0.9861395195855925	0.2620178132307973	-3.763635408700078	2.462197058664043e-4	2.2045293944103584e-4	0.3145863445823581	9.053459495563237e-4
Synpcc7942_1129	TypeE	-0.4397776827861957	0.16546978889593236	-2.657752123336434	0.008250433152705407	0.008041477639072528	1	0.017347743447802474
Synpcc7942_1130	TypeE	-0.4410482057211112	0.09857835903034129	-4.474087518390944	8.69932304196248e-6	8.477144930932356e-6	0.013834700527281606	6.291109525514761e-5
Synpcc7942_1132	TypeE	-0.8092989515452801	0.21034069232281644	-3.847562459779412	1.6886245870232142e-4	1.4563175752822061e-4	0.211894207203561	6.369277562429138e-4
Synpcc7942_1133	TypeE	-0.46443784131935906	0.29842884459501473	-1.5562766459442892	0.12300289649164707	0.11835394307489326	1	0.16260727601761937
Synpcc7942_1134	TypeE	0.019405274540103712	0.8293857551252993	0.023397164009854574	0.9816636823077214	0.9802015810434435	1	0.9822860075847374
Synpcc7942_1135	TypeE	-0.6005592774731611	0.17499994609447406	-3.431768356939653	6.856639072320176e-4	6.54875807356237e-4	0.8768787060500013	0.00225674752626418
Synpcc7942_1136	TypeE	-0.723797733081767	0.08327909369846008	-8.69122970649176	1.2823789336418511e-17	1.1930800818015448e-17	2.209584311496461e-14	6.614576335870329e-16
Synpcc7942_1137	TypeE	-0.36401726604299756	0.12220544702804303	-2.9787319214949957	0.003274121294289672	0.0031012872064105877	1	0.007975342952365563
Synpcc7942_1139	TypeE	-0.09900909258446071	0.14290992649981213	-0.6928076657053691	0.48868801571665277	0.4879332387719583	1	0.5448780539603918
Synpcc7942_1140	TypeE	-0.5593585323868586	0.11701110637891157	-4.780388372497856	2.1696611969245797e-6	2.01702151206882e-6	0.003386579118763549	1.8367563044684666e-5
Synpcc7942_1141	TypeE	-0.503611064190954	0.15632637311642533	-3.2215361627809633	0.0013899494848289542	0.001344963339818246	1	0.00401148084740094
Synpcc7942_1143	TypeE	-0.9536932603658429	0.3374297822509036	-2.8263458370627834	0.005751703507985076	0.0052036240448242186	1	0.012154685656125961
Synpcc7942_1145	TypeE	-0.2942028780785908	0.3936768376366045	-0.7473207716379896	0.4578380950692912	0.4495791551149716	1	0.5086774954332062
Synpcc7942_1146	TypeE	0.11415980646593066	0.3637145830421482	0.31387195286778347	0.7545652582631555	0.7508026010502908	1	0.7880082978729389
Synpcc7942_1147	TypeE	-0.49562265117024323	0.18388457550561912	-2.695292140776093	0.007578542896696647	0.007286660855141102	1	0.015952794090523786
Synpcc7942_1148	TypeE	-0.5760156312992292	0.15665706763312826	-3.6769208054384594	2.701579923648276e-4	2.557875487663428e-4	0.36245095660190774	0.0010265259731747013
Synpcc7942_1149	TypeE	-0.5069040687978172	0.15457917045372	-3.279252096579086	0.001137122677873826	0.001100580903179403	1	0.003400975413923238
Synpcc7942_1150	TypeE	-0.848094708294093	0.2182192456024604	-3.886434058337386	1.3851116214029353e-4	1.2161342529046616e-4	0.1782852814758234	5.458126349345922e-4
Synpcc7942_1152	TypeE	-0.38854537192106486	0.17313492851932208	-2.244176696429587	0.02557788061326303	0.025031419199282746	1	0.04392727244991937
Synpcc7942_1153	TypeE	-0.5476655935979546	0.09917727534106523	-5.5220875116256485	4.418564305570353e-8	4.253313243790586e-8	7.460311429608688e-5	6.073860200413072e-7
Synpcc7942_1154	TypeE	-0.627686635274402	0.11054843616407249	-5.677933194304163	1.9838606645609402e-8	1.85334494153041e-8	3.276713856625765e-5	2.960640012529511e-7
Synpcc7942_1155	TypeE	-0.5343563239592168	0.1751814253935756	-3.0503024093946736	0.0025384147476735738	0.0024288827190085223	1	0.006466728708094724
Synpcc7942_1156	TypeE	-0.5028678411572114	0.08931789589287	-5.630090544904495	2.267102163729946e-8	2.1989946801251177e-8	3.881225610420833e-5	3.4257065884593777e-7
Synpcc7942_1157	TypeE	-0.575764856559154	0.08591973812874597	-6.7011942668680184	3.1898251682571165e-11	3.061829303732975e-11	5.584776650008947e-8	9.308948770220416e-10
Synpcc7942_1158	TypeE	-0.590547514036534	0.24871372444427084	-2.374406620929589	0.018895792221480308	0.01802154679517834	1	0.03383527461046929
Synpcc7942_1159	TypeE	-0.39228818478466854	0.15499519087171928	-2.5309700422211368	0.012129153034049598	0.011680893654512279	1	0.02354918132487235
Synpcc7942_1160	TypeE	-0.28117503606431854	0.13702500008503724	-2.05199807254021	0.0407428186932829	0.04026530177405161	1	0.0653597566783285
Synpcc7942_1161	TypeE	-0.4352195465173238	0.16933096125274444	-2.5702301770301323	0.010589633793873472	0.010344153885800992	1	0.02131008751337144
Synpcc7942_1162	TypeE	-0.653777303052876	0.17058302858382104	-3.832604617707459	1.5560945687514107e-4	1.4703835206023028e-4	0.21379376389557483	6.405843364973283e-4
Synpcc7942_1163	TypeE	-0.7667285583317677	0.12507472285181515	-6.130163959988663	1.7732435485483783e-9	1.6384794071536731e-9	2.9509014122837654e-6	3.633569038217263e-8
Synpcc7942_1164	TypeE	-1.0070633831525952	0.3070115199812092	-3.2802136649928744	0.00145580602981694	0.0012840411506640128	1	0.003866481739619272
Synpcc7942_1165	TypeE	-0.44575249583590687	0.49896480908903473	-0.8933545767480513	0.3765276963331994	0.3644554115759358	1	0.42564959778230416
Synpcc7942_1166	TypeE	-0.41293503229322165	0.20264785929566992	-2.0376974803900385	0.04270530722085331	0.04160587249330273	1	0.067319373090022
Synpcc7942_1167	TypeE	0.12624366801527648	0.24947893031066856	0.5060293783449731	0.6135596322108845	0.611035974775618	1	0.660437392461032
Synpcc7942_1168	TypeE	-0.40471550120160626	0.12189399895658719	-3.3202249878252545	0.0012411477127380317	0.001104557372251358	1	0.0034076769994988705
Synpcc7942_1169	TypeE	-0.37241660581475616	0.15545241037620125	-2.395695280076344	0.01707971819281657	0.016762094861433735	1	0.03194797655591769
Synpcc7942_1171	TypeE	-0.3035021581156017	0.21862816883929587	-1.3882115910630577	0.16666467406863714	0.16430829308309244	1	0.2150841197650203
Synpcc7942_1172	TypeE	-0.5337195914294915	0.10351074824783024	-5.1561755707884105	3.2672776788447796e-7	3.136692372886927e-7	5.407657650857063e-4	3.6497932857357145e-6
Synpcc7942_1173	TypeE	-0.6440601743485335	0.16059969714916944	-4.010344887203072	7.440143787676995e-5	7.063199443092791e-5	0.10665431159070114	3.5409922739973167e-4
Synpcc7942_1183	TypeE	-0.5571482462943457	0.24167990929301514	-2.3053146946478433	0.022483907029768293	0.021556408394539393	1	0.039335750071352135
Synpcc7942_1184	TypeE	-0.2540231046075073	0.23697339955198604	-1.071947759063907	0.28542048639267925	0.2820405077615793	1	0.3416750367163091
Synpcc7942_1185	TypeE	-0.461124837103177	0.3602642125244558	-1.2799629301838424	0.20556815693170946	0.197349115639959	1	0.2523765827553071
Synpcc7942_1187	TypeE	-0.5085023763640497	0.16448241904614913	-3.0915302639206583	0.0021891521444275188	0.0021055268555428136	1	0.005785594931046944
Synpcc7942_1190	TypeE	-0.591108049137726	0.13064424494392418	-4.524562481810389	8.080238164906683e-6	7.621861322240299e-6	0.012454121400540648	5.701273250961494e-5
Synpcc7942_1192	TypeE	-0.05963185729896129	0.19494696772047007	-0.30588758571749636	0.7600781808912891	0.7585387313716775	1	0.7934769748255339
Synpcc7942_1195	TypeE	-0.6141392471568551	0.1979803552734023	-3.1020211389597487	0.002208754944478228	0.0020866763043021464	1	0.005750562622236178
Synpcc7942_1196	TypeE	-0.9380889202092743	0.46677445045523636	-2.009726366330406	0.052449710868418785	0.04446972813100407	1	0.07140156518478934
Synpcc7942_1199	TypeE	-0.40338733484728817	0.19241170129109203	-2.096480266743338	0.03711381476101754	0.036246948894172064	1	0.059725086246078966
Synpcc7942_1200	TypeE	-0.0057535539159772366	0.16804716739624684	-0.0342377322100922	0.9727112130527997	0.9726088131348641	1	0.9762340856012881
Synpcc7942_1201	TypeE	0.3576263731275751	0.17979794437309135	1.9890459503000728	0.04755000906857294	0.04668893020322348	1	0.07420626765014862
Synpcc7942_1202	TypeE	-0.5078547827491169	0.09520413877099067	-5.334377153190147	1.2062224935121272e-7	1.1243976014730055e-7	1.9587006217659756e-4	1.471867693594872e-6
Synpcc7942_1203	TypeE	-0.19723903840220353	0.23391614684569723	-0.8432040329918407	0.4003810392334326	0.39717291341676003	1	0.457902716691494
Synpcc7942_1204	TypeE	-0.9141833379931602	0.258779375530265	-3.5326746427141136	5.714626496618865e-4	5.139555640757608e-4	0.6948679226304286	0.0018142438919153728
Synpcc7942_1205	TypeE	-0.9049815231841926	0.2256469914759494	-4.010607530216728	8.884051182235508e-5	8.059145384268248e-5	0.12048422349481032	3.8852913169681966e-4
Synpcc7942_1206	TypeE	-0.43509000785085866	0.48730704333527647	-0.8928457197601154	0.3782159653450442	0.3626195822546174	1	0.42403096312031874
Synpcc7942_1207	TypeE	0.5829942992946773	0.4089997098273782	1.4254149459928345	0.1603766237529853	0.15132021570667983	1	0.20016744323304664
Synpcc7942_1212	TypeE	-0.6101820227636336	0.22018892070530852	-2.771174956528695	0.006230920450483011	0.005898929636396712	1	0.01347816044194885
Synpcc7942_1213	TypeE	-1.0032700459605317	0.28234647469555957	-3.553329458220822	5.635518170458666e-4	4.970492435696205e-4	0.674495823523975	0.0017711490059144322
Synpcc7942_1214	TypeE	-0.39286272957548607	0.14026148717656897	-2.8009308719287183	0.0053403592539608205	0.005218850921470828	1	0.01217516582546103
Synpcc7942_1215	TypeE	-0.3823041447106372	0.15488907711774594	-2.468244706629709	0.013985877174244465	0.013734802749346768	1	0.02708169788966387
Synpcc7942_1216	TypeE	-0.29716219917101333	0.32421776405082764	-0.9165512569645233	0.3617233403613511	0.35620116995987466	1	0.417302178604328
Synpcc7942_1218	TypeE	-0.16951035635567033	0.2626889231439771	-0.6452893191189619	0.5194829982584573	0.5172079897330347	1	0.572146162351391
Synpcc7942_1221	TypeE	-0.143984632088726	0.6431890243660909	-0.22386052409808022	0.8252553261349317	0.8152320908931662	1	0.8457416022749688
Synpcc7942_1222	TypeE	0.1837227562343895	0.21997508278273542	0.8351980320236926	0.40455993854744265	0.4021253230755459	1	0.4627632686186837
Synpcc7942_1223	TypeE	-0.5884400533177686	0.15415148021703776	-3.81728448205151	1.6120330743916105e-4	1.4927742878747288e-4	0.21645227174183568	6.453852139091431e-4
Synpcc7942_1224	TypeE	-0.7192490429475257	0.1776248791898229	-4.049258449763018	6.865546586215891e-5	6.386442436630364e-5	0.09688233176368262	3.262450946625538e-4
Synpcc7942_1226	TypeE	-0.319414650734594	0.11854344708285242	-2.694494369742333	0.007259627544425764	0.0071485781299125625	1	0.015705209527838205
Synpcc7942_1227	TypeE	-0.5432396510949898	0.17239772264209569	-3.151083684688668	0.0017973918290338118	0.0017113827442442682	1	0.00487304603157167
Synpcc7942_1228	TypeE	-0.34068779651381237	0.2174874621791467	-1.5664709730861832	0.11891115528640037	0.11681163587207843	1	0.1609404978273817
Synpcc7942_1233	TypeE	-0.13513690350482285	0.4057034569806544	-0.3330928075164682	0.7403540633717784	0.7352796309128246	1	0.7730073085726014
Synpcc7942_1234	TypeE	-0.21402611221527443	0.2507554002100388	-0.8535254356875305	0.39532959263944534	0.3904119663456024	1	0.4509353900499145
Synpcc7942_1236	TypeE	0.9443758471967525	0.23802542008133193	3.9675419830120022	1.37517685635454e-4	1.164648268912487e-4	0.17085390104946185	5.239527415035889e-4
Synpcc7942_1237	TypeE	0.7168042532662475	0.17547530379268098	4.084929547197884	6.446460566084064e-5	5.87216456996578e-5	0.08955050969197814	3.0662133557854556e-4
Synpcc7942_1239	TypeE	0.8011146608410965	0.16739934747661753	4.785649842231296	3.133397353667923e-6	2.556192931272846e-6	0.0042816231598820165	2.2836131163266893e-5
Synpcc7942_1241	TypeE	0.990811851217135	0.22577744394318744	4.388444806144824	1.9748783804146317e-5	1.755821089393642e-5	0.027970229954040714	1.1295982093880598e-4
Synpcc7942_1242	TypeE	2.0766640940645393	0.22770541517364926	9.119959191488112	3.9492415115792915e-17	1.3506446097625225e-17	2.500043172670429e-14	7.274185969721014e-16
Synpcc7942_1243	TypeE	-0.375295358276886	0.1561080225807773	-2.404074768692245	0.01672673144497066	0.016324157158163256	1	0.031271378295871684
Synpcc7942_1244	TypeE	-0.19880061548844793	0.20824686269572854	-0.9546391859882057	0.34178010786638713	0.33720210641809567	1	0.3974556082511226
Synpcc7942_1245	TypeE	-0.43157343049796415	0.19264645475085107	-2.240235518769948	0.02612811972568114	0.02522028256256589	1	0.04418237233311961
Synpcc7942_1246	TypeE	0.12543480877636604	0.1918031997496229	0.6539766226012226	0.513665531321502	0.5120030999788066	1	0.5667209885261599
Synpcc7942_1247	TypeE	-0.6256938492768547	0.30261047052655593	-2.0676543286427567	0.04194617690990369	0.039223198591564326	1	0.06384778009075885
Synpcc7942_1248	TypeE	-0.48172933231986437	0.1990423403429796	-2.420235470954436	0.016345209091838234	0.015811547009888384	1	0.030444092046618593
Synpcc7942_1250	TypeE	-0.743637691654415	0.31341387441993435	-2.3727018882962274	0.026015653312213203	0.020097032491285034	1	0.03717655176258321
Synpcc7942_1252	TypeE	-0.374183796126436	0.12762032788429778	-2.932007794758808	0.0035480088358438066	0.0034653771021457553	1	0.008721276151595125
Synpcc7942_1253	TypeE	-0.7497133863133246	0.2533246183477681	-2.959496756387514	0.004065570279776817	0.0035921126611003907	1	0.009016154948301247
Synpcc7942_1254	TypeE	-0.27616780250400114	0.3486298881386826	-0.7921518260480968	0.4330643183535764	0.41998349410200225	1	0.4809653015688179
Synpcc7942_1255	TypeE	-0.568058049070705	0.14263170842673414	-3.9826911935399014	8.018032668795274e-5	7.689288663577541e-5	0.11526243706702735	3.7416262400483504e-4
Synpcc7942_1256	TypeE	-0.48932345208831163	0.2193962089149734	-2.2303186299720794	0.027004790347923857	0.02606899026608391	1	0.04537400429507679
Synpcc7942_1257	TypeE	-0.4845535764785865	0.12231798293100722	-3.9614254982596977	8.432619590517573e-5	8.165608107878968e-5	0.121912529050633	3.9101449296164776e-4
Synpcc7942_1258	TypeE	-0.495539996844677	0.2558145088234395	-1.9371066915782074	0.055734742306195684	0.052593079210955976	1	0.0821358362159503
Synpcc7942_1259	TypeE	-0.7044361709696715	0.16428145679726808	-4.287983468754983	2.6585064394863303e-5	2.437045979600469e-5	0.03826162187972736	1.453744199856609e-4
Synpcc7942_1260	TypeE	-0.7341385109573725	0.18039321560520383	-4.069656990671187	6.135103072488997e-5	5.7465471593007124e-5	0.08780724059411489	3.025765752872023e-4
Synpcc7942_1262	TypeE	-0.213366034125125	0.13400121373052862	-1.592269414471096	0.11194498064501246	0.11110991771916381	1	0.15388846061765157
Synpcc7942_1263	TypeE	-0.4292244078798013	0.17859328930573945	-2.403362464224502	0.01688627917340451	0.01647273244430478	1	0.03149198849646502
Synpcc7942_1264	TypeE	-0.43807793921280563	0.1273775476880162	-3.439208456782218	6.29000442991869e-4	6.132040623779892e-4	0.8233622045355398	0.0021247971646737307
Synpcc7942_1265	TypeE	-0.5914017312675113	0.19748934605692775	-2.9946006864442976	0.0030796489729918272	0.002930512226408159	1	0.007629855727595828
Synpcc7942_1266	TypeE	-0.8591200068051794	0.22211806001428094	-3.8678530091157057	1.4980710252603655e-4	1.3132315839639708e-4	0.19186313441713612	5.82456831946373e-4
Synpcc7942_1267	TypeE	-0.9926534854949755	0.18630605857687177	-5.32807946814782	2.221538941785357e-7	1.7435497299009404e-7	3.0215716819183297e-4	2.148098850237433e-6
Synpcc7942_1272	TypeE	-0.834038041475497	0.20374491424132551	-4.093540418327307	6.02129386254322e-5	5.5289448446121084e-5	0.08464814557101139	2.9355095395558657e-4
Synpcc7942_1273	TypeE	-0.8216978288588003	0.1182824163949804	-6.946914460344683	9.762525012404836e-12	8.97042895873484e-12	1.644279628136096e-8	3.1313794034635333e-10
Synpcc7942_1275	TypeE	-0.6227309565195035	0.13577033644333947	-4.586649579228122	5.8338776391556695e-6	5.544264479850395e-6	0.009114770804874049	4.318569646495039e-5
Synpcc7942_1276	TypeE	-0.035059141722468004	0.1819326934026138	-0.19270391190704106	0.847336265379063	0.8467281302249754	1	0.87265310304761
Synpcc7942_1279	TypeE	-0.7716230966627424	0.3238292224440912	-2.3828087250401326	0.019583668307461836	0.01798030672452699	1	0.03379150366473915
Synpcc7942_1280	TypeE	-0.45418083298159934	0.11988420915387359	-3.7884958843799845	1.6635690456744394e-4	1.6203737047326615e-4	0.23430603770434286	6.941828257775153e-4
Synpcc7942_1281	TypeE	-0.17031516075684702	0.24456041899466482	-0.6964134321366309	0.48721974078433994	0.48409761104268584	1	0.5409152322557574
Synpcc7942_1282	TypeE	-0.5013608069178028	0.19904693039155869	-2.5188070267225022	0.015986670641414853	0.01331923891188158	1	0.02637265267741258
Synpcc7942_1285	TypeE	-0.08539955838152319	0.20487593125802964	-0.4168354860286994	0.6786192421604553	0.67187133138034	1	0.716738800029395
Synpcc7942_1287	TypeE	-0.2220740586903218	0.21597679184023452	-1.0282311205668693	0.30531051296958306	0.30221649837011993	1	0.36101273727989613
Synpcc7942_1288	TypeE	-0.10417287683603607	0.2986811559478109	-0.34877619415079	0.7279980013360788	0.7251301646770516	1	0.7636147264895209
Synpcc7942_1289	TypeE	-0.6623492659427218	0.14026374104534894	-4.722170255879432	3.421276087715513e-6	3.1859120291393257e-6	0.005310915352575256	2.7422119520217483e-5
Synpcc7942_1290	TypeE	-0.547543809633426	0.3482958475214507	-1.572065281656004	0.12237098136399267	0.11432501486250704	1	0.15787740147679544
Synpcc7942_1291	TypeE	-0.6126417281214105	0.28473730281326454	-2.1516033272366535	0.03363605439647966	0.03191688978670051	1	0.0537172653999379
Synpcc7942_1294	TypeE	-0.6106511697357934	0.1274854876433445	-4.789966144571382	2.121785643500376e-6	2.0313174259883497e-6	0.0034085506408084508	1.840881417301942e-5
Synpcc7942_1295	TypeE	-0.5176721854727574	0.15043546088350074	-3.4411579718803784	6.367003692856957e-4	6.166750186463955e-4	0.8269612000048164	0.0021329035048595515
Synpcc7942_1296	TypeE	-0.33792142057664065	0.19388302081384542	-1.7429139444917772	0.0825129637103766	0.08126207208093413	1	0.11902020658318635
Synpcc7942_1297	TypeE	-0.3295102348341207	0.11490984265000857	-2.8675544865006923	0.004441015809487326	0.004295054036490371	1	0.010473708743576131
Synpcc7942_1298	TypeE	-1.0200838850030738	0.23855599899095092	-4.276077270401271	3.3825162325744645e-5	2.9707947265788713e-5	0.04628498184009881	1.7034112665720479e-4
Synpcc7942_1299	TypeE	-0.564432197781696	0.1977468492625196	-2.8543170214175286	0.004699848421311326	0.004512050920983218	1	0.010890161313768713
Synpcc7942_1300	TypeE	0.6534827490872281	0.2531774644168939	2.5811252616511426	0.01092321168675165	0.01022894671344791	1	0.021188532477856386
Synpcc7942_1301	TypeE	-2.054077244629892	0.11911397072911001	-17.24463748506287	1.643356796535523e-52	1.0157555374690474e-52	1.906573143829402e-49	2.127443542365727e-50
Synpcc7942_1302	TypeE	-1.2094971846274931	0.41975697164236736	-2.881422504777321	0.005668726817075108	0.004549163867336932	1	0.01093772179838025
Synpcc7942_1303	TypeE	-0.7419215473145998	0.20953211195314508	-3.540848896137247	5.786957670397271e-4	5.134343292989765e-4	0.6946766475415153	0.0018142438919153728
Synpcc7942_1304	TypeE	-0.7445849588808764	0.25195485296573106	-2.9552316620079115	0.0036710625414582408	0.003415922767108566	1	0.00863138661662151
Synpcc7942_1305	TypeE	-0.5435086252246031	0.1252029088744544	-4.341022346130946	1.7179637239323723e-5	1.6474545502120802e-5	0.0262933746213848	1.070845457637852e-4
Synpcc7942_1307	TypeE	-0.6593397010155659	0.17870917398708736	-3.6894563737573236	2.7103643232298313e-4	2.563647589748417e-4	0.3630124987083759	0.0010265259731747013
Synpcc7942_1311	TypeE	-0.020345981668956136	0.19332605133913197	-0.10524180020242216	0.9162825202093232	0.9158594745558437	1	0.9301697788457788
Synpcc7942_1314	TypeE	-0.9092102461478386	0.13321035747821616	-6.825372015809817	2.632964776983083e-11	2.3818940129868794e-11	4.3517203617270284e-8	7.60994951606825e-10
Synpcc7942_1315	TypeE	-0.7266128275139936	0.14452707013942068	-5.027520635497926	7.192320750160262e-7	6.38619171695441e-7	0.0010914001644275087	6.801113777660488e-6
Synpcc7942_1316	TypeE	-0.3906095488753979	0.11566262746695297	-3.3771457334998076	7.890472502015827e-4	7.687678728345471e-4	1	0.00256937489413674
Synpcc7942_1317	TypeE	-0.04296281618789283	0.24024999452813564	-0.17882546167076585	0.8583788527711655	0.8570990058107635	1	0.880933274783691
Synpcc7942_1318	TypeE	-0.3774693007265631	0.17820863084598138	-2.1181314223371976	0.035345284932554975	0.03440697141662136	1	0.05724372561370809
Synpcc7942_1319	TypeE	-0.6779970905681102	0.20880548303851468	-3.2470272365551436	0.0013584277569524629	0.001282629949841115	1	0.003866481739619272
Synpcc7942_1320	TypeE	-0.2955882648974722	0.1557763737587844	-1.897516662925938	0.05867693662763855	0.05769275508802461	1	0.0891400355253495
Synpcc7942_1321	TypeE	-0.22958315425277867	0.16246165582912486	-1.4131528641703084	0.1585149634385731	0.15720736947126002	1	0.20714895922720908
Synpcc7942_1322	TypeE	-0.3315364963697859	0.45647931747526793	-0.7262902910990016	0.47348255703821673	0.4569355796806076	1	0.5145302077048658
Synpcc7942_1323	TypeE	-0.5641625474949566	0.18571036798763677	-3.0378624177434963	0.002647101381046707	0.0025314313983827996	1	0.006730251320100956
Synpcc7942_1324	TypeE	-0.5263750634192961	0.09378292356511582	-5.612696250120853	2.600074601708659e-8	2.4051856006473734e-8	4.2403422139413195e-5	3.685995818878292e-7
Synpcc7942_1326	TypeE	-0.7798273297142188	0.0832639771725165	-9.365722803493725	3.2194669211751133e-20	2.999292646992877e-20	5.569686445465773e-17	1.94954022054537e-18
Synpcc7942_1327	TypeE	-0.06111792330565755	0.4024999002035175	-0.15184580983685778	0.8800026681576478	0.8770410991632682	1	0.8975149141817376
Synpcc7942_1328	TypeE	-0.7240268286005964	0.2715974781460593	-2.6658083629599476	0.008662833936663707	0.007981295308193784	1	0.01731270616334325
Synpcc7942_1329	TypeE	-0.3544996959570508	0.27042994457290687	-1.3108744170950308	0.19395377052293325	0.18749763562526653	1	0.24174626754694079
Synpcc7942_1330	TypeE	-0.6197911070803488	0.19476146472642017	-3.182308717748474	0.0016467621964457906	0.0015716527543817402	1	0.0045520188486931155
Synpcc7942_1332	TypeE	0.7534389880685172	0.23581905673029194	3.1949877101333297	0.0016686746378203397	0.0015300741331941907	1	0.004464690001657971
Synpcc7942_1333	TypeE	0.25691436965789266	0.2436773339892554	1.0543219816629352	0.2940669793088356	0.28928488431942023	1	0.3491049980423221
Synpcc7942_1334	TypeE	-0.26666201356532243	0.20217418348006955	-1.318971636116983	0.18982192013788746	0.1856432933412662	1	0.2395192388420854
Synpcc7942_1335	TypeE	-0.3257469196530798	0.22276243507187662	-1.4623063334173652	0.14618714371067953	0.14269410692447404	1	0.19009073607959967
Synpcc7942_1336	TypeE	-0.47300743547272417	0.15328943045153118	-3.085714612412792	0.0021977759249352776	0.00212724019592987	1	0.005811373578735949
Synpcc7942_1337	TypeE	-0.3680938570753884	0.0769455081693939	-4.78382514889677	1.89984797890515e-6	1.8658465260547727e-6	0.0031383538568241277	1.724078775300611e-5
Synpcc7942_1338	TypeE	-0.7140256254504311	0.2898441312776751	-2.463481397062974	0.01557840270413996	0.01443141294825803	1	0.028219101045089613
Synpcc7942_1339	TypeE	-0.41750046333098645	0.3535848552120796	-1.1807645524878896	0.2417505158863927	0.23402917715015975	1	0.29234261029029235
Synpcc7942_1341	TypeE	-0.5513160457064965	0.1261669227162573	-4.3697352193203365	1.5171187963348585e-5	1.4534888842913607e-5	0.02330097637282839	9.681365890067897e-5
Synpcc7942_1344	TypeE	0.7723905640196094	0.6238781861259219	1.2380470758496949	0.23077898303330432	0.20359091865902432	1	0.2593032984272033
Synpcc7942_1347	TypeE	-0.6464830865128223	0.15931414484359518	-4.057913923132811	6.190264871427614e-5	5.8561519663492824e-5	0.08936487900649005	3.0662133557854556e-4
Synpcc7942_1348	TypeE	-0.6101767379849873	0.3050072857897866	-2.0005316804318105	0.04911191268157924	0.045898934586289915	1	0.07319753950520853
Synpcc7942_1349	TypeE	-0.34783490246009185	0.20846824928178548	-1.66852699947571	0.09660829310849996	0.09500703176854164	1	0.13475414212468095
Synpcc7942_1350	TypeE	-0.5811671738176475	0.3491920016233547	-1.664319832974026	0.10027771120279264	0.09489906877327038	1	0.13475414212468095
Synpcc7942_1352	TypeE	-0.563071514302687	0.10729705337676046	-5.247781710514737	2.031891647952932e-7	1.947986459643474e-7	3.37001657518321e-4	2.353816972069198e-6
Synpcc7942_1354	TypeE	-0.5067941374873788	0.1640827576404156	-3.0886495618144654	0.002196365900413035	0.002117917439454281	1	0.005802724379900174
Synpcc7942_1355	TypeE	-0.4590732282723855	0.1638661812210367	-2.8015129470378537	0.005418100683874502	0.00525277044600773	1	0.012224039865092065
Synpcc7942_1356	TypeE	-0.28298800937059476	0.2868415496430636	-0.9865656133943494	0.3263882764068685	0.3208294179947655	1	0.38107337928174734
Synpcc7942_1357	TypeE	-0.4276087668193838	0.09255279098081841	-4.620160691945053	4.305827762453206e-6	4.21005150709797e-6	0.006976055347261335	3.4565137261387e-5
Synpcc7942_1358	TypeE	-0.5233935570371778	0.17334536101324477	-3.0193686982900396	0.0027718123248940928	0.002666715582508797	1	0.007020612951157935
Synpcc7942_1360	TypeE	-0.359992984302408	0.16148954697293613	-2.229203010661358	0.026711443439680432	0.02604576368207977	1	0.04537400429507679
Synpcc7942_1361	TypeE	-0.24659444963240995	0.2539207340484662	-0.9711473565027664	0.3332923124911129	0.32924067487803255	1	0.3888588171335159
Synpcc7942_1362	TypeE	-0.8654763603901928	0.20182141053853261	-4.288327774941164	2.8682615274131415e-5	2.5839889198526708e-5	0.04041358670649577	1.5126767434541256e-4
Synpcc7942_1363	TypeE	-0.28316351307529325	0.3833844658847115	-0.738588905582951	0.4628566857704872	0.45511995471292876	1	0.5133398406978303
Synpcc7942_1364	TypeE	-0.35224678533468656	0.3146066810710687	-1.1196417829890748	0.2657191869516792	0.26023803808763146	1	0.31833140934145704
Synpcc7942_1365	TypeE	-1.0101324086454205e-4	0.2747699802849601	-3.6762837322979256e-4	0.9997073175470828	0.9997045261653734	1	0.9997045261653734
Synpcc7942_1367	TypeE	-0.5923329336269383	0.12378880889908847	-4.7850281369926	2.2318886536880144e-6	2.126475596305989e-6	0.0035660995750051434	1.9178978464290858e-5
Synpcc7942_1368	TypeE	-0.24091376729185424	0.27029852989760317	-0.8912877453795967	0.37493589347711953	0.3697178890279623	1	0.4307281958082256
Synpcc7942_1370	TypeE	-0.6644988759797006	0.2887372863784969	-2.3013961387329425	0.02384563364412778	0.022103441275903874	1	0.040101046010662944
Synpcc7942_1371	TypeE	-0.5373718984996745	0.14158606321306072	-3.7953728375866316	1.694376393267742e-4	1.629246757703839e-4	0.23542615648820475	6.96401391898353e-4
Synpcc7942_1374	TypeE	0.005659043779545558	0.13161511062807518	0.04299691541905988	0.9657222917903853	0.9656430930274653	1	0.9713112221754386
Synpcc7942_1375	TypeE	-0.6272437925871459	0.21051019505755622	-2.979636175889958	0.0032755506352415437	0.003098100537214164	1	0.007975342952365563
Synpcc7942_1376	TypeE	-0.4996573920102106	0.14912456852924874	-3.350604108619497	8.884962612365088e-4	8.584318957190697e-4	1	0.0027755473815273524
Synpcc7942_1377	TypeE	-0.45132439767921095	0.1071114988786038	-4.213594267695995	3.1271690847211556e-5	2.9730626350249537e-5	0.04629058522733853	1.7034112665720479e-4
Synpcc7942_1380	TypeE	-0.8342608886370557	0.15139628465198388	-5.510444926404762	6.902684747385351e-8	6.303002098117447e-8	1.1017647667509296e-4	8.609535474602455e-7
Synpcc7942_1381	TypeE	-0.6812113676883533	0.18995317504636508	-3.586206798186335	4.0376088437233445e-4	3.810138288372842e-4	0.5288471944261505	0.0014421908983098008
Synpcc7942_1382	TypeE	-0.6332313502540434	0.1861245286019901	-3.4021918282901304	7.701490218589486e-4	7.334133810910427e-4	0.9769066236132689	0.0024954588869252987
Synpcc7942_1384	TypeE	-0.24243362397734827	0.18519712098506977	-1.3090571963961188	0.19150360238331146	0.18992523086042784	1	0.24454170776769565
Synpcc7942_1385	TypeE	-0.41341441157060055	0.29428266227547023	-1.4048208221781486	0.16279355240880988	0.1588323214773603	1	0.20864036653994716
Synpcc7942_1388	TypeE	-0.423913721768842	0.16040691063378326	-2.6427397678436533	0.008611218753386342	0.008398463617584727	1	0.01792877001035924
Synpcc7942_1391	TypeE	-1.3819152233960978	0.1193259411962043	-11.581012557226375	7.959311832697977e-28	6.286131946040352e-28	1.1736208343257337e-24	6.236504588571612e-26
Synpcc7942_1392	TypeE	-0.5678693068221871	0.12474070942045759	-4.552397605084135	6.536608609686014e-6	6.269493775226255e-6	0.010288239285146284	4.823671741347547e-5
Synpcc7942_1393	TypeE	-0.4837723834628734	0.13531170582042787	-3.5752441411453906	3.8393824809907444e-4	3.7288406537354385e-4	0.5186817349345995	0.0014199726529881417
Synpcc7942_1394	TypeE	-0.338081658285786	0.12356266812135971	-2.7361149077303177	0.006412781317891537	0.006283315330052941	1	0.014150596651313971
Synpcc7942_1395	TypeE	-0.19254775137276156	0.2862028758868907	-0.6727666546888849	0.5022542828596713	0.49879627251331077	1	0.5547085390487262
Synpcc7942_1396	TypeE	-0.9460918756921859	0.3472651760499971	-2.72440757364042	0.007681505842929114	0.007013271459859277	1	0.015498261080697231
Synpcc7942_1397	TypeE	-0.713568456212201	0.17544763735207505	-4.067130609346798	6.198188476778822e-5	5.8060691959188634e-5	0.08865867662168105	3.048590650224807e-4
Synpcc7942_1398	TypeE	-0.44973061787122875	0.2629758846661783	-1.7101591594305958	0.08918701169065504	0.08679068506091238	1	0.1256084863667594
Synpcc7942_1399	TypeE	-0.46604952933803095	0.264790671759135	-1.7600677782258496	0.08067808358665514	0.07797636398975723	1	0.11510215044690085
Synpcc7942_1400	TypeE	-0.45765535842015714	0.16879540748166993	-2.7113021926846885	0.007053809399152915	0.0068687350756292676	1	0.015214530690436157
Synpcc7942_1402	TypeE	-0.36760381435893125	0.23046466712303806	-1.5950549771808569	0.11346861496408206	0.11008033074083802	1	0.1530246485593508
Synpcc7942_1403	TypeE	-0.5792057906084772	0.20773427086956428	-2.788205278714742	0.0057358776213051604	0.0054524880642603185	1	0.012621502335467768
Synpcc7942_1405	TypeE	0.0937411696838118	0.25860488948131927	0.3624880019547478	0.7175379473145567	0.7154260095458412	1	0.7567777934870431
Synpcc7942_1408	TypeE	-0.047923901343827645	0.5775409728240065	-0.08297922329128231	0.9344381873401436	0.9319588212345443	1	0.9444851494769441
Synpcc7942_1409	TypeE	-0.3891855422617911	0.14802126410087055	-2.6292542806321175	0.008900983471867657	0.008710838656513778	1	0.01849091313910864
Synpcc7942_1410	TypeE	-0.13495672501677722	0.6080545795576627	-0.22194837363934214	0.8267222514092739	0.816800532834752	1	0.8467521829346911
Synpcc7942_1411	TypeE	-0.39837050346502884	0.21893297878721393	-1.8196002524234343	0.07015479525829536	0.06881050635438724	1	0.10360048280992008
Synpcc7942_1412	TypeE	-0.8724928204763598	0.2624982788097085	-3.3238039671446815	0.0011805318925682314	0.0010651610146512405	1	0.0033230736865780056
Synpcc7942_1413	TypeE	-0.3455153743960998	0.20222367736254243	-1.7085802162358417	0.08904969138421301	0.08736611736533169	1	0.1261405664348938
Synpcc7942_1414	TypeE	-0.07697701207346208	0.2188709679210463	-0.35170042333449236	0.7255285984083495	0.723730423181883	1	0.7625667119607877
Synpcc7942_1417	TypeE	-0.2689663461457133	0.16622026119008396	-1.6181321351560887	0.10682821429785017	0.10539753769581783	1	0.14760353533181025
Synpcc7942_1418	TypeE	-0.5413295711165038	0.35397504455392553	-1.5292873874729782	0.1326237928623497	0.12426817081650944	1	0.16900829869344897
Synpcc7942_1419	TypeE	-0.3686649809170569	0.2772660286726862	-1.3296435292917461	0.18703367598905726	0.18171758967408858	1	0.2352593794887754
Synpcc7942_1420	TypeE	-0.2900885428584105	0.1256262242445169	-2.309140027115571	0.021323888742827684	0.02105729031770271	1	0.03864945691223915
Synpcc7942_1429	TypeE	-0.7437483196740163	0.2873352586493333	-2.5884338844112893	0.011260011871063503	0.010313635018962089	1	0.021279820228941874
Synpcc7942_1430	TypeE	-0.5237703476186054	0.1892200798470958	-2.7680484441284015	0.006063045022469007	0.0058468375210089865	1	0.013407893828591168
Synpcc7942_1431	TypeE	-0.9114126256860636	0.23612239816560848	-3.8599160129096637	1.9717577998646768e-4	1.6946454756363013e-4	0.24436787758675466	7.194609733275738e-4
Synpcc7942_1434	TypeE	-0.8831419742789735	0.22312886774086124	-3.9579906590331566	1.2903140551546552e-4	1.0361986568653518e-4	0.1529429217533259	4.7639865077833855e-4
Synpcc7942_1436	TypeE	0.1691164771525116	0.28337424092249147	0.5967955188939292	0.5517319809565147	0.5482041155893677	1	0.6004443683242057
Synpcc7942_1437	TypeE	-0.16429961321616376	0.3281821599772652	-0.5006354191451041	0.6182209357473736	0.6126880260731128	1	0.6618435124056262
Synpcc7942_1438	TypeE	-0.7178984139822673	0.17021488968352907	-4.217600559604481	4.07307273356153e-5	3.627710956002516e-5	0.056193242708478974	2.0291498967551166e-4
Synpcc7942_1439	TypeE	0.45672196873648147	0.1619257213681129	2.82056466926706	0.005021673294728666	0.004876574882794656	1	0.011533680870850598
Synpcc7942_1442	TypeE	0.3067193108561175	0.29612381820799005	1.0357806160688008	0.303110635607045	0.2970059846007628	1	0.3556901403890964
Synpcc7942_1444	TypeE	-0.33536249801937906	0.3803503808013362	-0.8817198955153535	0.3822331398910791	0.37174041973677363	1	0.4321403663709442
Synpcc7942_1445	TypeE	-0.2422923506935047	0.19765318589603437	-1.2258459158910322	0.22163613492361223	0.21924850741951601	1	0.27644377022460714
Synpcc7942_1446	TypeE	0.4155883024268075	0.3242965238905149	1.2815071140482328	0.20376425833313946	0.19723653463057744	1	0.2523765827553071
Synpcc7942_1448	TypeE	-0.5174236010530034	0.1784712431354478	-2.899198727832659	0.0046567199054843005	0.0042078296886910544	1	0.010300985666470959
Synpcc7942_1450	TypeE	-0.655145506630994	0.17668803933906693	-3.7079222174952102	2.497330617932446e-4	2.3061347128604855e-4	0.3281629696400471	9.388906984324007e-4
Synpcc7942_1451	TypeE	-0.5895724385921114	0.21418250107133283	-2.752663899445997	0.006431288813113669	0.006162504619579691	1	0.013961924528735237
Synpcc7942_1452	TypeE	-0.6951706004700859	0.12096264060138097	-5.746985986863034	1.5283915913747544e-8	1.4303504736139358e-8	2.5317203382966666e-5	2.3243195196226456e-7
Synpcc7942_1458	TypeE	-0.9652456144408764	0.2347478861712888	-4.111839429883362	6.192823081196606e-5	5.5439861861108125e-5	0.08482298864749543	2.9355095395558657e-4
Synpcc7942_1460	TypeE	-0.5727380657850398	0.5158924060507296	-1.1101889833375844	0.27371596550616	0.25992072154230783	1	0.31833140934145704
Synpcc7942_1461	TypeE	-0.5270436985751065	0.1348491076990084	-3.9083958920328996	1.0463298809929495e-4	1.0137203653547898e-4	0.14982786999943792	4.683487472288673e-4
Synpcc7942_1462	TypeE	-0.6759175057421708	0.1693719190625167	-3.990729451985979	8.15073337899885e-5	7.468862246818987e-5	0.11225699956968938	3.670651472043904e-4
Synpcc7942_1463	TypeE	-0.5243464944248274	0.11255486407055151	-4.6585858261634705	3.821864885600418e-6	3.6908440770035753e-6	0.006126801167825935	3.0784252589166985e-5
Synpcc7942_1464	TypeE	-0.3325758081102852	0.14852539160517178	-2.2391848593429637	0.02580180748001753	0.025325420559952745	1	0.04432536467549761
Synpcc7942_1466	TypeE	-0.6124402530231924	0.19407602002039376	-3.1556719524588166	0.002028411778479278	0.0018466608627210233	1	0.005170850449630249
Synpcc7942_1467	TypeE	-0.18113976797058254	0.3332481776250676	-0.5435581651533594	0.5880323580127556	0.5836721678800779	1	0.6352321226639417
Synpcc7942_1469	TypeE	-0.5147388390438166	0.24757751593392469	-2.0791017193225003	0.04107381705514349	0.0382130368817995	1	0.06252740843940283
Synpcc7942_1475	TypeE	-0.4533873226013662	0.12565468905736024	-3.6082005852913213	3.622459511286518e-4	3.446155752349263e-4	0.4812211339458961	0.001325715019015992
Synpcc7942_1476	TypeE	-1.0272227603117134	0.4161507377768463	-2.4683910589689835	0.016489348267196977	0.014626709209120804	1	0.02854176693498211
Synpcc7942_1477	TypeE	-0.4022489209985965	0.10820470872933147	-3.7174807429573287	2.1553587068073589e-4	2.1124497479403615e-4	0.3025028039050598	8.770854129664275e-4
Synpcc7942_1478	TypeE	-0.3895162147701434	0.13729957917808885	-2.836980397914467	0.005095097129167613	0.004827813390478904	1	0.01143269879529238
Synpcc7942_1480	TypeE	-0.9721274211807635	0.22048090096854756	-4.4091230438115865	2.2238355031709868e-5	1.8907739175113154e-5	0.030044397549254802	1.2000366446157675e-4
Synpcc7942_1482	TypeE	-0.478655881817454	0.12199435952807723	-3.9235902681819517	1.2009747559774787e-4	1.1034476471275471e-4	0.16253783842188768	5.036316742942921e-4
Synpcc7942_1483	TypeE	-0.3050596896496279	0.29375268090050205	-1.0384915933855108	0.3008443637298479	0.2969307241299599	1	0.3556901403890964
Synpcc7942_1485	TypeE	-0.7621897190341711	0.4610047701397277	-1.6533228469700132	0.10747078647982955	0.0967377067508334	1	0.13689983275174245
Synpcc7942_1486	TypeE	-0.8523001432716616	0.19699110576478004	-4.326592005069317	2.761856398445042e-5	2.419094376751401e-5	0.03802816360253202	1.450264297973981e-4
Synpcc7942_1488	TypeE	-0.74596325727587	0.16545747417159248	-4.508489332444705	9.440599478854725e-6	8.75808460385431e-6	0.014275677904282524	6.4488240149474115e-05
Synpcc7942_1489	TypeE	-1.2129180942274829	0.26541562410000674	-4.569882041949662	1.2930690073027173e-5	1.0651001340965159e-5	0.017265273173704524	7.576278312346916e-5
Synpcc7942_1490	TypeE	-0.8977677903574873	0.09587338544007043	-9.364098140861769	7.316406133419224e-20	6.515790555054696e-20	1.2093307270181516e-16	4.094088398759368e-18
Synpcc7942_1491	TypeE	-0.808941197289026	0.1808196489844998	-4.473746088061315	1.1695571831539272e-5	1.0724025572317427e-5	0.01737292142715423	7.578591189994532e-5
Synpcc7942_1492	TypeE	-0.5424341667772251	0.1612302975094444	-3.3643438929054317	8.994116029606482e-4	8.504150402213318e-4	1	0.0027686223675599487
Synpcc7942_1493	TypeE	-0.7269296265125745	0.17410424618919845	-4.175255012003686	3.962976447101237e-5	3.609407075751514e-5	0.055981903744905984	2.0255214417700575e-4
Synpcc7942_1495	TypeE	-0.381479018895999	0.22290109259058138	-1.711427317212344	0.08868731673908131	0.08682644972726127	1	0.1256084863667594
Synpcc7942_1498	TypeE	-0.11305339965963733	0.2972224515228842	-0.3803662848495581	0.7050395171476191	0.6998500067549477	1	0.74238450350764
Synpcc7942_1500	TypeE	-0.428284983564137	0.15988631376728274	-2.6786844569292723	0.007762500866778401	0.00756315680214454	1	0.016519757325657542
Synpcc7942_1502	TypeE	-0.3521617615686353	0.20154216247774828	-1.7473354321457006	0.08212173726308562	0.08047015394247319	1	0.11813570107598283
Synpcc7942_1503	TypeE	-0.3245530317824933	0.17974851203298065	-1.8055950956798106	0.07207908130810764	0.07096123171756687	1	0.1060760680314144
Synpcc7942_1504	TypeE	0.092071578470575	0.25773516049816914	0.3572332866521293	0.7214589586563074	0.7193633375540143	1	0.7593051445365985
Synpcc7942_1506	TypeE	-0.6192502588188137	0.2897716510864667	-2.137028437726753	0.03519157194692883	0.03280034333233718	1	0.05500769322193557
Synpcc7942_1507	TypeE	-0.23813482852175272	0.1620931976565829	-1.4691228994462473	0.14280059638147125	0.14142700105935357	1	0.18880304319892455
Synpcc7942_1508	TypeE	-0.8482745434605174	0.1591682510359637	-5.329420521614275	1.8494598417462213e-7	1.5288451556700517e-7	2.6571328805545497e-4	1.947211566512194e-6
Synpcc7942_1510	TypeE	0.8895596346567134	0.18354136147632757	4.84664397987178	2.036207179981378e-6	1.8627037844348688e-6	0.0031349304692038843	1.724078775300611e-5
Synpcc7942_1511	TypeE	-0.21837925024011295	0.23618729152203966	-0.9246020343974987	0.3568350027568099	0.35295297964585587	1	0.41375395934853126
Synpcc7942_1514	TypeE	-0.32930457073458497	0.21796682807523743	-1.5108013161567693	0.1325545200128564	0.13028958899875182	1	0.17592827740877304
Synpcc7942_1515	TypeE	-0.5954756546132794	0.2075553998792934	-2.8689962051557623	0.004540431974699402	0.0042745888399643595	1	0.010437305651985515
Synpcc7942_1518	TypeE	-0.3786809141369385	0.11259476796571352	-3.363219454852924	8.149931055889424e-4	7.989958258314853e-4	1	0.002651597062838644
Synpcc7942_1521	TypeE	-0.1637419698838074	0.2034811022879103	-0.804703572187873	0.4218634810433114	0.4195105576105469	1	0.4807157453470401
Synpcc7942_1525	TypeE	-0.5113135247160564	0.11061706325483295	-4.622374791655091	5.725054085541406e-6	5.285636553553634e-6	0.008700157767149282	4.151427043103584e-5
Synpcc7942_1526	TypeE	-0.1850742222614057	0.20792457446164506	-0.8901026862293545	0.37445924350869764	0.37184704204438807	1	0.4321403663709442
Synpcc7942_1527	TypeE	-0.806833339197162	0.09033254338091705	-8.9318124897124	1.99091958844661e-18	1.8311967202375904e-18	3.39686991604073e-15	1.1134857476283413e-16
Synpcc7942_1528	TypeE	-0.6769389714928884	0.24893051487424153	-2.719389271479532	0.007317474789061203	0.006904172567759651	1	0.015275076631721762
Synpcc7942_1530	TypeE	-0.014431537226436156	0.42710086120941787	-0.033789529680578245	0.9731822552343797	0.9725844971948311	1	0.9762340856012881
Synpcc7942_1531	TypeE	-0.4881321351204099	0.3194518084949729	-1.528030589089908	0.13293508817800853	0.12384249147482912	1	0.1686695512211992
Synpcc7942_1533	TypeE	-0.14379348379533446	0.19970203529431882	-0.7200401517361258	0.47228596229765585	0.4699995788305526	1	0.5279792646576827
Synpcc7942_1534	TypeE	5.160273632553281	0.19383010843393517	26.62266287856978	9.358391248303181e-73	8.389826342476314e-78	1.5781263350197948e-74	3.1629645311135705e-75
Synpcc7942_1535	TypeE	-0.17205380534290698	0.2857901167900805	-0.6020285350500225	0.5484054003718057	0.5444248632321751	1	0.596651666972471
Synpcc7942_1536	TypeE	-0.32857848141415147	0.20596853330278023	-1.5952848532019732	0.11223544025646746	0.11029465506588045	1	0.15312678984276287
Synpcc7942_1537	TypeE	0.16682743970962777	0.6592390626233618	0.2530606105860266	0.8023764155781867	0.7935040490930061	1	0.8254719274505058
Synpcc7942_1538	TypeE	-0.6746818177789597	0.5771717735840263	-1.1689445822851516	0.25194516401295286	0.23455824841476733	1	0.2926156838264966
Synpcc7942_1539	TypeE	-0.3292552027628172	0.2517731627837947	-1.3077454289501012	0.1933790218829037	0.18951276374385484	1	0.24417741603360654
Synpcc7942_1540	TypeE	-0.5265385418810015	0.5104700051749117	-1.0314779253299788	0.30867125748821983	0.29480204343097316	1	0.35446743649739954
Synpcc7942_1541	TypeE	-0.2904702092365256	0.6028572663340749	-0.4818225232696471	0.6342966858167424	0.6188366412987253	1	0.6673381400732822
Synpcc7942_1542	TypeE	-0.3858654648276098	0.13515475330534957	-2.854989968098568	0.004484827279008098	0.004398103677069358	1	0.010683537926901725
Synpcc7942_1543	TypeE	-0.11669001286605223	0.5332796977170943	-0.21881577972232588	0.8281017772041015	0.8226387227026835	1	0.8510834205787917
Synpcc7942_1544	TypeE	-0.7783568713226086	0.31885475033800953	-2.4411016944156954	0.01741904617078	0.015621905076133105	1	0.030208449598828378
Synpcc7942_1545	TypeE	-0.45299281197016805	0.2840361329139653	-1.5948422030776621	0.11301877495652177	0.109970554361569	1	0.15298486713768086
Synpcc7942_1546	TypeE	-0.2513221855088923	0.1020984634939086	-2.4615667749386523	0.014154229600655712	0.0139561047456612	1	0.027403393172470168
Synpcc7942_1547	TypeE	-0.954416780622472	0.47753519064371264	-1.9986313036656582	0.060161738238485606	0.04694507857561377	1	0.07442512457109501
Synpcc7942_1548	TypeE	-0.6853277705108091	0.12782828369565544	-5.361315592271397	1.2146025680694196e-7	1.1482380938403052e-7	1.9990825213759712e-4	1.4927095219923968e-6
Synpcc7942_1549	TypeE	-0.5167782765384423	0.19495587205397386	-2.6507448639216746	0.008604589588715628	0.008289633312065019	1	0.01773661611037748
Synpcc7942_1550	TypeE	-0.8160520512876439	0.13422884787356792	-6.079557890985513	2.4464150028791233e-9	2.247157882423299e-9	4.040389872597091e-6	4.813514327690816e-8
Synpcc7942_1551	TypeE	-0.12173665962964612	0.3091996411134123	-0.39371539757057467	0.6945602873587923	0.6916520285536087	1	0.7353435272552468
Synpcc7942_1553	TypeE	-0.31702254172500044	0.16852507918954765	-1.8811594289086855	0.060819902571900564	0.05998853811712719	1	0.09245984820178639
Synpcc7942_1555	TypeE	-0.331350125335091	0.10537901252993423	-3.1443654422266185	0.001834731766348245	0.0017648650397905767	1	0.004987662068973369
Synpcc7942_1556	TypeE	-0.8656627134659491	0.25125370104802763	-3.4453729829853375	7.618805662373124e-4	6.616425510082184e-4	0.8852777332489962	0.0022759054902381235
Synpcc7942_1557	TypeE	-0.6028316710825851	0.10036410431169274	-6.006446978397966	6.011445022793504e-9	5.251733610627963e-9	9.379596228581543e-6	9.899517856033711e-8
Synpcc7942_1560	TypeE	-0.0852571337268361	0.5418458224296765	-0.15734574337869184	0.875903085493153	0.8719347144289055	1	0.8932779055875214
Synpcc7942_1561	TypeE	-0.9682838721513558	0.3345149118155083	-2.8945910569313686	0.005078799691840289	0.004435758014919515	1	0.010761137526542196
Synpcc7942_1562	TypeE	-0.5241238614596588	0.18473900614513644	-2.8371044772639493	0.004898881958367263	0.004678810791207864	1	0.011175825716250573
Synpcc7942_1564	TypeE	-0.41881490697520796	0.26146968167024853	-1.6017723519600822	0.11185724699808536	0.10863231455910517	1	0.15144737725707516
Synpcc7942_1565	TypeE	-0.47336089688366084	0.17076578096101586	-2.7719891785095077	0.006308175622103588	0.005927917031487778	1	0.013527994678395232
Synpcc7942_1566	TypeE	-0.40678390917581897	0.09750182341277555	-4.172064633639647	3.554866550395367e-5	3.420468921634581e-5	0.053085677663768704	1.9304143464913732e-4
Synpcc7942_1567	TypeE	-0.06350443330682953	0.4588055421916506	-0.13841252440735052	0.8905459346841065	0.8878413436781977	1	0.9061077059195467
Synpcc7942_1568	TypeE	-0.4255646743086813	0.21268047974687695	-2.000957844439555	0.04690798687660255	0.0455934134972097	1	0.07283354613749177
Synpcc7942_1569	TypeE	-0.553880406201436	0.24651537799590637	-2.2468391655900417	0.026071825454352684	0.025042408211548243	1	0.04392727244991937
Synpcc7942_1570	TypeE	-0.6070874207781011	0.06364003464583909	-9.539394881800142	1.816717856649878e-20	1.612012555539672e-20	2.99511932819271e-17	1.0852298811401005e-18
Synpcc7942_1571	TypeE	-0.47548093657211055	0.30741934107486385	-1.5466851724736466	0.12548781105400209	0.12095189341915401	1	0.16545306175261634
Synpcc7942_1572	TypeE	-0.5947800276212867	0.10735402955199003	-5.54036052585472	4.19069144898064e-8	4.006755529703349e-8	7.035862710159081e-5	5.809795518069856e-7
Synpcc7942_1573	TypeE	0.14475302971917245	0.25212978833396216	0.5741210932499484	0.5667815721792533	0.5638225987581164	1	0.6159413251741995
Synpcc7942_1574	TypeE	-0.48602202723040994	0.09656558084638775	-5.0330772410881295	5.757426510255328e-7	5.592691350515982e-7	9.574687592083361e-4	6.058748963058981e-6
Synpcc7942_1575	TypeE	-0.4809853267564845	0.11297664050931552	-4.257387408477815	2.3618736005945873e-5	2.244836757344937e-5	0.035445972398476557	1.378344393353487e-4
Synpcc7942_1576	TypeE	-0.5593934963506738	0.1422796025071912	-3.9316492771506057	9.965802655594329e-5	9.53762490561806e-5	0.14144297735031583	4.461147133272964e-4
Synpcc7942_1579	TypeE	-0.05733817240266932	0.3176283354085066	-0.18051970183619112	0.8572737478382335	0.8550414580697342	1	0.8797779194658564
Synpcc7942_1580	TypeE	-0.6805354351117632	0.19990540512107377	-3.404287316291389	8.142374064747627e-4	7.586450752524236e-4	1	0.0025491015451886245
Synpcc7942_1581	TypeE	-0.37691183187320154	0.1553205913592542	-2.4266700800888024	0.015783200377421234	0.015437606187569092	1	0.02990738711569141
Synpcc7942_1583	TypeE	-0.8578826179328918	0.258213032226574	-3.3223831134136024	0.0011860423310047258	0.0010702149909951801	1	0.0033289690726500238
Synpcc7942_1584	TypeE	-0.4776167715849057	0.13422222956507962	-3.5584029048878687	4.1152700489161545e-4	3.989216518739047e-4	0.5517086445416102	0.00149496483853342
Synpcc7942_1585	TypeE	-0.10432182073113425	0.19432200009027623	-0.5368502829461894	0.5918409590523956	0.5902417719403723	1	0.6409019240251163
Synpcc7942_1587	TypeE	-0.3305941675581553	0.29177886008539183	-1.133029882498697	0.2599382328471941	0.2547496882800455	1	0.31344853943073486
Synpcc7942_1588	TypeE	0.060690199607229954	0.11077676238198911	0.5478603842740344	0.5839370508211192	0.5834394539519417	1	0.6352321226639417
Synpcc7942_1589	TypeE	-0.35655311742150764	0.13684240375102757	-2.605574790035287	0.009445946724956161	0.009292420880457236	1	0.019593079820650883
Synpcc7942_1591	TypeE	-0.3465889548950731	0.21749358156104046	-1.5935594623411977	0.1142225855999083	0.11031627618380477	1	0.15312678984276287
Synpcc7942_1592	TypeE	-0.34198143152288973	0.1625326852142633	-2.1040779032971924	0.03610773244018737	0.035518032953923216	1	0.05875175692756816
Synpcc7942_1596	TypeE	-0.3734783269851668	0.29070365855538866	-1.284738997923574	0.20137869442437853	0.19704413062173085	1	0.25232893085731156
Synpcc7942_1598	TypeE	-0.7480934099718661	0.16419615517148156	-4.556095781844464	7.390955821719927e-6	6.893390355678467e-6	0.01128448001224565	5.2025280588700736e-5
Synpcc7942_1599	TypeE	-0.2581621053491019	0.19839865027020695	-1.3012291414155324	0.19448769311270878	0.19238430407808332	1	0.2472013723157376
Synpcc7942_1600	TypeE	-0.4534819064844629	0.18166555274746454	-2.4962459840410887	0.013481927778022281	0.012914992725769264	1	0.025680127941007453
Synpcc7942_1601	TypeE	-1.0248666018367465	0.4336190768286735	-2.3635182504705154	0.023180704846632177	0.019000912377653452	1	0.03542702258345871
Synpcc7942_1602	TypeE	-0.7665865577830346	0.1566263700468718	-4.894364579563626	2.0336744933863065e-6	1.7929228424077554e-6	0.0030192820666146603	1.6730987910587222e-5
Synpcc7942_1603	TypeE	-0.9443115720299003	0.17752500850393665	-5.31931574028884	2.0234401401542765e-7	1.8338381437140908e-7	3.174373826769091e-4	2.230183807032943e-6
Synpcc7942_1604	TypeE	-0.14681720691138195	0.14992189064818043	-0.979291324813371	0.3283498927075702	0.3263288709575928	1	0.3863881418059437
Synpcc7942_1605	TypeE	-0.2977710197466188	0.24098101975879996	-1.2356617132945178	0.21852896775711222	0.21519577174013135	1	0.272427152270079
Synpcc7942_1606	TypeE	-0.23174212703691927	0.5626731500894786	-0.41185922413405845	0.6850518453498817	0.6677904309889726	1	0.7127887669389656
Synpcc7942_1607	TypeE	-0.780743003294039	0.1288246988082326	-6.060507111732096	2.446373172039497e-9	2.2861327402928865e-9	4.108180534306317e-6	4.841977770170889e-8
Synpcc7942_1610	TypeE	-0.3406529318519993	0.12723313606119746	-2.67739161666305	0.007650253202640178	0.007493516508673624	1	0.016386634128596034
Synpcc7942_1611	TypeE	-0.18079019403650573	0.29724520262235216	-0.6082190475793762	0.544368230427009	0.540109193556789	1	0.5926715610942092
Synpcc7942_1612	TypeE	-0.4106735563442241	0.142353188084688	-2.884891879624841	0.004108284473357214	0.004017418149232282	1	0.009901521137969714
Synpcc7942_1616	TypeE	-0.4038407075041103	0.4023735445259875	-1.0036462709790008	0.328160786704465	0.30100134900236764	1	0.3597891838106931
Synpcc7942_1618	TypeE	-0.6567290383779955	0.3875785543274788	-1.6944411166338733	0.09504282897344545	0.08958321544414734	1	0.12870759231114157
Synpcc7942_1619	TypeE	-0.7099628708236677	0.21911438950978185	-3.2401471779742383	0.0014949273054977697	0.0013733980388699594	1	0.004083367986230085
Synpcc7942_1620	TypeE	-0.645681587739467	0.16506375677536825	-3.9117102406566535	1.1309852645620183e-4	1.0693958860614152e-4	0.1576289536054526	4.892745740839242e-4
Synpcc7942_1622	TypeE	-0.7833694646416254	0.11718374693795126	-6.684966858556068	4.847652552625505e-11	4.019380901150178e-11	7.323312001895624e-8	1.1838332810418883e-9
Synpcc7942_1623	TypeE	-0.4664125784407035	0.2050342852414184	-2.2748028598803574	0.023804459522905386	0.02305529526208144	1	0.041389744351450965
Synpcc7942_1625	TypeE	-0.8618015364015169	0.19005301586201281	-4.534532285597742	9.220527516789905e-6	7.810270641950316e-6	0.012754171958304866	5.819114687777212e-5
Synpcc7942_1626	TypeE	-0.6572170164121336	0.21915751776271056	-2.9988340036034047	0.003119669892518743	0.0028741508483162387	1	0.007514250137414855
Synpcc7942_1627	TypeE	-0.3858687776324162	0.14994580949665723	-2.573388205563814	0.010431061080762043	0.010224478068198789	1	0.021188532477856386
Synpcc7942_1628	TypeE	-0.9493112511496158	0.29882455098346755	-3.1768181296527285	0.0019604521288588512	0.001690049458050106	1	0.004834208237366388
Synpcc7942_1629	TypeE	-0.9425765219781235	0.21203719954029654	-4.445335648752481	1.5140936608166588e-5	1.3507453412366407e-5	0.021679462726848082	9.061049709007359e-5
Synpcc7942_1630	TypeE	-0.42359734770249724	0.25400142442436247	-1.667696740923741	0.09789947954313852	0.09500329542030816	1	0.13475414212468095
Synpcc7942_1631	TypeE	-0.5787570020262871	0.16333480084853846	-3.543378379987573	4.5309678649454565e-4	4.336362017476345e-4	0.5949488687977545	0.001588556758225219
Synpcc7942_1632	TypeE	-0.32972190724892003	0.35737730272335744	-0.9226156914171877	0.36072833817680394	0.350151533758901	1	0.41072535229342155
Synpcc7942_1633	TypeE	0.14855614170504744	0.5366912349110213	0.2768000146856819	0.7832298802299256	0.7779672452255804	1	0.811099699806537
Synpcc7942_1634	TypeE	-0.03728916838528952	0.751310571447793	-0.04963216252026432	0.9609335597272504	0.9586584986267553	1	0.9658317850942991
Synpcc7942_1635	TypeE	0.4599314254693114	0.193900323757337	2.371999265173522	0.018485163249674204	0.017961664100570974	1	0.0337901565165432
Synpcc7942_1636	TypeE	-0.6482376221848363	0.26232594722864006	-2.471115149047152	0.014678082962388607	0.013757272531880405	1	0.027097658017340192
Synpcc7942_1638	TypeE	-0.600118708809379	0.2671385312630378	-2.246470046728199	0.02746590048638565	0.02505022862932703	1	0.04392727244991937
Synpcc7942_1640	TypeE	-0.5164844217519652	0.24559910974925922	-2.102957222765434	0.0372719183903278	0.03557982556979989	1	0.05877999228665451
Synpcc7942_1641	TypeE	-0.6019072092257718	0.2122195933019653	-2.836247114889734	0.005002823816138827	0.004787449234826951	1	0.011365669782933002
Synpcc7942_1642	TypeE	-0.4857222479512774	0.15824835560224382	-3.0693667943832352	0.0023453283087516616	0.002259781190220578	1	0.006137878304849842
Synpcc7942_1643	TypeE	-0.5245317165718888	0.17214493486768237	-3.047035435431576	0.0025010774155921557	0.0024190847134657276	1	0.006455481885542102
Synpcc7942_1644	TypeE	-0.6349441824132651	0.1666100351423777	-3.8109600173283043	1.686093710104448e-4	1.5956302178544575e-4	0.23104725554532546	6.867038722958111e-4
Synpcc7942_1645	TypeE	-0.716773759388773	0.16507284534101116	-4.342166380594251	1.8582662729670566e-5	1.749695339605579e-5	0.027890143713312932	1.1295122312179853e-4
Synpcc7942_1646	TypeE	-0.10694648824615846	0.23891117504511664	-0.4476412132080569	0.6550622801840646	0.6527125246039873	1	0.6998652496464823
Synpcc7942_1647	TypeE	-0.5751731414515985	0.14404671370261388	-3.992962606832185	7.802032595686205e-5	7.453079566312884e-5	0.11209431667734578	3.670651472043904e-4
Synpcc7942_1648	TypeE	-0.6684835219746305	0.3935512002162032	-1.6985935288912575	0.0939011079647672	0.08831716899165791	1	0.12717942211556543
Synpcc7942_1649	TypeE	-0.08100698935806834	0.1948171063256517	-0.4158104536398306	0.6779141722692138	0.6765629066724563	1	0.7213354519669571
Synpcc7942_1650	TypeE	-0.49417075468820604	0.0878325850482372	-5.626280433586351	2.4094661231492546e-8	2.324970094763138e-8	4.1012472471621756e-5	3.592269367728291e-7
Synpcc7942_1652	TypeE	-0.3617020371440943	0.13632838350182575	-2.6531675052044488	0.00819676311987592	0.008043538115704848	1	0.017347743447802474
Synpcc7942_1653	TypeE	-0.37611757597825746	0.15242660749960776	-2.4675322907729567	0.01407056881784681	0.013783624442828357	1	0.02712122346005371
Synpcc7942_1654	TypeE	-0.38869140745667646	0.37649248775224226	-1.032401495650723	0.3050343335419743	0.29816006281511725	1	0.3568455354961879
Synpcc7942_1655	TypeE	-1.0552038796951073	0.388947431046407	-2.7129730021772693	0.009872870423555195	0.008035713670845058	1	0.017347743447802474
Synpcc7942_1656	TypeE	-0.06381485974136988	0.11735009805601976	-0.5437989468991018	0.5867544777356533	0.5861702908463771	1	0.637215108561373
Synpcc7942_1657	TypeE	-0.4316191034626484	0.42504657997662376	-1.0154630663923614	0.3154366868191265	0.3031361794996459	1	0.3618820128922308
Synpcc7942_1658	TypeE	-0.6000332800669161	0.21258507718183792	-2.8225559762770573	0.005303411006178658	0.005034963898567595	1	0.011859779172398341
Synpcc7942_1659	TypeE	-0.43000083511657267	0.18398926481050085	-2.3370974146749846	0.020182071747386433	0.019676552593556492	1	0.03647030642955161
Synpcc7942_1660	TypeE	-0.2838630325192814	0.24369284670057476	-1.1648394130668256	0.24594554128079138	0.24252466185795385	1	0.3003672717491741
Synpcc7942_1661	TypeE	-0.6614533876593257	0.2369661137772259	-2.791341669556873	0.0060470592140263865	0.005638173881143376	1	0.01299261340581328
Synpcc7942_1663	TypeE	-0.6472566085261064	0.26738202972786296	-2.4207184349108037	0.016829352283669226	0.01596752430292953	1	0.03068173630073615
Synpcc7942_1664	TypeE	-0.9708805413612362	0.25884769145790737	-3.7507792165073894	2.547721652873034e-4	2.2908733557275814e-4	0.32644945319118035	9.350096117752072e-4
Synpcc7942_1665	TypeE	-0.4691592151108488	0.14022994211043227	-3.345642221982677	8.977302472201546e-4	8.696119743977389e-4	1	0.0028068811159927018
Synpcc7942_1666	TypeE	-0.40121623266888656	0.12401657843568668	-3.235182245226608	0.001285585802882878	0.0012586764616551343	1	0.0038206201774878073
Synpcc7942_1668	TypeE	-0.6635907769001506	0.11145313542816598	-5.953989309953954	4.255303580787247e-9	4.016161324977635e-9	7.192944933034944e-6	7.96018767009171e-8
Synpcc7942_1669	TypeE	-0.5179141366091069	0.12308942672973616	-4.207624898166727	2.9832206315380594e-5	2.8846278301062837e-5	0.04500019414965802	1.6679519815185107e-4
Synpcc7942_1670	TypeE	-0.4673485504581132	0.41378820785660897	-1.1294390260151266	0.2626239164207216	0.25518393703582676	1	0.31371375639017185
Synpcc7942_1671	TypeE	-0.6775702563458711	0.21840967774934433	-3.1022904448560094	0.0022318546986532977	0.0020987608156642456	1	0.005775422098579713
Synpcc7942_1672	TypeE	-0.14040979918665356	0.244359264239224	-0.574603953010738	0.5662424835942749	0.5639865927059249	1	0.6159413251741995
Synpcc7942_1674	TypeE	-0.09653037113605802	0.34058727179342013	-0.28342330771129803	0.7779361480057203	0.7735553782957384	1	0.8073930720307126
Synpcc7942_1675	TypeE	-0.5582268784681463	0.221201462928169	-2.5236129593293875	0.012439183595162934	0.011946864020490139	1	0.024029332848557204
Synpcc7942_1676	TypeE	-0.6349023952473888	0.1991186846699806	-3.1885626218336887	0.0016295247439278159	0.0015187615177259329	1	0.004438551102191292
Synpcc7942_1677	TypeE	-0.3777361145081437	0.13867454024761597	-2.723903853105708	0.0067119332601573625	0.006538535636993839	1	0.014616029400113941
Synpcc7942_1678	TypeE	-0.6056560595870085	0.26792828094168253	-2.2605156031245395	0.025401720010515702	0.024243532882876024	1	0.04311232026813331
Synpcc7942_1679	TypeE	-1.0354773475646801	0.3199932800282481	-3.235934665481947	0.0017354215904397323	0.00151436605044127	1	0.004434527283580458
Synpcc7942_1680	TypeE	-0.3073706879402462	0.15777091756782233	-1.9482087870099007	0.052832591055696876	0.05152441895524951	1	0.08093627477553776
Synpcc7942_1681	TypeE	-0.38299844708468905	0.22095118268488273	-1.7334075447376796	0.08479472926682313	0.08287493984176082	1	0.12110020279203035
Synpcc7942_1682	TypeE	-0.4259241332782256	0.14465191037597555	-2.9444763789926762	0.003488842190309556	0.003372557164674561	1	0.008567749670365967
Synpcc7942_1683	TypeE	-0.7368687590736768	0.3364604451816681	-2.190060584018465	0.031671295272541214	0.02885306107157137	1	0.04930917508604899
Synpcc7942_1684	TypeE	-0.5451887507693417	0.17278234221722813	-3.1553499262321085	0.001778424456935968	0.0017067639610730038	1	0.004867246696857204
Synpcc7942_1685	TypeE	-0.5363759892873706	0.1476541291353094	-3.632651470219561	3.358847414522896e-4	3.178863369028635e-4	0.4456766443378146	0.0012380490600452433
Synpcc7942_1686	TypeE	-0.7212543083517532	0.22702354607944697	-3.17700221323893	0.0017784021574732915	0.0016584594702747934	1	0.004772818475523642
Synpcc7942_1687	TypeE	-0.7311604608582608	0.13788260922760207	-5.302775055927019	1.7235559765819328e-7	1.5698738659611256e-7	2.725301031308514e-4	1.9728081582244812e-6
Synpcc7942_1688	TypeE	-0.5823427164365825	0.16473260583635643	-3.5350786414140467	4.7110604139724923e-4	4.4969295174020945e-4	0.6151799579806065	0.0016364309151163992
Synpcc7942_1689	TypeE	-0.37607342207734235	0.16505734352951193	-2.2784410195605815	0.02331289999919956	0.02288192008779524	1	0.04115688870753247
Synpcc7942_1690	TypeE	-0.4975310857660576	0.30121071651982306	-1.6517708649762282	0.10231494123371769	0.0979672247495223	1	0.13843194801562933
Synpcc7942_1691	TypeE	-0.5462252553639596	0.12696601449895684	-4.3021375249078755	1.991102901120071e-5	1.9202333038071157e-5	0.030493304864456998	1.214644220696783e-4
Synpcc7942_1692	TypeE	0.06537701730381683	0.2777887501346257	0.2353479659350242	0.814450631656407	0.8123427870355987	1	0.8432082343403653
Synpcc7942_1693	TypeE	-0.6720732562640688	0.2400974212462327	-2.7991689905524715	0.005801948375084592	0.005457590909367429	1	0.012621502335467768
Synpcc7942_1694	TypeE	-0.23643708907736524	0.3913058030724816	-0.6042258694373873	0.5497044356448741	0.5369300871101431	1	0.5913748017672178
Synpcc7942_1695	TypeE	-0.8932591454422563	0.3131581677000507	-2.8524216756110223	0.0058363168739467225	0.005065336263457736	1	0.011890608787817973
Synpcc7942_1696	TypeE	-0.344575188119184	0.17590382906932772	-1.9588839534776643	0.051025487189855195	0.05021817507165766	1	0.07901607680306735
Synpcc7942_1697	TypeE	-0.4494047817557597	0.24817939264038394	-1.8108061953675367	0.07225540482335331	0.07013862424137889	1	0.10518003714797072
Synpcc7942_1698	TypeE	-0.30970060325671483	0.34767505710623353	-0.8907760189483036	0.37559366573458863	0.36925875904820954	1	0.43045934496343535
Synpcc7942_1699	TypeE	-0.38172950429598523	0.11893725984317348	-3.2095031010410064	0.0013946711934094153	0.001369351884975301	1	0.004077769831245565
Synpcc7942_1701	TypeE	-1.5405225546775898	0.4331742339333257	-3.5563577747671564	0.0013141082612897826	8.763736782261755e-4	1	0.0028190518489016056
Synpcc7942_1702	TypeE	-0.5174296977449563	0.5011210800846849	-1.0325442658638813	0.3081780480501238	0.2948567323225053	1	0.35446743649739954
Synpcc7942_1703	TypeE	-0.8904647417907245	0.08803030779712574	-10.115433696345645	5.441727831653391e-23	4.9100602576950257e-23	9.152352320343527e-20	4.2070289026159656e-21
Synpcc7942_1704	TypeE	-0.0738803829918299	0.15428417540659586	-0.4788591104507495	0.6323831034929606	0.6311689859619671	1	0.6798591648790332
Synpcc7942_1707	TypeE	-0.5583456974166622	0.16869367563135101	-3.309819975923839	0.0011288895416322333	0.001053573998321997	1	0.003304470859961671
Synpcc7942_1708	TypeE	-0.43090216575356394	0.13279829068722174	-3.2447869887758025	0.001250406857463738	0.0012216372557224725	1	0.003732230513836079
Synpcc7942_1710	TypeE	0.04525147129477524	0.24251651425493576	0.18659129846805586	0.8524916864667907	0.8503427805644576	1	0.8754399324853156
Synpcc7942_1711	TypeE	-0.5045927947433599	0.22611007938981034	-2.231624508315039	0.027894806871624107	0.026234742619994974	1	0.04562037807997281
Synpcc7942_1713	TypeE	-0.35338001076531805	0.1855132081642243	-1.9048779020224307	0.05782412789076103	0.05684510700155924	1	0.08811926537659472
Synpcc7942_1714	TypeE	-0.6681816568200304	0.16761049641751644	-3.986514395587703	8.146287878098648e-5	7.520011552743557e-5	0.11287537340668079	3.6818757862134037e-4
Synpcc7942_1716	TypeE	1.1914053261852193	0.13655474116573735	8.724745226818623	3.4784726493614805e-17	3.010649640509925e-17	5.569701834943361e-14	1.5764096034336691e-15
Synpcc7942_1717	TypeE	-0.5481844494839345	0.1570352360836358	-3.4908372359944466	5.442116904590445e-4	5.227247612098334e-4	0.705678427633275	0.0018380385541223788
Synpcc7942_1718	TypeE	-0.5489328036607959	0.13754347746551618	-3.9909766262701916	7.814424064621372e-5	7.477613608832144e-5	0.11231375640465881	3.670651472043904e-4
Synpcc7942_1720	TypeE	-0.4971467715815882	0.29168974991831365	-1.7043683287493367	0.09062991472171676	0.0877701943180164	1	0.12648839165860926
Synpcc7942_1721	TypeE	-0.6109176113858917	0.2579183909220733	-2.368646955348262	0.01922939271545271	0.018312952272900595	1	0.03432936064097029
Synpcc7942_1722	TypeE	-0.33656289286288077	0.13651083217676996	-2.4654665677157426	0.014056485137318192	0.013826725353778482	1	0.02717766140966886
Synpcc7942_1723	TypeE	-0.5193680931815783	0.11204769296640661	-4.635241292627879	4.228772144813279e-6	3.983523589046027e-6	0.0066046821106383125	3.2933955988384915e-5
Synpcc7942_1724	TypeE	0.2489199114940718	0.5858955549769241	0.4248537292689918	0.6736200273086568	0.6637381693932309	1	0.7092008602633207
Synpcc7942_1725	TypeE	-0.5637349383205623	0.1680873850773906	-3.353820621702266	8.886167621854369e-4	8.550272354020572e-4	1	0.002774055660469669
Synpcc7942_1728	TypeE	-0.32580713242687415	0.18218203782802891	-1.788360347217218	0.07482267447588498	0.07354163204274938	1	0.10949919146965449
Synpcc7942_1729	TypeE	-0.36719416680592204	0.1598340607421052	-2.2973461670250352	0.022136229630740106	0.021688935642429227	1	0.039539307239825044
Synpcc7942_1730	TypeE	-0.49143783183430517	0.18764294920483082	-2.6190050514386884	0.00934892142595981	0.00905220936014691	1	0.019107967126401934
Synpcc7942_1731	TypeE	-0.8891882952061025	0.20139328719972177	-4.415183383566774	1.7419490591653423e-05	1.551575198407244e-5	0.024809687422531833	1.0190659404173014e-4
Synpcc7942_1732	TypeE	-0.8477020796550869	0.24587090809223383	-3.4477526692059377	7.414025847841282e-4	6.76568019372393e-4	0.9032183058621447	0.0023145748031160812
Synpcc7942_1733	TypeE	0.033471935682017194	0.17786048934894236	0.18819208135849105	0.8508403654936323	0.8503610166475399	1	0.8754399324853156
Synpcc7942_1739	TypeE	-0.792495323903311	0.45556437413978706	-1.7395902069816784	0.09097798963579802	0.08116484575299432	1	0.11897024435800489
Synpcc7942_1745	TypeE	-0.01778251484744726	0.252981657001345	-0.07029171623835447	0.9440557290399592	0.9436485214479655	1	0.9532569469075106
Synpcc7942_1746	TypeE	3.0932445849984957	0.3480140853514143	8.8882741107304	4.661469726067798e-15	9.183263792436827e-16	1.6943121697045946e-12	4.2220615240837605e-14
Synpcc7942_1747	TypeE	-0.29095631442153497	0.14995871697117588	-1.9402427567945968	0.0530456654843711	0.05241208217465939	1	0.08198796973727657
Synpcc7942_1748	TypeE	-0.6731631572802446	0.17125323415490099	-3.930805515015027	1.0642208122095412e-4	1.0018910350467217e-4	0.14817968408341015	4.640207865019829e-4
Synpcc7942_1749	TypeE	-0.6338199630542934	0.25882983688233946	-2.4487901807951893	0.015731707175430085	0.014653048976924637	1	0.028563595989144715
Synpcc7942_1750	TypeE	-0.37596025419027446	0.2516038827305287	-1.4942545802956992	0.13737575678320604	0.1340784829535159	1	0.18065614036267155
Synpcc7942_1751	TypeE	-0.5525793574359747	0.3812725201234207	-1.449302869394051	0.15362326488453076	0.14472201299618653	1	0.19252010903162428
Synpcc7942_1753	TypeE	-0.5443406828610119	0.20572901792174733	-2.645911055036784	0.0087984014049769365	0.008438646629166876	1	0.0179941729592529
Synpcc7942_1754	TypeE	-0.9030001065611194	0.42020697013916675	-2.1489412854385974	0.037904388506843856	0.0321231604911998	1	0.054016197614550954
Synpcc7942_1755	TypeE	-0.6178367937087414	0.11132254441168814	-5.549970106898424	4.154641250204898e-8	3.947876049990729e-8	6.93641821983371e-5	5.768795623436064e-7
Synpcc7942_1756	TypeE	-0.8029024829523872	0.3475123619864541	-2.310428550981113	0.02437949673385995	0.021899897878453492	1	0.03988532125689356
Synpcc7942_1757	TypeE	-0.8990958379847402	0.47856336502790087	-1.878739376409061	0.07036594710375181	0.0605523831961425	1	0.09325264895811161
Synpcc7942_1758	TypeE	-0.6151426202037641	0.19150904647814426	-3.2120812646517276	0.001495074240180537	0.0014243986098629498	1	0.0042150571108189325
Synpcc7942_1759	TypeE	-0.8713551789499084	0.45123136610843534	-1.9310607470946806	0.060767474482514246	0.05398030830831507	1	0.08388531010814008
Synpcc7942_1760	TypeE	-0.6029629256360102	0.14915665985304455	-4.0424807462843075	6.223219542370701e-5	5.975053013488384e-5	0.09094030686529321	3.0942238819850563e-4
Synpcc7942_1761	TypeE	-0.6213402229640905	0.1701876020620321	-3.6509135532541124	5.906706514362125e-4	4.604293369375506e-4	0.6284860449197566	0.0016658527833537098
Synpcc7942_1762	TypeE	-0.30357727866349843	0.12913430631410058	-2.35086467204997	0.019121990192227434	0.01886048407882965	1	0.03523489840296719
Synpcc7942_1763	TypeE	-0.6300024104301525	0.19904330283815877	-3.1651525142868264	0.00178136504317883	0.0016863149933445	1	0.004830856781845565
Synpcc7942_1764	TypeE	-0.7357812534662705	0.23594311436770668	-3.1184688539780345	0.002170178205401503	0.0020114244163233702	1	0.005567599155315055
Synpcc7942_1765	TypeE	-0.33183940454573413	0.28894540691798226	-1.1484501798636564	0.2536969109867924	0.24798018198358643	1	0.30621132453106376
Synpcc7942_1766	TypeE	-0.36210511082604147	0.25671474903992936	-1.410534892055305	0.16088550925698106	0.1572573796573667	1	0.20714895922720908
Synpcc7942_1767	TypeE	-0.5493125354780471	0.16051714762915123	-3.422142391585131	6.890330425043974e-4	6.651209550828242e-4	0.8892667169457359	0.002283703097142302
Synpcc7942_1768	TypeE	-0.49542456146549546	0.13880446392458978	-3.5692264316128304	3.9193872001342837e-4	3.7566350857053154e-4	0.5217966134044683	0.001424800228683002
Synpcc7942_1769	TypeE	-0.22039085991909685	0.2258687098094962	-0.97574763722244	0.33077103986292444	0.32713264438333084	1	0.3870429264144676
Synpcc7942_1770	TypeE	0.18588898866031994	0.3058554622159655	0.6077674314315928	0.5448072916802666	0.5401643193420962	1	0.5926715610942092
Synpcc7942_1775	TypeE	-0.23482884006896673	0.20454657008551017	-1.1480458458472178	0.2524400367778673	0.2496550214255238	1	0.3077826784742396
Synpcc7942_1776	TypeE	-0.11239552803863671	0.29874358572218396	-0.37622741846299834	0.7076432099581826	0.7042363129898469	1	0.7466172384622394
Synpcc7942_1777	TypeE	-0.7140855240569982	0.31587729600670866	-2.2606421325128485	0.02672221065436982	0.02458931261175237	1	0.043481101569562114
Synpcc7942_1778	TypeE	-0.7762485445850056	0.11896218285830454	-6.525170654522981	1.579850506731794e-10	1.4525494082522516e-10	2.634924626569584e-7	3.802855047993742e-9
Synpcc7942_1779	TypeE	-0.6184730000145454	0.11641476484301709	-5.312668035266347	1.594362927721676e-7	1.50487847928673e-7	2.616983675479623e-4	1.9297251247996504e-6
Synpcc7942_1780	TypeE	-0.352774613763076	0.13774377330616544	-2.5610930011257773	0.010705442292063114	0.010549053400097916	1	0.02166118263527731
Synpcc7942_1783	TypeE	-0.5728467471513621	0.08652404375266316	-6.62066545096871	5.364422484159763e-11	5.1581331440493416e-11	9.392960455313851e-8	1.495858611774309e-9
Synpcc7942_1784	TypeE	-1.7884022745132162	0.18692604225862647	-9.567432407512404	8.951336897139165e-18	5.850036208626807e-18	1.08459671307941e-14	3.4460369541442284e-16
Synpcc7942_1785	TypeE	-0.7304338947866764	0.2306626497509829	-3.1666760768387636	0.0018389456387855995	0.0016712731877323128	1	0.004795053209856027
Synpcc7942_1791	TypeE	-0.6067526329840993	0.14169268448234926	-4.282173318973873	2.3211753103790384e-5	2.206180193489798e-5	0.03485764705713881	1.3590358381464934e-4
Synpcc7942_1793	TypeE	-0.7350168190224664	0.18609927058311304	-3.949595378420377	1.4273201513248233e-4	1.2192282302636572e-4	0.17861693573362578	5.459014760206636e-4
Synpcc7942_1794	TypeE	-0.6785748993578146	0.15946773951472873	-4.255248750767802	2.797310632123841e-5	2.5023032507588866e-5	0.039211091939391755	1.4786337390847968e-4
Synpcc7942_1796	TypeE	-0.45732472648135525	0.32042180978685136	-1.4272584215961248	0.15801540551636276	0.15158260963710687	1	0.20023351027746775
Synpcc7942_1797	TypeE	-0.28193131783072145	0.18268593977516528	-1.5432567945715974	0.12414922317964794	0.12237949533569047	1	0.16704225105559486
Synpcc7942_1798	TypeE	-0.7502125452358089	0.34457880438917354	-2.177187150456606	0.034312141694276634	0.03055491092212609	1	0.05184159053844076
Synpcc7942_1799	TypeE	-0.6992322652469886	0.17123779169985817	-4.083399221081918	5.7508547354173046e-5	5.396346998344928e-5	0.0827799629546112	2.8883063622322364e-4
Synpcc7942_1800	TypeE	-0.494690955254931	0.15635095538045765	-3.163977821889041	0.0017164975936699843	0.0016514737446979993	1	0.004759981664764111
Synpcc7942_1801	TypeE	-0.6513838057134105	0.14341841493798552	-4.541842175532832	7.278584601931901e-6	6.89990458736084e-6	0.011288243904922335	5.2025280588700736e-5
Synpcc7942_1803	TypeE	-1.8506370724350993	0.4276918465039725	-4.327033792115815	5.922340592291322e-5	3.610478538115328e-5	0.055981903744905984	2.0255214417700575e-4
Synpcc7942_1804	TypeE	-0.6675870047508188	0.24461084361661978	-2.7291799287407406	0.00711390044354967	0.006709614888135751	1	0.01493225981598098
Synpcc7942_1806	TypeE	-0.386463147449557	0.2757771403584644	-1.401360340988449	0.16333517014236332	0.15983282890490996	1	0.20980841398729475
Synpcc7942_1807	TypeE	-0.4204078396727443	0.21740264936023573	-1.9337751444607716	0.05471810560380836	0.05306609600595975	1	0.08280595279075673
Synpcc7942_1809	TypeE	-0.35147429353531917	0.0704569323615108	-4.988498388376081	8.469903429671661e-7	8.013344767064806e-7	0.0013670766172612558	8.391752714398421e-6
Synpcc7942_1810	TypeE	-0.3748115970120947	0.08068123104732794	-4.645585994990938	4.8121038885794025e-6	4.499130297124458e-6	0.007446060641740978	3.67136822947169e-5
Synpcc7942_1811	TypeE	-0.5105438931510407	0.3034700863621641	-1.6823532733363138	0.09581947914355919	0.09165544802163961	1	0.13118490472345531
Synpcc7942_1812	TypeE	-1.0310561269034402	0.5646089970249524	-1.8261418651426016	0.08029600133792222	0.06762919507283374	1	0.10206647935331593
Synpcc7942_1813	TypeE	-0.31455446930263825	0.2189915960952543	-1.4363768971564423	0.15285977152986435	0.15008081525183195	1	0.19880698295832974
Synpcc7942_1814	TypeE	-0.5841824006467743	0.2158511780728648	-2.706412843619376	0.007337396541924359	0.007052758651506083	1	0.015549064395425692
Synpcc7942_1815	TypeE	-0.5636682043099682	0.1415895636215756	-3.9810010702234817	8.043711218234278e-5	7.721446192991025e-5	0.11562505867871582	3.7416262400483504e-4
Synpcc7942_1816	TypeE	-0.48983772562496164	0.09058921780052438	-5.40724092246358	7.932245638119554e-8	7.691928267058609e-8	1.3422414826017273e-4	1.0283180697450694e-6
Synpcc7942_1817	TypeE	-0.4108683749920394	0.3422427502057599	-1.2005173951676729	0.23295510116612214	0.2273091890827706	1	0.2848825548863812
Synpcc7942_1818	TypeE	0.40709700994773773	0.3946021799052761	1.0316643715588723	0.3068279804049098	0.2967893566094115	1	0.3556901403890964
Synpcc7942_1819	TypeE	-0.15109512249835008	0.20937625018571146	-0.7216440372980819	0.4714549381443133	0.4687711728756798	1	0.5269133338525083
Synpcc7942_1820	TypeE	-0.8372673535851646	0.13129214454236798	-6.377132131579878	4.4065260449828357e-10	4.0153798169536637e-10	7.25579132923527e-7	9.58100120880716e-9
Synpcc7942_1821	TypeE	-0.8847324271741303	0.34384221987599234	-2.5730767661202614	0.01173499048470095	0.010758325448479362	1	0.022018939707256893
Synpcc7942_1822	TypeE	-0.6847140456033454	0.4728935587334947	-1.4479242378288024	0.15836401236024647	0.14335975157890796	1	0.1908426071513005
Synpcc7942_1823	TypeE	-0.24714040533273934	0.2590002443103032	-0.9542091591104647	0.34176242564089065	0.3375737022864972	1	0.3974556082511226
Synpcc7942_1824	TypeE	-0.45962785005521967	0.2073339789738796	-2.2168476789476204	0.027737831576423663	0.02692260225424849	1	0.046473539605547995
Synpcc7942_1826	TypeE	-0.7271073785287753	0.16495781941519036	-4.407838204375649	1.4351752317621047e-5	1.3413879492768306e-5	0.0215426904653859	9.03041530138152e-5
Synpcc7942_1827	TypeE	-0.6608882935763142	0.15448844411612692	-4.277914101326137	2.4570395342272598e-5	2.315333530045632e-5	0.03646650309821871	1.403345242487465e-4
Synpcc7942_1828	TypeE	-0.8000601942661861	0.33067612149532305	-2.419467697420365	0.017368229493275177	0.016185765369925872	1	0.031037810500824284
Synpcc7942_1833	TypeE	-1.1154622709885311	0.21917376738822586	-5.089396802732764	9.491004525364383e-7	8.110854176456244e-7	0.0013829006370857896	8.446939294265204e-6
Synpcc7942_1834	TypeE	-0.5110836168227058	0.23882885285014727	-2.1399575919052976	0.03398649691528568	0.032626260833781	1	0.05481328134730586
Synpcc7942_1835	TypeE	-0.5198163868477403	0.1977619479253872	-2.6284954830838325	0.009301056659072037	0.008895738737738898	1	0.01882921069760733
Synpcc7942_1837	TypeE	-0.2867457211454127	0.3579100861513165	-0.8011669194038386	0.42599945093658254	0.4181730786923311	1	0.4794746066514867
Synpcc7942_1838	TypeE	-0.6035017941060428	0.14639579184463591	-4.122398509559042	4.531672243392777e-5	4.329321149121122e-5	0.06680142533093891	2.3792333428843484e-4
Synpcc7942_1839	TypeE	-0.5063398552144012	0.19026137951862507	-2.661285524658117	0.008312041565478908	0.00802425416341789	1	0.017347743447802474
Synpcc7942_1840	TypeE	-0.2620842388926356	0.23512976569916327	-1.1146365842424188	0.2665887953449085	0.2635318173337654	1	0.3213179014709882
Synpcc7942_1842	TypeE	-0.5716484601380764	0.1330863436643615	-4.2953201988909635	2.0973457863867186e-5	2.012918706293956e-5	0.031864503120633325	1.2522613073808934e-4
Synpcc7942_1843	TypeE	-0.42462508475967475	0.17204586039443415	-2.468092424811471	0.014124796982021267	0.01373338629094873	1	0.02708169788966387
Synpcc7942_1845	TypeE	-0.5518525686831762	0.2996399648383772	-1.8417188407455596	0.06866955856574647	0.06554353745976316	1	0.09957848379505527
Synpcc7942_1849	TypeE	-0.7212149413628036	0.20192004967086744	-3.571784686752971	4.1204922299267136e-4	3.8408608034466024e-4	0.5323433073576991	0.0014480045228993691
Synpcc7942_1857	TypeE	-0.5168954654808425	0.14492343716578776	-3.566679590199967	4.151972725952461e-4	3.9741577485509624e-4	0.5500234323994532	0.001492288317931985
Synpcc7942_1859	TypeE	-0.675636128342255	0.1601300888489748	-4.219295281722318	3.210964725552116e-5	2.893741545579692e-5	0.045113430695587396	1.6681048359075594e-4
Synpcc7942_1861	TypeE	-0.7001061707962336	0.12142842841616956	-5.765587020502084	1.2758751143520381e-8	1.2052361656015633e-8	2.1368837216115715e-5	2.010504577131811e-7
Synpcc7942_1862	TypeE	-0.4558040049222936	0.21552620526243615	-2.1148426214217544	0.03740654117275955	0.035028228330567596	1	0.058072304664133614
Synpcc7942_1863	TypeE	-0.4637785201530001	0.09426076922453124	-4.920164814783862	1.2448676509247619e-6	1.1692143251464562e-6	0.0019794798524729504	1.1419528512440775e-5
Synpcc7942_1865	TypeE	-0.38336823483674165	0.1521481290397764	-2.5197039047158896	0.012204395630862246	0.011931187401762043	1	0.024028085739659668
Synpcc7942_1866	TypeE	-0.33481009592952415	0.15485660665695536	-2.1620653012965025	0.031393086228744434	0.03079486305034529	1	0.05206127071739988
Synpcc7942_1867	TypeE	-0.2736768844890446	0.14754291937921732	-1.8548967692962317	0.06430493038436533	0.0636269688400208	1	0.0970448786660208
Synpcc7942_1868	TypeE	-0.5028639866650655	0.19959819162547415	-2.519381476204148	0.012504433406031582	0.012056564082186791	1	0.024203006703857406
Synpcc7942_1869	TypeE	-0.4692624726609146	0.09027898186470894	-5.197914984953486	2.4481060653294033e-7	2.3755315139263998e-7	4.1025429245508926e-4	2.8162747822334993e-6
Synpcc7942_1870	TypeE	-0.7812854052295342	0.1308337510164666	-5.971589128643131	4.361868374314152e-9	4.053994781585168e-9	7.256650659037451e-6	7.96018767009171e-8
Synpcc7942_1871	TypeE	-0.7794835811050345	0.33461022668047885	-2.329527070460305	0.021972325035401512	0.020497880881457438	1	0.037769800060163505
Synpcc7942_1872	TypeE	-0.8931553876184607	0.30916743194621327	-2.888905154065016	0.005067988200615533	0.004466458977971712	1	0.010798308772441046
Synpcc7942_1873	TypeE	-0.14727837925066425	0.37068827060551973	-0.39731060011714114	0.692364822995553	0.6877615258442066	1	0.731619907571292
Synpcc7942_1874	TypeE	-0.4896803616218347	0.291750391048456	-1.6784222974374867	0.09612954493189733	0.09287152078372542	1	0.13282459535456936
Synpcc7942_1875	TypeE	-0.16617505536020252	0.14379702178950182	-1.1556223716751166	0.24843684157100257	0.2472642927401895	1	0.30583542770030003
Synpcc7942_1876	TypeE	0.13447626268309926	0.2635317977907467	0.5102847694678501	0.6107240100214257	0.6076920273158092	1	0.6571999262709698
Synpcc7942_1877	TypeE	-0.4601392664172503	0.10229405486829003	-4.498201454715118	7.777756033326413e-6	7.57932474827293e-6	0.012392195963426242	5.692042689440029e-5
Synpcc7942_1878	TypeE	-0.39757613172612805	0.13815629557659959	-2.8777272151575266	0.004196546470940116	0.004106156333482143	1	0.010104575311506317
Synpcc7942_1879	TypeE	-0.5899268222078039	0.20890958315608024	-2.8238380130559095	0.005283160251974263	0.005015525550674788	1	0.011832622857349156
Synpcc7942_1880	TypeE	-1.5407226227497026	0.5981124715858614	-2.575974747131695	0.01657930193987719	0.011538962790638011	1	0.02333792366990628
Synpcc7942_1881	TypeE	-0.338122085795441	0.10457977182706434	-3.233149966654813	0.0013589326281295627	0.0013062703774546591	1	0.003927144595697022
Synpcc7942_1882	TypeE	-0.3633580560828203	0.22957918308251535	-1.582713428996836	0.11684572155854865	0.11268913596551292	1	0.15584667739911362
Synpcc7942_1885	TypeE	-0.5225261613545009	0.24712290626543473	-2.1144383952544468	0.03675762551339448	0.03493277191126601	1	0.05796503085628207
Synpcc7942_1886	TypeE	-0.48277281329946214	0.0975674760388922	-4.9480916479485435	1.0740423054083542e-6	1.0102253746535706e-6	0.0017163729115364165	1.0183287867497223e-5
Synpcc7942_1888	TypeE	-0.560813772522286	0.21580428355651296	-2.598714739484886	0.010076094816261741	0.009666917426053799	1	0.020314536619968127
Synpcc7942_1889	TypeE	-0.4815091920690625	0.1365535374399841	-3.526156854637969	4.593484810644077e-4	4.425827521161806e-4	0.6058957876470512	0.0016136721232862677
Synpcc7942_1890	TypeE	-0.3999733293746852	0.20730536047175926	-1.9293921221548571	0.05486607645796184	0.053776855406941236	1	0.08363809607432691
Synpcc7942_1891	TypeE	0.08374454208729037	0.3291358943904225	0.2544375849446315	0.7998632376051916	0.7969739228369941	1	0.82816749975068
Synpcc7942_1892	TypeE	-0.5220726419493767	0.22285467442121223	-2.3426595978086593	0.020110190683944748	0.01932647435992389	1	0.035962886642109115
Synpcc7942_1893	TypeE	-0.7057792170400012	0.16351569330314078	-4.316278167451251	2.0477916311008458e-5	1.9355495585602287e-5	0.03071717149435083	1.2202377651792745e-4
Synpcc7942_1894	TypeE	-0.7555855043672406	0.11632060102196398	-6.4957152708020205	1.6624391908575591e-10	1.5497855680278115e-10	2.8082114492663945e-7	3.947764588827601e-9
Synpcc7942_1895	TypeE	-0.38016043952485945	0.17678126114554218	-2.150456655085616	0.03250195419051792	0.03174071423000981	1	0.053516320504086314
Synpcc7942_1897	TypeE	-0.23198225699224384	0.1599822470469737	-1.450049997885888	0.1481105220227101	0.14662182246784652	1	0.1947724702973155
Synpcc7942_1899	TypeE	-0.18665581915514287	0.22325323335714442	-0.8360721873915454	0.4040925139348852	0.40159751198385396	1	0.462720849687998
Synpcc7942_1901	TypeE	0.545182125769159	0.8974425971391938	0.6074841193264654	0.5507218611414253	0.52781965783515306	1	0.5821767437210437
Synpcc7942_1902	TypeE	-0.5806066132219712	0.7932484200963195	-0.7319354170935147	0.47314037203155357	0.44732155197638135	1	0.5070361548259043
Synpcc7942_1903	TypeE	-0.41651165194718004	0.35795667314004254	-1.1635811906884863	0.2560319413402403	0.23503918854750727	1	0.292828070331825
Synpcc7942_1904	TypeE	-0.24488722420341108	0.3712402172331639	-0.6596462690075557	0.5113993545695477	0.5055023101474506	1	0.5601833360540531
Synpcc7942_1905	TypeE	-0.5658236339368871	0.13259099930448337	-4.267436227986514	2.3797091330086983e-5	2.282237072776559e-5	0.036013701008414105	1.3931647849292454e-4
Synpcc7942_1906	TypeE	-0.5482829207396572	0.23627270821056937	-2.3205512176675955	0.02182135580739188	0.02057393841811682	1	0.03786720998173658
Synpcc7942_1908	TypeE	-0.9296483505132236	0.2844149524071672	-3.2686338838555264	0.0015102946572720351	0.0012829383360537015	1	0.003866481739619272
Synpcc7942_1911	TypeE	-0.3495548086085089	0.11565130151439143	-3.0224891897564246	0.002753530207486143	0.0026451292359718176	1	0.0069735225311984275
Synpcc7942_1912a	TypeE	0.38341202053041895	0.5985512436570304	0.640566742770171	0.5321495745950011	0.49959501663507105	1	0.5549420190672415
Synpcc7942_1914	TypeE	-0.28680625713706154	0.26108930847529455	-1.0984986662684444	0.2741151592733897	0.26993804130081217	1	0.32870362264343084
Synpcc7942_1916	TypeE	-0.5041225816020621	0.1650117518657426	-3.055070780729775	0.002505259174485334	0.0023567268129672304	1	0.006337275381516733
Synpcc7942_1917	TypeE	-0.7193117230581018	0.10985285281300845	-6.547956695148503	1.1928011125673165e-10	1.111386194295195e-10	2.0182773288400742e-7	2.9928042517806324e-9
Synpcc7942_1918	TypeE	-0.4947635786089954	0.13397013163981333	-3.693088694868172	2.46519471077101e-4	2.3883995067524195e-4	0.3389138900081683	9.640541906270472e-4
Synpcc7942_1919	TypeE	-0.9488340973651678	0.1692950846019643	-5.604616930231645	5.522964151732819e-8	4.847861548720804e-8	8.493453433358848e-5	6.804324032435537e-7
Synpcc7942_1921	TypeE	-0.6219672466849134	0.23278125047078266	-2.6718958052980266	0.008327968354826656	0.0077864453595438985	1	0.016929007500277104
Synpcc7942_1922	TypeE	-0.599325854349675	0.6935975354912755	-0.8640830217557971	0.39831998088159803	0.370794802427713	1	0.43144950776311053
Synpcc7942_1923	TypeE	-0.16191803684178915	0.21142414516847152	-0.7658445855971945	0.44522413584623877	0.44124795100102715	1	0.5021093723243872
Synpcc7942_1924	TypeE	-0.47329585106222133	0.19342192345092418	-2.446960730293368	0.015084968904274213	0.014564310311944594	1	0.028449455894316644
Synpcc7942_1925	TypeE	-0.5065617502477847	0.1327449612553105	-3.816052567701658	1.5356692559554525e-4	1.4833350638601591e-4	0.2153802512724951	6.442595841881106e-4
Synpcc7942_1926	TypeE	-1.6249616319659572	0.2626765511541188	-6.186169358575719	5.315889774124431e-9	4.1866265151525606e-9	7.489874835607931e-6	8.135866990786161e-8
Synpcc7942_1928	TypeE	-0.25404714666359174	0.4216704783918979	-0.6024779055731805	0.550343334188947	0.5390653453127766	1	0.5925003941192909
Synpcc7942_1930	TypeE	-0.6017478418346689	0.20599102296562044	-2.921233329352899	0.003860300784046224	0.003685296117187635	1	0.009213240292969088
Synpcc7942_1931	TypeE	-0.545424166005379	0.1791077501204858	-3.0452292859380576	0.0025557102042133096	0.002421233789431441	1	0.006455481885542102
Synpcc7942_1933	TypeE	0.31487079959220976	0.22756172093484892	1.3836720793755883	0.16813516725065528	0.16564347894104553	1	0.21638112113920363
Synpcc7942_1934	TypeE	-0.82013834133825525	0.132501665836972	-6.189645512437109	1.2592239215774665e-9	1.1609664225594018e-9	2.0932224598746013e-6	2.6366526584632197e-8
Synpcc7942_1935	TypeE	-2.5950995636974756	0.19347923506498843	-13.412806613721614	1.9487706287481465e-32	1.1634205409992613e-32	2.176759832209618e-29	1.4620318131890717e-30
Synpcc7942_1937	TypeE	-0.4628783097416125	0.15681056322908252	-2.951831179034792	0.0033894822618051445	0.0032844841052935402	1	0.008366557484430166
Synpcc7942_1938	TypeE	-0.4943290042598985	0.15210329410095133	-3.2499559406768084	0.0012665308347090329	0.001206160727100514	1	0.0036909301470527092
Synpcc7942_1939	TypeE	-0.38206287422682567	0.18027270626903155	-2.119360618332599	0.03492760357277997	0.034240142881523855	1	0.05701649234246685
Synpcc7942_1940	TypeE	-0.7075479305583997	0.1495493757011427	-4.7311994934191715	3.0908781929372547e-6	2.909711390611317e-6	0.004856308310930289	2.527560355438863e-5
Synpcc7942_1941	TypeE	-0.23347129464538083	0.13343723192484275	-1.7496712969651627	0.08077766894191693	0.08013431530632464	1	0.11782619684276284
Synpcc7942_1942	TypeE	-0.09680316819413473	0.26588971433219666	-0.3640726322838913	0.7164238268730232	0.7140473002940364	1	0.7557434930119363
Synpcc7942_1943	TypeE	-0.38998192945330873	0.053523886323117234	-7.2861287967587955	6.241332373797425e-13	5.914456027860707e-13	1.087668463523584e-9	2.3720743856420067e-11
Synpcc7942_1945	TypeE	-0.2765059006548734	0.16183473274928906	-1.7085695756252182	0.08880236373142529	0.08739500252730573	1	0.1261405664348938
Synpcc7942_1946	TypeE	-0.23627713152910637	0.26290064152287884	-0.8987316659268951	0.37053746760067785	0.3663626664313885	1	0.4276121524601655
Synpcc7942_1947	TypeE	-0.5204360993501437	0.14385370927237234	-3.6178149453536226	3.3734643580690215e-4	3.24403387986886e-4	0.4541647431816404	0.0012582312476446093
Synpcc7942_1948	TypeE	-0.4995734218248363	0.16137292349404436	-3.095769792156449	0.0032425187912123957	0.002634744814025945	1	0.00695587391377998
Synpcc7942_1949	TypeE	0.44110401596329724	0.6148247176945234	0.7174467832349909	0.4818267817585328	0.4567751427587813	1	0.5145302077048658
Synpcc7942_1951	TypeE	-0.26220247044761796	0.2755093807610433	-0.9517006997124109	0.3433543843448247	0.3385682240078975	1	0.3983777167633501
Synpcc7942_1952	TypeE	-1.006981303470313	0.4850665556950422	-2.0759652291991757	0.048777430516098695	0.03954715747599616	1	0.06431957881126209
Synpcc7942_1953	TypeE	0.7163386467929725	0.25158280566832947	2.8473275226024275	0.0049911932115380515	0.004619610186908849	1	0.011076521290448088
Synpcc7942_1957	TypeE	-0.46811050367138596	0.3023130269801428	-1.5484298124610205	0.12578521166525364	0.12033956187251064	1	0.16473498484363294
Synpcc7942_1958	TypeE	-1.2218590401352385	0.29023518872747484	-4.20989283033678	6.710222884470009e-5	5.121707105732842e-5	0.07861820407299912	2.750546408634304e-4
Synpcc7942_1960	TypeE	-0.37470460569489605	0.25937453971590574	-1.4446468265748518	0.15089140280117838	0.14735412889011065	1	0.19560741757595673
Synpcc7942_1961	TypeE	0.3114786889010077	0.20131100978180483	1.5472511376233742	0.12318353367761338	0.12125875465800684	1	0.16575253990597744
Synpcc7942_1962	TypeE	0.30081089886045387	0.6154105111460721	0.4887971417651887	0.6294222738264517	0.6136440001796053	1	0.6624965294035258
Synpcc7942_1963	TypeE	-0.7106698094607699	0.1950740973933248	-3.643076241064736	3.3178430402522606e-4	3.0172114596999355e-4	0.42449688579397027	0.0011848840836529955
Synpcc7942_1965	TypeE	-0.26677253920217675	0.13274583429670186	-2.00964904560327	0.044975661885013084	0.044538661419982736	1	0.07145138449078081
Synpcc7942_1966	TypeE	-0.4940858422691655	0.24035717634791032	-2.05563174678833	0.0457819495956901	0.040731409997669193	1	0.06601780554222393
Synpcc7942_1968	TypeE	-0.43630280393421084	0.13417735699398747	-3.2516872720466665	0.0012281101467070108	0.0011848824745521271	1	0.0036376277923953738
Synpcc7942_1969	TypeE	-0.33342971612381617	0.7086406477843867	-0.4705201672615124	0.6422315253357007	0.6269132620926707	1	0.6756612344452169
Synpcc7942_1970	TypeE	-0.2767049611872858	0.3867655334653226	-0.7154333497819169	0.4781207819933828	0.4670561029116687	1	0.5256123904408928
Synpcc7942_1971	TypeE	-0.506983750123019	0.16250548164067827	-3.1197947601794076	0.0019724079319548083	0.0019049620481019329	1	0.005304067150180418
Synpcc7942_1972	TypeE	-0.4172072644075224	0.16721148945389447	-2.4950873039293135	0.013105903285636232	0.012722269876277994	1	0.025323631168726525
Synpcc7942_1974	TypeE	-0.07055873997538205	0.1806599543786194	-0.39056104169885963	0.6964770483989705	0.6951399557478469	1	0.7382190515970092
Synpcc7942_1975	TypeE	-0.4030693120952943	0.2014457218103354	-2.000882959801901	0.050442359699457935	0.04601554986584402	1	0.07332148055546574
Synpcc7942_1976	TypeE	-0.08220993296432118	0.15797535818245742	-0.5203971930189951	0.6031120729982871	0.6019907651126452	1	0.6517820748060518
Synpcc7942_1977	TypeE	-0.306142781473305	0.09738208517986477	-3.143727934227934	0.001796100665459177	0.0017439384576237004	1	0.004943344349805527
Synpcc7942_1978	TypeE	-0.6047650577975314	0.29123227677751545	-2.0765729145452405	0.04030595116527918	0.03827527636971056	1	0.06257493144571068
Synpcc7942_1979	TypeE	-0.4533655689210003	0.20690396130898367	-2.1911884434341924	0.029543404650141297	0.028561851200941468	1	0.048900172128769
Synpcc7942_1981	TypeE	-0.49452344322448305	0.1601631393053538	-3.087623315634851	0.0022982508918593042	0.002178104397553277	1	0.00592456968165646
Synpcc7942_1985	TypeE	-0.3295116893100415	0.19092968641132263	-1.7258274263341618	0.08569851657937529	0.08425914470367343	1	0.12264748090071384
Synpcc7942_1986	TypeE	-0.4540045551026092	0.14740797354716945	-3.0799185700584313	0.0022157333197732696	0.002132744058419402	1	0.0058179776412743455
Synpcc7942_1987	TypeE	-0.5000333127351866	0.4137366045189704	-1.2085788573543035	0.23209044563477668	0.22283023495631504	1	0.28002332859510254
Synpcc7942_1988	TypeE	-0.5114106522675669	0.19740336845468281	-2.5906885797897092	0.0103254314256997	0.009897770045630246	1	0.020661457957932464
Synpcc7942_1989	TypeE	-0.20816598529532443	0.2883381051575249	-0.7219510067238569	0.47187054572666143	0.4673756395297136	1	0.5256581625975597
Synpcc7942_1990	TypeE	-0.8155929366009387	0.37179174970013057	-2.1936821816480783	0.030864022466737938	0.028890207861210614	1	0.049327936429693846
Synpcc7942_1991	TypeE	0.4744646516066613	0.5624143163285238	0.8436212198579803	0.4072112816753779	0.3855272934131797	1	0.4458398454502109
Synpcc7942_1992	TypeE	-0.36894488488325655	0.21257580648428134	-1.7355920741175113	0.08422384569254743	0.08250652832151394	1	0.12074907289289888
Synpcc7942_1993	TypeE	-1.0142515309876081	0.17943425056877982	-5.652496821384892	4.028435053903358e-8	3.086461840967734e-8	5.4290863782622445e-5	4.5810870631686447e-7
Synpcc7942_1994	TypeE	-0.7213419142679791	0.20531781515282382	-3.5132943224194357	5.67915769649297e-4	5.236215934025026e-4	0.7063655294999761	0.0018380385541223788
Synpcc7942_1996	TypeE	-0.7151449700768582	0.27097994290823246	-2.6391066526980653	0.009730934447965238	0.00892782912712512	1	0.01886654473613324
Synpcc7942_1997	TypeE	-0.04478101218961732	0.3769867716964709	-0.11878669372959468	0.9066912660721674	0.9012766615973653	1	0.9188245035754643
Synpcc7942_1998	TypeE	-0.13267908640514808	0.1942301966957833	-0.6831022604222514	0.4951648227710498	0.4932916437676935	1	0.5498845348918405
Synpcc7942_1999	TypeE	-0.7630039764817417	0.24804207921740345	-3.076107001235808	0.003083909658913223	0.002625523546229546	1	0.006941250890101955
Synpcc7942_2000	TypeE	-0.42189257969688354	0.09431596290179657	-4.4731831888963	1.0030660583756292e-5	9.499462777058106e-6	0.01544612647549648	6.864676895265399e-5
Synpcc7942_2001	TypeE	-0.04190973520115433	0.2526728792345968	-0.16586558608153112	0.8684670290675853	0.867603097730361	1	0.890758082364777
Synpcc7942_2002	TypeE	-0.5380827946955403	0.18418396251096936	-2.921442167710416	0.0037855603230907498	0.00364523472340583	1	0.009125189181434248
Synpcc7942_2003	TypeE	-0.5111679286258295	0.16137182984807832	-3.1676404060551504	0.0016685443554758908	0.0015956158393821362	1	0.004606027346455324
Synpcc7942_2004	TypeE	-0.5688723583972175	0.2206226853514734	-2.5784853334141435	0.010775711609061513	0.010282967455244823	1	0.02125372111089528
Synpcc7942_2005	TypeE	-0.6574180029109103	0.1956085824227932	-3.3608852677534924	8.990282948947942e-4	8.53867143365275e-4	1	0.002774055660469669
Synpcc7942_2006	TypeE	-0.5866234854278333	0.18625173862334019	-3.1496268961771743	0.001988297954467177	0.0018392197031448217	1	0.005159120744684507
Synpcc7942_2008	TypeE	-0.539623592539083	0.19182233123988732	-2.8131427089385426	0.005297337579055162	0.005045846872609863	1	0.011859779172398341
Synpcc7942_2009	TypeE	-0.28305056430241454	0.09544364958235804	-2.965630144498729	0.003115362315230894	0.0030730737563035714	1	0.007924410438621384
Synpcc7942_2011	TypeE	0.5568575401921219	0.4880288901527401	1.1410339662839226	0.268034187018329	0.24012175256893695	1	0.29817490355233606
Synpcc7942_2013	TypeE	-0.4508779729900473	0.20839413675691282	-2.16358281478901	0.03163079558292639	0.030759962252889794	1	0.05206127071739988
Synpcc7942_2014	TypeE	-0.5949345382708785	0.26362220316414303	-2.256769464522097	0.025773093075170214	0.024511083670609484	1	0.043385388867815816
Synpcc7942_2016	TypeE	-1.1433454238217022	0.6995318486774558	-1.6344437011457396	0.11521630795644587	0.09972746605423725	1	0.14060304675560004
Synpcc7942_2018	TypeE	-0.22421523759446224	0.5195886823909703	-0.4315244831020953	0.6692782612939729	0.657542944385718	1	0.704243437594931
Synpcc7942_2019	TypeE	-0.06276945185036303	0.1943693324342373	-0.32293907204522804	0.7472098345794302	0.7453686708022896	1	0.7831772265676231
Synpcc7942_2023	TypeE	-0.5209226937220206	0.303312199147258	-1.7174472216632235	0.1021536368949243	0.08410599389211679	1	0.12251916420915003
Synpcc7942_2024	TypeE	-0.5062872221691955	0.15942592227772964	-3.175689467157119	0.001627975373618659	0.0015744914001845683	1	0.0045520188486931155
Synpcc7942_2032	TypeE	-0.5561754120599621	0.15209095720808516	-3.656860488418281	2.935097452123121e-4	2.754813242582921e-4	0.38897962985270845	0.0010955322705208453
Synpcc7942_2033	TypeE	-0.440771425461394	0.29813447866035486	-1.4784315703502917	0.14263545604016192	0.13808776097364966	1	0.18513188437790157
Synpcc7942_2034	TypeE	-0.6931757237722868	0.14669142380837122	-4.725400475203032	3.097191058619545e-6	2.840108378118013e-6	0.0047458210998352	2.4900485082569557e-5
Synpcc7942_2035	TypeE	-0.8030157785223168	0.15597666296105195	-5.148307210052527	4.6461284689134566e-7	4.246736532704507e-7	7.295893363186343e-4	4.764939502469045e-6
Synpcc7942_2036	TypeE	-0.6940219214392624	0.1926024828127952	-3.6033903161769434	3.729406339946287e-4	3.4446752608868726e-4	0.4812211339458961	0.001325715019015992
Synpcc7942_2037	TypeE	-0.5978585104262317	0.2571399634948921	-2.325031482078855	0.021572900952608505	0.02033489324398575	1	0.037542873423029526
Synpcc7942_2038	TypeE	1.2532966567718307	0.7134523235422358	1.756664903058006	0.08797898396405751	0.07727706928102203	1	0.11438002853514231
Synpcc7942_2039	TypeE	-0.33038054661091376	0.27495660305342406	-1.2015734226492492	0.2319147248470208	0.22745264992254838	1	0.2848825548863812
Synpcc7942_2040	TypeE	-0.2775093154458562	0.20347106651336266	-1.3638760547197073	0.17436831202909894	0.1716999402824164	1	0.22367269345705243
Synpcc7942_2042	TypeE	-0.29483304063442206	0.27169350676343157	-1.08516778389974	0.27972583455203515	0.2758203364227369	1	0.3351640347014672
Synpcc7942_2043	TypeE	-0.13077781716863882	0.2629286268342923	-0.4973890395398444	0.6197955653628249	0.6167314663593253	1	0.6654486629005885
Synpcc7942_2045	TypeE	-0.20511960447710392	0.08622548114878945	-2.3788745710001025	0.01755947151933775	0.017433019269813898	1	0.032957765705089154
Synpcc7942_2046	TypeE	-0.491591361696598	0.2669371049963245	-1.8415999592989023	0.0681332194098813	0.06555803628098864	1	0.09957848379505527
Synpcc7942_2047	TypeE	-0.46749760501966653	0.10796369791511129	-4.330137018715738	1.6821491801890635e-5	1.6379870437375417e-5	0.02615865308848854	1.0683756323340021e-4
Synpcc7942_2050	TypeE	-0.366905353950038	0.11040391537566814	-3.3233001991059825	9.79887263532854e-4	9.463487718866559e-4	1	0.003018388214900755
Synpcc7942_2051	TypeE	-0.4425755954422559	0.13289722791958164	-3.3302093833745414	9.362662346068987e-4	9.111052882536822e-4	1	0.002915846296024093
Synpcc7942_2052	TypeE	-0.5700995490458449	0.17748908378556127	-3.212025984283223	0.001503216604133514	0.0014292728022280126	1	0.0042228514611282195
Synpcc7942_2053	TypeE	-0.569533943886587	0.11482772143438114	-4.959899375971245	9.160329934187949e-7	8.7635459895551e-7	0.0014924318820212334	9.026931251536262e-6
Synpcc7942_2054	TypeE	-0.3957425702030265	0.18382202833576555	-2.152857161820515	0.032103721981806436	0.03140103963672799	1	0.05299101138337713
Synpcc7942_2056	TypeE	-0.21391733410090136	0.45659270638476346	-0.4685079965351803	0.6420295180505182	0.6326394284044042	1	0.6810538678139932
Synpcc7942_2059	TypeE	-0.45446410689400807	0.14760496858314753	-3.0789214703026975	0.002460466743020516	0.0022937386452227906	1	0.006203296049131938
Synpcc7942_2060	TypeE	-0.39616943953429873	0.18731676386781884	-2.1149705523092317	0.0355892341280504	0.034668351317072583	1	0.05762772683658009
Synpcc7942_2061	TypeE	-0.28610678406172185	0.5306701797579556	-0.539142380663293	0.5939040009407145	0.580018348766274	1	0.6319853106499576
Synpcc7942_2063	TypeE	-0.21059630174563737	0.15014046644373574	-1.4026618321753856	0.16167516769196302	0.16027714574487126	1	0.21024524685391952
Synpcc7942_2065	TypeE	-0.9243344580350547	0.4741864154335078	-1.949306070250906	0.07158230200229207	0.052454902654193926	1	0.08198796973727657
Synpcc7942_2066	TypeE	-0.4464810763984378	0.15406989328116394	-2.897912544040316	0.00398717264605465	0.0038789908212934097	1	0.009646303031844428
Synpcc7942_2067	TypeE	-0.5756780150270061	0.16155167717130123	-3.563429517457663	4.169460494022291e-4	4.000984936104385e-4	0.552936118169626	0.0014964001199517392
Synpcc7942_2068	TypeE	-0.5497378948380327	0.19985262405319562	-2.750716421375116	0.006509457789470926	0.0062176573379868864	1	0.014053098419790506
Synpcc7942_2069	TypeE	-3.063893817680086	0.22029155095013636	-13.908358284579	2.79381347133038e-29	3.334274788919805e-30	6.231759580491115e-27	3.6971223394787245e-28
Synpcc7942_2070	TypeE	-2.0099899372211483	0.22912135433560346	-8.772599756358954	2.564952416342071e-15	1.3072935769769254e-15	2.4093420623684733e-12	5.730810215352336e-14
Synpcc7942_2071	TypeE	-3.111572106712035	0.10392953103354771	-29.939248986966387	2.5171093985553984e-129	4.673032675780668e-132	8.808666593846559e-129	8.808666593846559e-129
Synpcc7942_2073	TypeE	-0.7542013876364757	0.1808134720632339	-4.171157043943701	4.1628828971298915e-5	3.8296720978116036e-5	0.05928332407412362	2.1307347598657685e-4
Synpcc7942_2074	TypeE	-0.2524670781871054	0.17736641366484462	-1.4234210015892446	0.15831789319466502	0.15301584102775273	1	0.2019851963146456
Synpcc7942_2076	TypeE	-0.3353113768700292	0.12290835223424314	-2.7281415036057175	0.007004125613840989	0.006669893083436344	1	0.014861404801746466
Synpcc7942_2077	TypeE	-0.7631494579436272	0.3657507899596372	-2.086528529515535	0.040920137712234045	0.0371204150644232	1	0.061004343850425226
Synpcc7942_2078	TypeE	-0.35381886973361426	0.196326903648654	-1.80219248181496	0.07272445490296386	0.07148891665961812	1	0.1066956515466193
Synpcc7942_2079	TypeE	-0.3910390001312321	0.15799783055035502	-2.4749643635556455	0.013813435479666982	0.013513877560417215	1	0.026729967682462174
Synpcc7942_2080	TypeE	-0.6204639067648207	0.12609213592024604	-4.920718506642377	1.1387972468489436e-6	1.0855938564986644e-6	0.0018411671806217347	1.0770233786842011e-5
Synpcc7942_2082	TypeE	-0.4991222810294585	0.1240416472886427	-4.023828221726287	6.472502937508284e-5	6.27546589851669e-5	0.09532432699846853	3.2211787835717835e-4
Synpcc7942_2085	TypeE	-0.7541500313267763	0.1731742656865017	-4.354862013343357	2.0264158910308785e-5	1.8495043799543387e-5	0.02942561468507353	1.1818019512589588e-4
Synpcc7942_2088	TypeE	-0.33530492755607294	0.2894022145348964	-1.1586121692086828	0.2494015023950309	0.24424924571935464	1	0.3023045490354455
Synpcc7942_2091	TypeE	0.12881197363119481	0.12209958308350671	1.054974721274006	0.29190953659136043	0.2908988867533243	1	0.35037980928435547
Synpcc7942_2092	TypeE	0.10634472506339304	0.1417378666050758	0.7502915601213423	0.4535158564909184	0.4523048707203465	1	0.5114545178811356
Synpcc7942_2093	TypeE	0.022389299476228603	0.13617387859127236	0.16441699177439434	0.8694729764142476	0.8691767764712308	1	0.8918484527288923
Synpcc7942_2094	TypeE	-0.711913902275245	0.31541218007655736	-2.2570907125477784	0.026953916532753013	0.02480810142351212	1	0.043785834441311185
Synpcc7942_2095	TypeE	-0.8103629848740671	0.31478913647201795	-2.5743041642293187	0.011797854924333285	0.010740396965846867	1	0.022006139435457983
Synpcc7942_2096	TypeE	-0.35716786841580284	0.2141416031214588	-1.6679050834097897	0.0968688039177862	0.0951093183354728	1	0.134771585004356
Synpcc7942_2097	TypeE	-0.4559305490682454	0.17675136783058526	-2.579502239016623	0.010406352510979348	0.010112804149420297	1	0.021040436889246426
Synpcc7942_2098	TypeE	-0.057976938023862765	0.26430130933075424	-0.21935925391617625	0.8270683153221702	0.824170162573712	1	0.851732870861539
Synpcc7942_2099	TypeE	-0.26987056148350613	0.2207943947048622	-1.2222708907272961	0.22412634504331644	0.21974863426489366	1	0.2768891548056982
Synpcc7942_2100	TypeE	-0.5414473112502214	0.16587769926135257	-3.264135647294765	0.0012698615366878803	0.0012028839135616598	1	0.0036868880927865507
Synpcc7942_2101	TypeE	-0.4053373018638092	0.21665612260451547	-1.870878593187568	0.06286764984818599	0.061221005800026845	1	0.09397524098782623
Synpcc7942_2102	TypeE	-0.4858980728795568	0.3665988936093571	-1.3254215475001496	0.188851721148491	0.182449126822517	1	0.23604434046701753
Synpcc7942_2103	TypeE	-0.6234740236389085	0.33500730540190654	-1.8610759036759807	0.06623175065176323	0.06237543714115308	1	0.0953590421825414
Synpcc7942_2104	TypeE	-0.590767555128447	0.4007972106734176	-1.4739812039506017	0.14580256671893693	0.13854124745713656	1	0.1854628321449556
Synpcc7942_2105	TypeE	-0.36539368049464305	0.20818267772907742	-1.7551589040955426	0.08081059496037113	0.07913176259519517	1	0.1164429137329765
Synpcc7942_2106	TypeE	-0.03614533901232491	0.25628690053839165	-0.14103467222239224	0.8881291291038055	0.8869080767071058	1	0.9058017178594002
Synpcc7942_2107	TypeE	-0.6556818265688551	0.23646636518814987	-2.772833362779298	0.006200694856572471	0.005869972409482818	1	0.013444590512606455
Synpcc7942_2108	TypeE	-0.2602863396203458	0.2576112811298208	-1.0103840890771276	0.3138464194652112	0.31042645487227677	1	0.3694153203499001
Synpcc7942_2109	TypeE	-0.13523658926248291	0.17185917997346134	-0.7869034943804938	0.43194146911983455	0.43032730953631837	1	0.4911337233247289
Synpcc7942_2111	TypeE	-0.7291749173000098	0.21432652454573842	-3.4021683449842905	8.734108686940912e-4	7.962930514240147e-4	1	0.002651597062838644
Synpcc7942_2112	TypeE	-0.1264615860404321	0.23067327731537293	-0.5482281585115547	0.5854425211681682	0.5790741448723657	1	0.6313214361390453
Synpcc7942_2114	TypeE	-1.1292844187700375	0.13474410474292797	-8.380956042006787	1.481315143745515e-15	1.2084543090687678e-15	2.228389745922808e-12	5.4236580299872077e-14
Synpcc7942_2115	TypeE	-0.6168147739494249	0.1456356601517571	-4.235327895013376	2.867913584650145e-5	2.7216723470163763e-5	0.042512522060395797	1.5834420907795893e-4
Synpcc7942_2116	TypeE	-0.3771283486968384	0.17756866745081412	-2.1238451248799377	0.0344403695287028	0.03384268020915686	1	0.056554478895621166
Synpcc7942_2118	TypeE	-0.47510282945450977	0.34816751942004825	-1.3645811368214387	0.17681857771304893	0.16963537272774148	1	0.22128905023653475
Synpcc7942_2119	TypeE	-0.5003303807862355	0.1499196567244418	-3.3373234152067353	0.0011292851230285535	0.0010181713523259362	1	0.00322022315291005
Synpcc7942_2120	TypeE	-1.0687665721007427	0.2966785331281331	-3.602439855798906	4.8527323079501763e-4	4.2278139279530903e-4	0.5825927592719359	0.001568785286258184
Synpcc7942_2124	TypeE	-0.5095660407545766	0.2231291019846265	-2.2837273857252627	0.025470230548080456	0.023265824478502364	1	0.04163939936962602
Synpcc7942_2125	TypeE	-0.3640397053921996	0.28517126312963187	-1.2765651819086556	0.20414138697035838	0.19996723901240962	1	0.2552777271390857
Synpcc7942_2126	TypeE	-0.18407770141705404	0.17224468598237702	-1.0686988708370817	0.28633061164527	0.2840550148927038	1	0.343453305370588
Synpcc7942_2127	TypeE	-0.8987392903716197	0.4504085336060413	-1.995386906140903	0.053020132747147404	0.04679402283313461	1	0.07431064283105202
Synpcc7942_2128	TypeE	-0.7899472389800277	0.3988504322882044	-1.9805600672114143	0.05719700049558577	0.048577284895301234	1	0.0766902697048935
Synpcc7942_2129	TypeE	-0.46103674990787546	0.2897699849787117	-1.591043841002877	0.1151456486566957	0.11078988120643883	1	0.15367102728045415
Synpcc7942_2130	TypeE	-0.50127111089268	0.47119783880597715	-1.063823026359605	0.29214299773746805	0.28253086814788153	1	0.34204925270311926
Synpcc7942_2131	TypeE	-0.845442957322493	0.10660751004822422	-7.930425885944192	8.281351990479373e-15	7.565145783103399e-15	1.3919868240910253e-11	3.1000651741630235e-13
Synpcc7942_2132	TypeE	-0.2915797293106683	0.2830245699674425	-1.0302276206769254	0.3060470253683532	0.29944291138322027	1	0.35815348220645316
Synpcc7942_2133	TypeE	-0.585229325886782	0.18367801285056684	-3.186169736945605	0.0016471322431661512	0.001558002799159049	1	0.004529535635976162
Synpcc7942_2134	TypeE	-0.3745355975784574	0.1779962631456238	-2.104176744834464	0.036211989312442974	0.03553156652383433	1	0.05875175692756816
Synpcc7942_2138	TypeE	0.4859200553773572	0.7645157379832012	0.6355919587204553	0.5326237999239922	0.5087171271775782	1	0.5634146796296915
Synpcc7942_2139	TypeE	-0.9191170208989399	0.4933522543038083	-1.8630035899926058	0.07000572214311757	0.06168241502227532	1	0.09445276386432898
Synpcc7942_2140	TypeE	-0.21242808880710087	0.279322637801475	-0.7605115377654476	0.44839255679286916	0.44442784650719225	1	0.5049707598951522
Synpcc7942_2141	TypeE	-0.22581722019571465	0.24643767846776257	-0.9163258702960662	0.3610830433493303	0.3573454376667197	1	0.4183827018644513
Synpcc7942_2142	TypeE	-0.6672546195750427	0.29501385390665374	-2.2617738480382377	0.025695193394687364	0.024267520777695145	1	0.043114304114943776
Synpcc7942_2144	TypeE	-0.7419057242521868	0.20985704915992878	-3.53529093838917	5.382398477341364e-4	4.920382320921159e-4	0.6691719956452776	0.0017613396910873278
Synpcc7942_2145	TypeE	-0.43520621764192335	0.077796742720168	-5.5941444644712695	5.8273020689334644e-8	5.117223572379013e-8	8.955141251663273e-5	7.09262237789297e-7
Synpcc7942_2146	TypeE	-0.7691799799335086	0.26390527461930835	-2.9146063148721635	0.004451232215239998	0.004018389215144207	1	0.009901521137969714
Synpcc7942_2147	TypeE	-0.4699465044293992	0.27611413248171707	-1.7020009088470573	0.09126104570400492	0.08846947987003873	1	0.12730150347711677
Synpcc7942_2150	TypeE	-0.7928179587814046	0.27104186499412247	-2.9250756476258633	0.004156126256989459	0.003815079561520312	1	0.009499900889650975
Synpcc7942_2151	TypeE	-0.666529243538397	0.2792463240347399	-2.3868863658003847	0.018443604701686562	0.017487432152416434	1	0.032996806413718695
Synpcc7942_2152	TypeE	-0.8262642579613607	0.2749648565473256	-3.004981321382604	0.003171111963747414	0.0028609287413499476	1	0.007490070385339793
Synpcc7942_2153	TypeE	0.20277979154882805	0.5752346923172695	0.3525166236618171	0.7266267939900858	0.7181428303077118	1	0.7588000196917246
Synpcc7942_2154	TypeE	-0.5780244626996045	0.675836298183761	-0.855272888202342	0.40085801471306115	0.3796895109960484	1	0.4396282114419848
Synpcc7942_2155	TypeE	-0.4582125860796819	0.2168402359348472	-2.1131345117027016	0.036102695783038104	0.03489426081817861	1	0.057952142416094
Synpcc7942_2156	TypeE	-0.10994841722473092	0.1438903240053145	-0.7641126530556012	0.44542351435518446	0.4437176396974456	1	0.5044678834919692
Synpcc7942_2157	TypeE	-0.3311176207614637	0.49036542184170107	-0.6752466752607906	0.5030523521598913	0.49251775934828584	1	0.5493467315807804
Synpcc7942_2158	TypeE	-1.0491253259262783	0.2703065675457495	-3.8812424553787928	1.6499475266728184e-4	1.3586001132157762e-4	0.19835561652950331	6.011646040872625e-4
Synpcc7942_2159	TypeE	-0.36020550568212106	0.1411710681771785	-2.551553305738543	0.011062350081485317	0.010865877671524657	1	0.02221494513104553
Synpcc7942_2160	TypeE	1.492575258102535	0.3327672659934032	4.485342792497276	3.4206078354569785e-5	2.0000808604804755e-5	0.03168128083001073	1.2483948417237406e-4
Synpcc7942_2161	TypeE	-0.5943745226884027	0.25211915310638766	-2.3575143552762623	0.021733788289936468	0.019451258483443926	1	0.03612376575496729
Synpcc7942_2162	TypeE	-0.09974664589141659	0.34191500380220075	-0.2917293619238787	0.7715168472285446	0.7673998514768025	1	0.8014120332597079
Synpcc7942_2163	TypeE	-0.2498283378113089	0.2230551661707379	-1.120029372554758	0.26416108147538336	0.26135623788545553	1	0.3194918991012216
Synpcc7942_2164	TypeE	-0.6890435687685729	0.13349170465333915	-5.161695781456464	3.5397127171815116e-7	3.340555862753586e-7	5.752437195661675e-4	3.8396023178600665e-6
Synpcc7942_2165	TypeE	-0.36720535416629174	0.2281777694395558	-1.6092950468760028	0.10931403519782963	0.10718552000318075	1	0.14966274459703388
Synpcc7942_2166	TypeE	-0.2774399046856064	0.17929162404942522	-1.5474225645316522	0.12291558447858911	0.12144186134698362	1	0.16588254249207546
Synpcc7942_2167	TypeE	-0.3249191199093152	0.23860058190543534	-1.3617700230005747	0.17498189116663804	0.17238450335411917	1	0.22425451264493765
Synpcc7942_2168	TypeE	-0.3711332210592024	0.3296078952992379	-1.1259840141943969	0.27130613809360365	0.2490644495598276	1	0.30725555459442083
Synpcc7942_2169	TypeE	-0.5492184769150651	0.18759318106891984	-2.9277102386428844	0.0037244460188654107	0.0035349462546830925	1	0.008884498253436839
Synpcc7942_2170	TypeE	-0.5284557693108825	0.1338819178817494	-3.947178063117071	8.997622180081218e-5	8.698804940734013e-5	0.12952520556752944	4.1302889957893236e-4
Synpcc7942_2171	TypeE	0.18775571874014074	0.24836152062439112	0.7559774890575445	0.45137163097930344	0.4466575567118345	1	0.5065881434427245
Synpcc7942_2172	TypeE	-0.2996902930840883	0.30967523524139456	-0.96775673020956	0.3379184614638788	0.32729253299982036	1	0.3870429264144676
Synpcc7942_2173	TypeE	0.5193183231245863	0.29065629074761823	1.7867093871899684	0.07653058361353095	0.07389107451781621	1	0.10984595856946652
Synpcc7942_2174	TypeE	0.33647952218393645	0.19542827418771808	1.721754559735466	0.0865260038096692	0.08480635493149581	1	0.12334874926378828
Synpcc7942_2175	TypeE	1.270537263273782	0.1904004704535242	6.6729733400733044	1.245137782504724e-10	8.378555265600722e-11	1.5232213472862114e-7	2.3225848052437294e-9
Synpcc7942_2176	TypeE	-0.8829423556388407	0.14498355780353125	-6.089948191472341	2.6853281021633404e-9	2.433052150441522e-9	4.369761662192974e-6	5.095892559535854e-8
Synpcc7942_2177	TypeE	-0.750249055417712	0.16792424533990885	-4.467782802293219	1.0989131337987973e-5	1.0264296887190732e-5	0.01665895384791056	7.356729898233662e-5
Synpcc7942_2178	TypeE	-0.5396920086545693	0.3063436541454724	-1.7617208691983794	0.08254606516409968	0.07730512273409619	1	0.11438002853514231
Synpcc7942_2179	TypeE	-0.4799941458316198	0.17053052330439458	-2.81471103548329	0.0052061019827904795	0.005045911350802902	1	0.011859779172398341
Synpcc7942_2180	TypeE	-0.7978869643476666	0.23603097339405035	-3.380433308706505	9.397382101399444e-4	8.570516082286894e-4	1	0.0027755473815273524
Synpcc7942_2181	TypeE	-0.4643219621631734	0.08137932874929296	-5.705649939601001	2.2620178161121645e-8	2.074678958523444e-8	3.663883040752402e-5	3.25897486401391e-7
Synpcc7942_2182	TypeE	0.6914012281893771	0.8492386080205646	0.8141424820533295	0.4291944319939256	0.3926726948025888	1	0.4529914502465605
Synpcc7942_2183	TypeE	-0.17195086123463976	0.1900562121155704	-0.904736863481626	0.36649724433861464	0.3643708843839639	1	0.42564959778230416
Synpcc7942_2184	TypeE	-0.5973654950717534	0.16031668054250742	-3.7261593307089713	2.2876600527874832e-4	2.181689769547965e-4	0.3115452990914494	8.979225361567497e-4
Synpcc7942_2185	TypeE	-0.330974557508684	0.4784266442396917	-0.6917979203157961	0.49269877779700977	0.48183009868471194	1	0.5387009110442953
Synpcc7942_2186	TypeE	-0.643142203893649	0.11060774227063663	-5.814621930533572	9.537423965353534e-9	9.016717455644921e-9	1.601369020122538e-5	1.5451374912627887e-7
Synpcc7942_2187	TypeE	-0.713229221883302	0.221986390614829	-3.2129412073771393	0.0015512904415947945	0.0014198532759748536	1	0.004208212932724212
Synpcc7942_2189	TypeE	-0.2775523905784132	0.26358982453641744	-1.0529708082114022	0.2945811105680932	0.2900078333913829	1	0.34952990149792634
Synpcc7942_2190	TypeE	-0.8211920320883316	0.23382852089971298	-3.511941267594699	5.890222378478481e-4	5.153787807834222e-4	0.6962767328384034	0.0018158672930406558
Synpcc7942_2191	TypeE	-0.40009524349600323	0.1475368297387518	-2.71183299928882	0.00700004899099749	0.006837926586649256	1	0.015164107783333939
Synpcc7942_2192	TypeE	-0.5027688405962449	0.13262668976133962	-3.790857190969422	1.6868525379019257e-4	1.6032303635888655e-4	0.23198743361130883	6.884030148895242e-4
Synpcc7942_2193	TypeE	-0.4151249362291452	0.11157777602858795	-3.7204983913891936	2.1411835180445627e-4	2.0953424978915674e-4	0.3002625799478616	8.719030040895375e-4
Synpcc7942_2194	TypeE	-0.28769100466740416	0.27687623201786155	-1.0390599531448583	0.3019466276794075	0.2953467463597794	1	0.3546042145784613
Synpcc7942_2195	TypeE	-0.5335103037442249	0.10099496726725421	-5.282543459145275	1.5990640106112703e-7	1.545481087299731e-7	2.684500648639633e-4	1.955189160778519e-6
Synpcc7942_2196	TypeE	-0.07072858682853855	0.2247811046184261	-0.3146553930705289	0.7533704068422931	0.7520001682743845	1	0.7882248565267319
Synpcc7942_2198	TypeE	-0.21284089533016895	0.19624760594493887	-1.0845528245062295	0.2793998220936372	0.27673656407834996	1	0.33568109606672436
Synpcc7942_2200	TypeE	-0.9122481041030089	0.26661442890399806	-3.42160065324705	8.178500908578901e-4	7.449392335607102e-4	0.9892793021686231	0.0025165061922256967
Synpcc7942_2202	TypeE	-0.6734479113126718	0.22263440638900375	-3.024904920293283	0.0031684886906528944	0.002855897075158647	1	0.007487296226250418
Synpcc7942_2215	TypeE	-1.0385346836699851	0.3948903542799491	-2.6299317580538775	0.012160649925232117	0.009998419833368122	1	0.02084799480350847
Synpcc7942_2233	TypeE	-0.7218751089224801	0.3569268417052843	-2.02247358442864	0.046511584166289435	0.04358047139945686	1	0.07009316432421175
Synpcc7942_2236	TypeE	-0.4834953639165886	0.12227863242818851	-3.9540462165418355	8.63538089629768e-5	8.376562305715984e-5	0.12481077835516817	3.987328269261271e-4
Synpcc7942_2238	TypeE	-0.2077058975612734	0.29532875225109806	-0.7033040162126684	0.4840732593421766	0.47754615923124055	1	0.5345454335812877
Synpcc7942_2239	TypeE	-0.017513826577598996	0.2484927987600099	-0.0704802177970298	0.9439349355116883	0.9434011185704354	1	0.9532569469075106
Synpcc7942_2240	TypeE	-0.6465049678928911	0.655322175466168	-0.9865452324011397	0.33202571149276583	0.31413306449912337	1	0.373590426864888
Synpcc7942_2241	TypeE	-0.4491277396371916	0.18061128993947353	-2.486709107651594	0.01349994724458975	0.01312992895301873	1	0.02607999586558515
Synpcc7942_2242	TypeE	-0.40504240641263994	0.18283546491916128	-2.2153382911336434	0.027421247692773813	0.02691688618906484	1	0.046473539605547995
Synpcc7942_2243	TypeE	-0.32960803878663536	0.18874907885725442	-1.746276277384689	0.0818635467364657	0.08068458429802225	1	0.11835832015702095
Synpcc7942_2246	TypeE	-0.18532452818581766	0.10087602490352517	-1.8371513782690836	0.0667942019631592	0.06619278477160358	1	0.10038085220794267
Synpcc7942_2247	TypeE	-0.49095111911774303	0.09619729564984934	-5.1035854573788315	4.013937854808432e-7	3.8960539948726994e-7	6.701212871181043e-4	4.424133602611469e-6
Synpcc7942_2249	TypeE	0.2814404851515256	0.24005344774214912	1.1724075942197336	0.2431135500495029	0.23911951265972028	1	0.2971260918678792
Synpcc7942_2250	TypeE	-0.40228699157622994	0.1359426287568642	-2.959240933141931	0.003647582441838144	0.0033846863439647595	1	0.008586990253531051
Synpcc7942_2251	TypeE	-0.16080535284514264	0.23682730661434148	-0.67899836021445	0.49806772282391565	0.49531171288374926	1	0.5514840985149836
Synpcc7942_2253	TypeE	-0.28809803207383855	0.14457207620346113	-1.9927640222057026	0.047004020527554716	0.04637792570499791	1	0.07377416873748611
Synpcc7942_2254	TypeE	-0.5050467216011795	0.1267788877303082	-3.9836815943325337	7.67498567224971e-5	7.435796821471803e-5	0.11190874216315064	3.670651472043904e-4
Synpcc7942_2255	TypeE	-1.0123542486299835	0.25789100872967846	-3.925511996779748	1.8379102113907328e-4	1.4911297636689073e-4	0.21636292870835844	6.453852139091431e-4
Synpcc7942_2256	TypeE	-0.42707824121968224	0.16648582747908744	-2.5652528367516942	0.010746249274339635	0.010494362591786889	1	0.02159593175274922
Synpcc7942_2257	TypeE	-0.4374430766844481	0.5116761884815989	-0.8549216995665992	0.401048576345162	0.37927473827002955	1	0.43941787439398017
Synpcc7942_2258	TypeE	-0.2588702244697456	0.14918024397076646	-1.7352848981831277	0.08341694061720195	0.08263150642352506	1	0.12083816106155526
Synpcc7942_2260	TypeE	-0.6188220696675779	0.3301853891708264	-1.8741655141724667	0.06438401813343454	0.06102535639778607	1	0.09375126064370558
Synpcc7942_2261	TypeE	-0.3461480681418425	0.28706631730943216	-1.2058122018151138	0.23028196942711562	0.22582530268686662	1	0.2832206889984987
Synpcc7942_2262	TypeE	-0.24233499924996954	0.12471695179008768	-1.9430798762452592	0.052445317766620723	0.05198913025939142	1	0.08153037482441998
Synpcc7942_2264	TypeE	-0.43972480541624154	0.4546182054147154	-0.9672397633418844	0.3377363654318004	0.3280894094651442	1	0.3877420293678977
Synpcc7942_2266	TypeE	-0.46028002036331417	0.1404181194866793	-3.2779246869701772	0.0011234038959625193	0.0010940684037733046	1	0.003386402202155467
Synpcc7942_2267	TypeE	-0.2308361457852254	0.3247371525849488	-0.7108399637914556	0.4799841504281205	0.47191334817311587	1	0.5294980126823353
Synpcc7942_2270	TypeE	-0.5845170743262031	0.14291363577202781	-4.090002127289028	5.1849295010330364e-5	4.9566951078468645e-5	0.07623397075868478	2.684876516750385e-4
Synpcc7942_2271	TypeE	-0.22272323867026136	0.3336265157860252	-0.6675825455465513	0.5062300748584042	0.5007396060494166	1	0.5558858406378976
Synpcc7942_2273	TypeE	2.6825926291813214	0.15067325936966258	17.804039286094117	6.265468607436487e-50	7.935055068315123e-51	1.488616330815917e-47	1.495757880377401e-48
Synpcc7942_2275	TypeE	-0.9258331289827684	0.4018771344221795	-2.303771600028787	0.026651022831929338	0.022758933668467374	1	0.04112931280376082
Synpcc7942_2276	TypeE	-0.3482454547553775	0.24730160420085975	-1.4081811393044203	0.1612327382431466	0.1581024585620116	1	0.20811671395907252
Synpcc7942_2277	TypeE	1.0815776202619007	0.3888603677251746	2.7814035834742126	0.006861656906797885	0.006095326032299545	1	0.01382634124053507
Synpcc7942_2278	TypeE	-0.724037884132048	0.17985173405224383	-4.025748697656301	7.323647672255264e-5	6.868644398911887e-5	0.10378521686755861	3.452638584519708e-4
Synpcc7942_2279	TypeE	-0.32863386953115553	0.1386001614424122	-2.3710929778945573	0.018134439942832932	0.017872181237425618	1	0.03365540622632097
Synpcc7942_2280	TypeE	-0.7465576770498323	0.1585764020387177	-4.7078737280692895	3.5983875722081524e-6	3.3618777764824448e-6	0.005594164620066788	2.8545673912925263e-5
Synpcc7942_2281	TypeE	-0.2575194324343299	0.14645326374263495	-1.7583727795023645	0.07965827202425496	0.0786256044223121	1	0.1158790182455499
Synpcc7942_2282	TypeE	-0.45061953440101093	0.10493064138723696	-4.294451348467801	2.064938179194251e-5	1.9904208589672286e-5	0.031548170614630576	1.2464927970608724e-4
Synpcc7942_2283	TypeE	-0.258115059807858	0.1833532245002285	-1.4077475894487816	0.1603393085655841	0.15856712195705036	1	0.2085827110181716
Synpcc7942_2284	TypeE	-0.7254587732660621	0.15849113877558946	-4.577282861808777	6.446464497866621e-6	5.770875380526481e-6	0.009481548250205009	4.476584400120336e-5
Synpcc7942_2285	TypeE	-0.25543363016997217	0.14098265293556134	-1.8118089343000428	0.070776941562860185	0.07000557386976339	1	0.10506409772651591
Synpcc7942_2288	TypeE	-0.4513187530587066	0.19096125305046563	-2.363404857525919	0.01909667929528554	0.018438667112463992	1	0.03451528054319228
Synpcc7942_2292	TypeE	-0.17428832997434107	0.11891152123563331	-1.46569758895754	0.143283059138213	0.14252277350395057	1	0.18999676665837822
Synpcc7942_2293	TypeE	0.01328814571839384	0.3085603421665996	0.04306498244424175	0.9657410799080772	0.965344754915234	1	0.9713112221754386
Synpcc7942_2294	TypeE	-0.5145464683920971	0.14529599684235073	-3.5413671372542423	4.406464042280006e-4	4.265296649201337e-4	0.5864782892651839	0.0015734019929049942
Synpcc7942_2295	TypeE	-0.5051250779332779	0.1647314841294691	-3.0663541981827818	0.0023521982401194324	0.0022730300330636144	1	0.006164980737158148
Synpcc7942_2296	TypeE	-0.5163570068822425	0.12899081719817004	-4.003052450539618	7.030995988906231e-5	6.824129051906272e-5	0.10318083126482283	3.4394340274982143e-4
Synpcc7942_2297	TypeE	-0.44097827886400326	0.2029517272368676	-2.172823483041028	0.03091830527885955	0.02990832972674371	1	0.0508360699142578
Synpcc7942_2298	TypeE	-0.31466445634240175	0.191275291080021	-1.6450867990615696	0.10450039719792925	0.0991708267872294	1	0.13992291054934688
Synpcc7942_2299	TypeE	0.621887888433966	0.7892700331539899	0.7879279109949853	0.44045884848413264	0.41378840938946737	1	0.4747359413871856
Synpcc7942_2300	TypeE	-0.587757357392689	0.23017593647285037	-2.5535134836391378	0.012273203760801243	0.011314138594893422	1	0.023031480833017388
Synpcc7942_2301	TypeE	0.03064685024911331	0.29116561870219604	0.10525573172311557	0.916366339686363	0.9155347152303849	1	0.9301697788457788
Synpcc7942_2304	TypeE	-0.7259847403422741	0.1596548626709862	-4.547213459062441	1.4747354967351378e-5	1.2066903880543386e-5	0.01942771524767485	8.241345585081262e-5
Synpcc7942_2306	TypeE	0.480054803161555	0.37921499474195175	1.2659172496283349	0.21152854724739412	0.2015766223763241	1	0.2570852051281265
Synpcc7942_2307	TypeE	-0.7259263199588841	0.4650277686922556	-1.5610386493699584	0.126593651339911	0.11546899523699725	1	0.15922388882351118
Synpcc7942_2308	TypeE	-0.21450404181778876	0.17898986865979089	-1.1984144321905743	0.23181045863222363	0.22993486420282816	1	0.2878002782352796
Synpcc7942_2309	TypeE	-0.7037079298275299	0.29343542154699176	-2.398169676031548	0.01869254544889812	0.01692867751477338	1	0.032135505654932346
Synpcc7942_2316	TypeE	-0.5822067737585297	0.4622473122163074	-1.2595135945021734	0.2199565357492943	0.19972278310475347	1	0.2552389465440409
Synpcc7942_2317	TypeE	-0.6158546675856887	0.10704930221196395	-5.753000298556455	1.3840012952067196e-8	1.3059321264823204e-8	2.3141117281266717e-5	2.159370226683486e-7
Synpcc7942_2318	TypeE	-0.7738645926086172	0.18360582596365366	-4.214815017698895	3.4162714757683496e-5	3.0293487679848395e-5	0.047136666829844104	1.730400735651946e-4
Synpcc7942_2319	TypeE	-1.361110214189562	0.2891704039980797	-4.706948551341377	1.1449251659156643e-5	8.600756505676666e-6	0.014027833860758641	6.357814122823732e-5
Synpcc7942_2323	TypeE	-0.5887568451567923	0.3523671055776512	-1.6708621089690445	0.10112494624320148	0.09305613213377195	1	0.1328889758589332
Synpcc7942_2324	TypeE	0.44123750807547546	0.1698344446166302	2.598044872884811	0.009970560172718489	0.009632752060957159	1	0.020265332181812774
Synpcc7942_2325	TypeE	-0.5609978154916483	0.21131936348269564	-2.654739282979086	0.008652337451593724	0.008258503489208435	1	0.017690089860406703
Synpcc7942_2326	TypeE	-0.7165566819814956	0.2215751056990827	-3.233922329499591	0.001435211361984948	0.0013272834130795077	1	0.003971316243896622
Synpcc7942_2328	TypeE	-0.8007525161298061	0.11758457603555711	-6.810013210301169	2.526548935171143e-11	2.3158462980447695e-11	4.233367032825839e-8	7.526500468645501e-10
Synpcc7942_2329	TypeE	-0.5446537275061563	0.13285100339899092	-4.099733638220253	4.761875598934608e-5	4.60129855933522e-5	0.07085999781376238	2.506776816285228e-4
Synpcc7942_2333	TypeE	-0.6325553265116771	0.16238220209069248	-3.8954720306009096	1.1808172074981055e-4	1.1232406036810852e-4	0.1651163687411195	5.089683985429917e-4
Synpcc7942_2334	TypeE	-0.35782155992385906	0.12536446724381814	-2.8542502336642253	0.004452565205864371	0.00438625571603648	1	0.010668505838359694
Synpcc7942_2335	TypeE	-0.5629112302251608	0.152704340245745	-3.686281799975531	2.5637581662000175e-4	2.47443928000859e-4	0.3508754899052181	9.966491544479044e-4
Synpcc7942_2336	TypeE	0.18723574841792762	0.5389347959634834	0.3474181845749929	0.7313054702996634	0.7194265189084164	1	0.7593051445365985
Synpcc7942_2337	TypeE	-0.6771617594349115	0.2190220031088272	-3.0917521976020135	0.0022828330210803564	0.0021137877240426503	1	0.005799839679505671
Synpcc7942_2338	TypeE	0.797355737392758	0.16848898492396358	4.732390890434719	3.2635556449873554e-6	2.8618230243891667e-6	0.0047792444507299085	2.4974705560062864e-5
Synpcc7942_2344	TypeE	-1.03692629780607	0.15729837647612022	-6.592097903588267	1.5017871312081207e-10	1.150286531528643e-10	2.087770054724487e-7	3.0539297351147777e-9
Synpcc7942_2347	TypeE	-0.5416249895327486	0.15989886233434458	-3.387297330485217	7.90128909214482e-4	7.468547315648304e-4	0.99107622878653	0.0025184636296953587
Synpcc7942_2348	TypeE	-0.13452908695339977	0.169281118035603	-0.7947081665960274	0.42733121232880666	0.4258404372162918	1	0.48678546037156456
Synpcc7942_2349	TypeE	-0.10370692768761809	0.19357399280666915	-0.5357482489457908	0.5927624508526411	0.5906165104708242	1	0.6409396213226849
Synpcc7942_2350	TypeE	-0.14273052049060986	0.2336807209064856	-0.6107928798616117	0.5421822839041117	0.5395119773363262	1	0.5926457326800552
Synpcc7942_2351	TypeE	-0.296886015521311	0.1660727062560644	-1.787686984901348	0.07688622309129195	0.0737150384526822	1	0.10967075570900231
Synpcc7942_2352	TypeE	-0.5976936763603629	0.5355750667135045	-1.1159848796323588	0.2722540156939376	0.256463300605632	1	0.31494027468509206
Synpcc7942_2354	TypeE	-0.7453490390162142	0.22406156096994204	-3.3265368490233946	0.0010852968385981932	0.0010060696322935474	1	0.0031891421508354226
Synpcc7942_2355	TypeE	-0.6989084917573068	0.27457560261808867	-2.5454136678320585	0.012741918831970645	0.011643334846360473	1	0.023498593346241426
Synpcc7942_2356	TypeE	-0.5987848262606007	0.21064209400266595	-2.842664611248226	0.004940268664055916	0.004711385107459667	1	0.01122751065431286
Synpcc7942_2357	TypeE	-0.5606894177053471	0.11594458154998614	-4.83583976249569	1.654552681357596e-6	1.590655640996287e-6	0.0026850267220017324	1.5143363046858591e-5
Synpcc7942_2358	TypeE	-0.11361383958551706	0.16981039203216092	-0.669062936760663	0.5041292694221905	0.5021112397981236	1	0.5570804514534803
Synpcc7942_2360	TypeE	-0.6859762430805336	0.18506774721238614	-3.706622322977209	2.458018947693051e-4	2.3468368652160618e-4	0.3332508348606808	9.493106203717332e-4
Synpcc7942_2363	TypeE	0.3868026227211222	0.3705225426818347	1.0439381634419667	0.29969796949426913	0.29282400818367255	1	0.35247334318405027
Synpcc7942_2364	TypeE	0.3416228214661575	0.26447893497846287	1.2916825360551933	0.19853646876109612	0.19496291590395998	1	0.24983351222227368
Synpcc7942_2365	TypeE	-0.3855532593255652	0.1451480783784426	-2.6562753267757184	0.008185406521187091	0.008030964145374285	1	0.017347743447802474
Synpcc7942_2366	TypeE	-0.43507234328930666	0.28574719295972817	-1.522577838063395	0.13122148891429372	0.12645018542779118	1	0.1714810068571125
Synpcc7942_2367	TypeE	0.4231348420435332	0.23265034631823794	1.818758702661612	0.07049023175379232	0.06874069316723337	1	0.10357810281393677
Synpcc7942_2368	TypeE	-0.49909449662126165	0.20803287343253615	-2.399113603471497	0.017630148110140596	0.01685159465242691	1	0.0320537395760088
Synpcc7942_2369	TypeE	-0.5014527012059371	0.12807820228865172	-3.91520721126149	1.0733834496063526e-4	1.0252805858069758e-4	0.15143394252369033	4.7253151693059885e-4
Synpcc7942_2370	TypeE	-0.06529846582217334	0.32484678474198636	-0.20101312030543098	0.8412796855593779	0.8388070302580031	1	0.8649623917047788
Synpcc7942_2371	TypeE	-0.17751415189910347	0.6090249586774749	-0.2914727046401899	0.7731942021586811	0.7630875161798159	1	0.7977925501935401
Synpcc7942_2372	TypeE	-0.40056916667643927	0.1638944760052859	-2.4440675271051857	0.015120554301374881	0.01474564415562614	1	0.028684767010686556
Synpcc7942_2373	TypeE	-0.6144658109904585	0.15202514557786867	-4.04186957792271	6.42386474821715e-5	6.076615779448402e-5	0.0924253260054102	3.138197464180887e-4
Synpcc7942_2374	TypeE	-0.5286043435120608	0.11873299306225898	-4.452042603144697	1.0132281957532918e-5	9.769691663861723e-6	0.01586597926211144	7.028957552053187e-5
Synpcc7942_2376	TypeE	-0.5928448659835414	0.2683100200874285	-2.209551718532031	0.02890065410530171	0.027585733008968945	1	0.04744444043969567
Synpcc7942_2379	TypeE	-0.6884658163420394	0.21387036795292622	-3.2190799638665872	0.0014767273385391836	0.0014007189397197129	1	0.004158039687199463
Synpcc7942_2380	TypeE	-0.19097309585806962	0.2849301843220943	-0.6702452262558025	0.5043447888993309	0.4994270526402669	1	0.5549420190672415
Synpcc7942_2382	TypeE	-0.44596717777575645	0.1510798883932059	-2.951863299071723	0.00336339743045016	0.0032703399651452135	1	0.008341800858320335
Synpcc7942_2384	TypeE	-0.49181727933105623	0.08085536123047364	-6.0826798847532055	1.545754217985941e-9	1.4991472726267548e-9	2.701463385273412e-6	3.364157867739801e-8
Synpcc7942_2385	TypeE	-0.5573740931671404	0.141840648092654	-3.929579430594882	9.834933472496804e-5	9.46639482768744e-5	0.1404812992428816	4.4388443408434884e-4
Synpcc7942_2386	TypeE	-0.3327556404877984	0.21743874687172415	-1.5303419711303998	0.12752017144285852	0.12527640862955366	1	0.17001154086876072
Synpcc7942_2387	TypeE	-0.39103276162171097	0.16945146349808618	-2.307638739432471	0.02167973647195844	0.021132659811638352	1	0.03871240402812274
Synpcc7942_2388	TypeE	-0.4624779054107082	0.28909555281019955	-1.5997406425492118	0.11268974236844495	0.10899262128503	1	0.1517364040784945
Synpcc7942_2389	TypeE	-0.4669762502158091	0.1762576471024507	-2.6493956880314906	0.008507291403290497	0.00820023702107196	1	0.017605292465513258
Synpcc7942_2390	TypeE	-0.682914888595957	0.08091184028682852	-8.44023428678741	8.405943803460233e-17	7.927737041833438e-17	1.4650458053308192e-13	3.932574822067376e-15
Synpcc7942_2391	TypeE	-0.6144887295615058	0.25182501962060727	-2.4401416923833774	0.015746197008723182	0.014923362137934071	1	0.02900055425773786
Synpcc7942_2392	TypeE	-0.38135115823904775	0.4906586640656959	-0.7772229172090751	0.44076355071412754	0.4304259474442717	1	0.4911337233247289
Synpcc7942_2395	TypeE	-0.15165046720222297	0.38883194479712285	-0.3900154532862473	0.6979295950402971	0.6926284638926917	1	0.7359665470336663
Synpcc7942_2396	TypeE	-0.570248550050591	0.3374816282297464	-1.689717313033658	0.09684822041974124	0.09034258366035255	1	0.12960104276998827
Synpcc7942_2397	TypeE	0.7253675933526084	0.3566858234847192	2.033631688150577	0.044664372461863305	0.04203659296586098	1	0.06795795689592449
Synpcc7942_2398	TypeE	-0.2726843306785415	0.2025646023581876	-1.3461598300198754	0.1826570415888578	0.17587295223106117	1	0.22816277698248472
Synpcc7942_2399	TypeE	-0.03643180743108354	0.44020584749313646	-0.0827608439064444	0.9343788701724682	0.9329187443663705	1	0.9449499372007568
Synpcc7942_2401	TypeE	-0.5028062031982402	0.2302817111797357	-2.1834395819900703	0.030342156026814154	0.029328177478488544	1	0.050030420404480455
Synpcc7942_2402	TypeE	-0.3931997480511091	0.08858255095925192	-4.4387945909571	1.3822321530622738e-5	1.264642086679642e-5	0.02034809117467544	8.597266426424852e-5
Synpcc7942_2403	TypeE	-0.5732438434700089	0.23443468660880498	-2.4452176926640803	0.0157745762666592	0.014952823378191524	1	0.029027880605449044
Synpcc7942_2404	TypeE	-1.9976652586684065	0.1850019098863303	-10.798079111160641	6.929502137730508e-22	4.404055434182781e-22	8.195947163014155e-19	3.320657797373817e-20
Synpcc7942_2405	TypeE	-0.19449941343180757	0.3365391272646287	-0.5779399709409363	0.5649484144169494	0.5596006915638835	1	0.6122154983156821
Synpcc7942_2407	TypeE	-0.10601661879414721	0.24118794641157973	-0.4395601868645341	0.6607858933567403	0.6588439741823204	1	0.7048359201666708
Synpcc7942_2408	TypeE	-0.6447754690516868	0.2320452439001775	-2.7786627220382067	0.0060761823932257986	0.0056706755458009895	1	0.013051554827637197
Synpcc7942_2410	TypeE	-0.4837141328824795	0.09579338281880541	-5.049556855064111	5.318806175759264e-7	5.161732575521795e-7	8.847209634444356e-4	5.656898781894526e-6
Synpcc7942_2412	TypeE	-0.6082274750944645	0.6404393961410818	-0.9497034048175241	0.3583705564504611	0.32168862117495395	1	0.3816129961704142
Synpcc7942_2413	TypeE	0.9057034732814312	0.4600718613701785	1.9686130566300661	0.056134107613610894	0.04878929882722626	1	0.0769605257651226
Synpcc7942_2414	TypeE	-0.6837498598844387	0.16976265272969174	-4.027681288493731	7.095248158797018e-5	6.694369582030345e-5	0.10141519705466887	3.392173833905161e-4
Synpcc7942_2416	TypeE	-0.37069160256126826	0.1630500627562103	-2.2734833479673053	0.023651140772615827	0.023189137985754855	1	0.0415904139896745
Synpcc7942_2417	TypeE	-0.6981603106122658	0.15345936163942772	-4.549480091365701	7.53691231020684e-6	6.755520934723954e-6	0.011065543291077836	5.1347407104655855e-5
Synpcc7942_2418	TypeE	-0.4837337124852914	0.13912765677901134	-3.476905481515067	5.571865231692619e-4	5.401099267710581e-4	0.7280681812873864	0.0018923925872926478
Synpcc7942_2419	TypeE	-0.6794870617618064	0.246802871963181	-2.7531570291579706	0.006663077053719652	0.006249727448973411	1	0.014091789762338373
Synpcc7942_2421	TypeE	-0.7594420959119381	0.12564639045794235	-6.044281042567206	2.903771341842939e-9	2.6905328937125575e-9	4.82950654421404e-6	5.573246708404584e-8
Synpcc7942_2422	TypeE	-0.2894772793495429	0.1786378244835984	-1.6204702457968032	0.10615131172022443	0.10493180698982028	1	0.14706056221249905
Synpcc7942_2424	TypeE	-0.3650395126285816	0.1881294197892851	-1.9403637827483078	0.05332509867983165	0.052423029627080064	1	0.08198796973727657
Synpcc7942_2425	TypeE	-0.4338159478868782	0.12810600880195128	-3.3863825119830793	8.393886210553179e-4	7.91145119496721e-4	1	0.002639484159736848
Synpcc7942_2427	TypeE	-0.5777734436950678	0.17056969633721172	-3.387315895508339	7.987112058566601e-4	7.650742231998545e-4	1	0.002561571777498625
Synpcc7942_2428	TypeE	0.5155416517891659	0.2115328778782564	2.437170320567736	0.01556545742301913	0.014976538994956693	1	0.029044008236104285
Synpcc7942_2429	TypeE	0.8396672270725792	0.23568408269270888	3.56268110039217	4.934081331638374e-4	4.2971580593300187e-4	0.5904295173519446	0.0015820591683275557
Synpcc7942_2430	TypeE	-0.19559673789138943	0.15674203833350053	-1.2478894620166776	0.21287369257525415	0.21151469227854422	1	0.2684883467643474
Synpcc7942_2431	TypeE	-0.5611334153205427	0.06449520151903074	-8.700390139179081	6.978398863156889e-18	6.6901000562668194e-18	1.2396755404262416e-14	3.8214662442615016e-16
Synpcc7942_2432	TypeE	-0.6696907384577722	0.20701932746473614	-3.23491891631156	0.0014363964356484632	0.0013158358462094382	1	0.003949602818638202
Synpcc7942_2435	TypeE	-0.4454947570609206	0.2743957334757376	-1.6235484109679563	0.10800906503935172	0.1037877710171923	1	0.14589108752230237
Synpcc7942_2436	TypeE	0.7284385789025073	0.66182050751753	1.1006588200702028	0.28479474747321565	0.2566981103969843	1	0.3150233971994241
Synpcc7942_2440	TypeE	-0.3529549471112017	0.12354567090892289	-2.856878306738873	0.004961318837906092	0.004624521090494773	1	0.011076521290448088
Synpcc7942_2444	TypeE	-0.0663906058285619	0.3024323171813788	-0.21952219408068493	0.8275559228177662	0.8220865735579282	1	0.8509792373183386
Synpcc7942_2445	TypeE	-0.5490328500993137	0.23674028327833524	-2.3191357317665133	0.021549701840276395	0.020590923199618034	1	0.03786720998173658
Synpcc7942_2447	TypeE	-0.4866510678326273	0.2964501108859143	-1.6415951620942717	0.10355622075108492	0.09982615677432814	1	0.14063699964096305
Synpcc7942_2448	TypeE	-0.3370568420057822	0.1414476412095376	-2.3829088921071024	0.017546071183019856	0.01730512251540515	1	0.03278407632315448
Synpcc7942_2450	TypeE	-2.7268715481093135	0.11254313754551491	-24.229567502563246	1.2754457646750548e-94	4.1464218133828476e-95	7.807712274599902e-92	2.6053350394088895e-92
Synpcc7942_2451	TypeE	-2.598571780090102	0.19251515314933204	-13.498011650409754	5.878976570030995e-33	2.0303531096552492e-33	3.800821021274627e-30	2.7337254369286748e-31
Synpcc7942_2452	TypeE	-2.7978539300724696	0.15562394868495638	-17.978299315206414	8.335168835836114e-52	6.056318491043797e-53	1.1373766126180251e-49	1.4270200444521945e-50
Synpcc7942_2453	TypeE	-2.853172941447114	0.12699551533456657	-22.466722025029778	8.610912159557905e-79	4.44030304677905e-79	8.356650334038172e-76	2.0924928107946274e-76
Synpcc7942_2454	TypeE	-0.6952062685798499	0.15907332613565495	-4.37035099138488	1.620446837756985e-5	1.5296199083762205e-5	0.024489214733103292	1.01169597448743e-4
Synpcc7942_2456	TypeE	-0.15468462656338441	0.25185228552446964	-0.6141879008215531	0.5399689785565911	0.5371648895463831	1	0.5913748017672178
Synpcc7942_2458	TypeE	-2.4284357333632203	0.09730339841230809	-24.95735784143016	2.1048771207341968e-103	5.5355414925771605e-104	1.042896017201537e-100	5.217247856753974e-101
Synpcc7942_2459	TypeE	-0.515800075290756	0.4344085661902372	-1.187361657746122	0.23984348863294658	0.23129762463208436	1	0.28931388349799536
Synpcc7942_2461	TypeE	-0.554295240206656	0.25402916128655817	-2.1820142120667083	0.030624174209451897	0.029473765767312286	1	0.05018793899853989
Synpcc7942_2462	TypeE	-0.467948545534378	0.17833817438692615	-2.6239393060013456	0.009161949690995722	0.008900173332396885	1	0.01882921069760733
Synpcc7942_2464	TypeE	0.2284708422057202	0.19308531694027983	1.1832636775606553	0.2378562423161866	0.23566595647862054	1	0.29341501186406854
Synpcc7942_2465	TypeE	-0.3472952599917291	0.28456674260603476	-1.2204351668477933	0.22677766827740098	0.21899244467385262	1	0.2763057283870229
Synpcc7942_2466	TypeE	-0.3769476297432478	0.14552690486107353	-2.5902263921788125	0.00998196876938925	0.00976017228390302	1	0.020464877369474072
Synpcc7942_2469	TypeE	-1.020504064055022	0.23825398165270836	-4.283261320444847	3.8620971527531377e-5	3.269393977885578e-5	0.05080638241634189	1.856267363950095e-4
Synpcc7942_2470	TypeE	-0.12633360398673887	0.14314614089234023	-0.8825498417156351	0.3780870101156716	0.37660729019011263	1	0.43686445662053064
Synpcc7942_2474	TypeE	-0.5086450834474641	0.2872545874398687	-1.7707117856000794	0.07940405763888495	0.07611934388077782	1	0.1129375197944083
Synpcc7942_2476	TypeE	-0.20508813827070238	0.2558360173456515	-0.8016390358110315	0.42418105324069466	0.4204364288750848	1	0.48119166267731317
Synpcc7942_2477	TypeE	-0.6942485860937263	0.1411344213208306	-4.919059288276257	1.4496753799067808e-6	1.3275097554547702e-6	0.0022448189964740166	1.2832594302729445e-5
Synpcc7942_2478	TypeE	-0.3962179155905326	0.29509734608517246	-1.3426685154809024	0.18216880988107134	0.17785823270861448	1	0.2305796208086233
Synpcc7942_2479	TypeE	0.9701563983395023	0.35215939736073404	2.754878630558661	0.007285375678401487	0.006528524570912843	1	0.014615521159347635
Synpcc7942_2480	TypeE	-0.9837838307607917	0.5403007338654704	-1.8208078743897176	0.07896966158569621	0.0672219812280842	1	0.10175021050985066
Synpcc7942_2481	TypeE	-0.3458312062312181	0.16758173016891093	-2.0636569743172117	0.039822411590422824	0.03918420430414985	1	0.0638394339786711
Synpcc7942_2482	TypeE	-0.033063100277912746	0.3774536678960991	-0.0875951225012707	0.9304719828667116	0.9292905155419757	1	0.942287585689416
Synpcc7942_2483	TypeE	-0.7270318399321564	0.1927934518708125	-3.771040109906469	2.0804475625907853e-4	1.9390750603670803e-4	0.27903290118682283	8.177083867543503e-4
Synpcc7942_2484	TypeE	0.318893326847657	0.19805591424654434	1.6101176683403233	0.10872030292346885	0.10709336145325596	1	0.14964491203809302
Synpcc7942_2485	TypeE	-2.288115007148985	0.2592726760666814	-8.82512975089019	1.1193856566209969e-14	6.696422909440973e-15	1.2328114576280832e-11	2.8050571520658296e-13
Synpcc7942_2486	TypeE	-2.7349975510548723	0.13687761503072676	-19.98133551962394	2.87656922262266e-63	6.679886761045592e-64	1.2558187110765714e-60	2.0985977574284903e-61
Synpcc7942_2487	TypeE	-0.24601876455146732	0.4486359831381857	-0.548370558310055	0.585927382636463	0.577510904581953	1	0.6299815133894567
Synpcc7942_2488	TypeE	-0.5704772195839584	0.20436899674289935	-2.791407839133404	0.005700986645348932	0.00547254015173648	1	0.012626362528792245
Synpcc7942_2489	TypeE	-0.4297210573259039	0.2773279079442951	-1.549505278827614	0.12462068621516882	0.12033646786616686	1	0.16473498484363294
Synpcc7942_2490	TypeE	-0.4501404018562685	0.11996795791053581	-3.7521719107026357	2.031344860177301e-4	1.9470382405905546e-4	0.2799840989969217	8.192337239984811e-4
Synpcc7942_2492	TypeE	-0.8073062312189515	0.21590481326202127	-3.73917662613296	2.503180346937949e-4	2.2916415949079347e-4	0.32644945319118035	9.350096117752072e-4
Synpcc7942_2493	TypeE	-0.061832389098518264	0.20188615958653666	-0.30627354160954445	0.7597165754421707	0.758446570249551	1	0.7934769748255339
Synpcc7942_2494	TypeE	-0.5750237518581265	0.1528422324304139	-3.762204612654579	1.9506665074512438e-4	1.8286694050169931e-4	0.26332839432244703	7.728793337347605e-4
Synpcc7942_2495	TypeE	-0.4628431525972825	0.14800073136770625	-3.1273031445186144	0.0019082307203845666	0.0018488876408757494	1	0.005170850449630249
Synpcc7942_2496	TypeE	-0.7030420770961697	0.16764069859374042	-4.193743422651311	3.519185199623447e-5	3.1954551202001644e-5	0.04968932711911256	1.8197682482106676e-4
Synpcc7942_2498	TypeE	-0.7910247212702013	0.14687719758068224	-5.385619648929354	1.2882380493934828e-7	1.184754475121477e-7	2.06147278671137e-4	1.5296316339753318e-6
Synpcc7942_2499	TypeE	-0.4074656292299549	0.16063111885917064	-2.5366543676209483	0.011639774633539634	0.011376152067094945	1	0.02308293503387941
Synpcc7942_2500	TypeE	-0.8378485969553455	0.22209165590689472	-3.7725352334109683	2.2131191049967012e-4	2.02322076456025e-4	0.29012985763793986	8.437546772557679e-4
Synpcc7942_2502	TypeE	-0.3437553482902872	0.14919811519313125	-2.3040193761516963	0.021834903425130996	0.02141116078208522	1	0.03914649667723632
Synpcc7942_2504	TypeE	-0.918025804004376	0.3083658766702809	-2.9770667685970054	0.0037482073396508005	0.00323058162661625	1	0.008273976040994065
Synpcc7942_2505	TypeE	-0.2917829440607293	0.203205910816057	-1.435897916989495	0.15260144068664092	0.15020430308476349	1	0.1988308365974573
Synpcc7942_2507	TypeE	-0.25373645654139776	0.40973306760202316	-0.6192725864827047	0.5379351205313287	0.5309354201550931	1	0.5852709163697957
Synpcc7942_2508	TypeE	-0.6459659931775648	0.10895592658832808	-5.928690741332872	1.1767927824202168e-8	1.0006897289975483e-8	1.7762242689706483e-5	1.6993694947390797e-7
Synpcc7942_2511	TypeE	-1.0214964606116508	0.25268249408209675	-4.042608746293939	9.216634764466667e-5	8.016659518621595e-5	0.11992922639857906	3.8747187673337705e-4
Synpcc7942_2512	TypeE	-0.3961624331832733	0.11812736852623783	-3.3536888032452854	8.473288380266631e-4	8.293089467603301e-4	1	0.002723408492308543
Synpcc7942_2515	TypeE	1.3369666057966332	0.10493701654452679	12.740657680403297	2.66862833059508e-34	8.203807908676171e-35	1.536573221295047e-31	1.1895521467580448e-32
Synpcc7942_2516	TypeE	-0.12403127168891712	0.47021799477877896	-0.26377397944387365	0.7935462796989414	0.7870471551290975	1	0.81965960630848
Synpcc7942_2517	TypeE	0.25581061538638067	0.22949317679663206	1.1146763444434347	0.2671449196570732	0.2629816041935425	1	0.3210623859487225
Synpcc7942_2518	TypeE	-0.37053729370226185	0.19484853820504366	-1.9016683271820947	0.06255502654006258	0.05748992976954918	1	0.08889952224413471
Synpcc7942_2519	TypeE	-0.4271385648832216	0.17036859335233323	-2.507143813765437	0.01269259008536876	0.012379346029033584	1	0.024771833614361256
Synpcc7942_2520	TypeE	-0.7485759345904633	0.21985277416132631	-3.4048964696764026	8.441024241714505e-4	7.633546133737673e-4	1	0.002560362003931586
Synpcc7942_2521	TypeE	-0.8268750118876955	0.2406718949539113	-3.4356941098005738	7.265966323543081e-4	6.693042781528878e-4	0.894190515612258	0.0022938882987603515
Synpcc7942_2523	TypeE	-0.4702460510205141	0.3193331843089069	-1.4725874858205206	0.15005985288589876	0.13646591555715878	1	0.18334871762312493
Synpcc7942_2525	TypeE	-0.5872504764482656	0.1648224359812559	-3.5629280258608085	4.977988830482452e-4	4.5177683178616206e-4	0.6175789290516835	0.0016408464892426118
Synpcc7942_2526	TypeE	-0.5674737697402668	0.1375500136452202	-4.125581340936393	6.126934354845006e-5	5.4241933805316266e-5	0.08309864258974452	2.8883063622322364e-4
Synpcc7942_2527	TypeE	-0.3855449407784885	0.21317935694198764	-1.8085472548048196	0.07199386055209216	0.07049703450969301	1	0.10546580162759629
Synpcc7942_2528	TypeE	-0.22193885312076414	0.2527070305977548	-0.8782456609766202	0.38144327070380946	0.3773301021371903	1	0.4374337284923762
Synpcc7942_2529	TypeE	0.009740547759026587	0.5050014395224904	0.019288158402552016	0.9847433286145352	0.9841651878467106	1	0.9857339952662324
Synpcc7942_2532	TypeE	-0.47982416927562416	0.16844304302295376	-2.8485840712948796	0.004672177833680668	0.004536337798251761	1	0.0109208132180135
Synpcc7942_2533	TypeE	-0.3134150477034401	0.24820450415463335	-1.2627290901545447	0.20905599532720492	0.20510087217486872	1	0.26069800677655264
Synpcc7942_2534	TypeE	-0.4852033384383035	0.2689225244561391	-1.8042495303045523	0.07372156178316983	0.07113757182439465	1	0.10625540640965445
Synpcc7942_2535	TypeE	-0.4883950253072692	0.09840463679800146	-4.963130206047244	8.219897527859841e-7	7.987292201915783e-7	0.0013634307788670242	8.391752714398421e-6
Synpcc7942_2536	TypeE	-0.5079076034737733	0.2803507200613287	-1.811686459598409	0.07266729894915966	0.06999401876374006	1	0.10506409772651591
Synpcc7942_2540	TypeE	-0.45555907897434983	0.24294449558305273	-1.8751570307490788	0.06260481610565782	0.060839644203812694	1	0.09361855455035668
Synpcc7942_2542	TypeE	-0.7643225340982941	0.22482860034947474	-3.399578758708755	8.733505923273806e-4	7.987793766268582e-4	1	0.002651597062838644
Synpcc7942_2543	TypeE	-0.49358097033709514	0.1906060219357842	-2.589535027929937	0.010255013982290067	0.009886717255542335	1	0.020661266104985924
Synpcc7942_2544	TypeE	-0.9038391770350956	0.22522234791722623	-4.0130972143460415	8.413048363604221e-5	7.718628750248052e-5	0.11562505867871582	3.7416262400483504e-4
Synpcc7942_2546	TypeE	-0.628863830192954	0.1772059627193484	-3.54877353189815	4.579748335745288e-4	4.3400887558938344e-4	0.5950261684330447	0.001588556758225219
Synpcc7942_2547	TypeE	-0.8369363831535273	0.4133378140693501	-2.0248241381881056	0.04898015195953296	0.04370157453126859	1	0.07022802045306163
Synpcc7942_2549	TypeE	0.11377050082278267	0.375160996301189	0.3032578065003452	0.7631226849811611	0.757419789061149	1	0.7931868346557034
Synpcc7942_2550	TypeE	-0.6395231980979075	0.14389441342460063	-4.44439212668261	1.151018017620996e-5	1.0885559622772164e-5	0.01760194991002259	7.600126195678178e-5
Synpcc7942_2551	TypeE	-0.42542391447083594	0.11029700603294311	-3.8570758153106337	1.254303372428836e-4	1.2241890852756425e-4	0.17922128208435406	5.45961156344991e-4
Synpcc7942_2552	TypeE	-0.32547878762925125	0.2455927027621327	-1.32527873983492	0.18717760654521165	0.18387930560104815	1	0.23773147534840589
Synpcc7942_2553	TypeE	-0.395279950276253	0.34669021110088033	-1.1401531904263487	0.25766742707034834	0.2508593385070672	1	0.3090652634547854
Synpcc7942_2554	TypeE	-0.1535025696083518	0.2939484418301472	-0.5222091624389371	0.6026912506971209	0.5987135184704331	1	0.6489792882787616
Synpcc7942_2555	TypeE	-0.46724996119946366	0.14465359810877132	-3.2301302373973315	0.0013303258553388402	0.001280177404202256	1	0.003866481739619272
Synpcc7942_2556	TypeE	-0.3620592734848643	0.2109808706836032	-1.7160763073531218	0.08766616482889064	0.08599661497030175	1	0.12488722590063082
Synpcc7942_2557	TypeE	-0.6952166389563981	0.22925391082431135	-3.032518121312125	0.002785623265929199	0.0026253764198763663	1	0.006941250890101955
Synpcc7942_2558	TypeE	-0.3534705141125516	0.23552601875444432	-1.5007705559744307	0.13606357363129704	0.1325339384067888	1	0.17870277102775167
Synpcc7942_2559	TypeE	-0.15921578078461956	0.3698091632802788	-0.4305349801836839	0.6682529776007792	0.6629495647437221	1	0.7088258250379558
Synpcc7942_2560	TypeE	-0.029495168727511047	0.24455912471730423	-0.12060547224155183	0.9041558046224234	0.9035041854079696	1	0.9205975078346069
Synpcc7942_2562	TypeE	-0.44297601203423637	0.09149260375066293	-4.841659258506201	2.1179099003561913e-6	1.938760154918183e-6	0.0032590558204174656	1.7798465818313882e-5
Synpcc7942_2563	TypeE	-0.401420304830626	0.10630996238357994	-3.7759424971128315	1.712955473332036e-4	1.6782872599819095e-4	0.24217685161538954	7.14124488728194e-4
Synpcc7942_2566	TypeE	-0.3490306297147755	0.12962006803430154	-2.692720618094499	0.008262265663448239	0.007619932326350573	1	0.016605286052220614
Synpcc7942_2568	TypeE	-0.7659646045282434	0.2822521845153494	-2.7137597033782703	0.007913870028424714	0.0070513178120128256	1	0.015549064395425692
Synpcc7942_2571	TypeE	-0.19129436003316216	0.11335235476138995	-1.687608170433181	0.09190003885025431	0.09143418209077209	1	0.13096765443852992
Synpcc7942_2573	TypeE	-0.8046083471568878	0.35225005493768274	-2.284196512898295	0.02568656500171597	0.02286083513230066	1	0.04115688870753247
Synpcc7942_2574	TypeE	-0.6041746654107217	0.4081038730385418	-1.480443351131007	0.14456624267860402	0.1366753462167688	1	0.1834993074206618
Synpcc7942_2575	TypeE	-0.7067357795452798	0.2071531955792016	-3.4116576264693492	8.131849489211529e-4	7.51188313153291e-4	0.9960757032412639	0.0025285535183820597
Synpcc7942_2576	TypeE	-0.6568122204305917	0.09899017313309356	-6.635125484097287	5.645845862735077e-11	5.3522361495796775e-11	9.741069792235013e-8	1.528631082114802e-9
Synpcc7942_2577	TypeE	-0.3962357591422835	0.1725972824625552	-2.295724205439019	0.022616643500817532	0.021972028548594813	1	0.039978063527124734
Synpcc7942_2578	TypeE	-0.5922374318984269	0.22258993194083412	-2.6606658564226864	0.0084348911651645625	0.008052666056672236	1	0.017347743447802474
Synpcc7942_2582	TypeE	-0.44676162765518507	0.16215756148129223	-2.7551082020108386	0.00618415507295318	0.006022013359115617	1	0.013692997806915488
Synpcc7942_2583	TypeE	-0.4993821981954119	0.2587586603928998	-1.9299149154549986	0.055455425987461476	0.05376258592251118	1	0.08363809607432691
Synpcc7942_2584	TypeE	-0.23883470619320382	0.22047233248655898	-1.0832865217124887	0.280224387064822	0.27714910483036626	1	0.33596531357250187
Synpcc7942_2585	TypeE	-0.3362227102871872	0.2842531701229877	-1.1828283573467762	0.23945077328083392	0.23455615526640433	1	0.2926156838264966
Synpcc7942_2587	TypeE	-0.36985153185515623	0.17912396656023322	-2.06477971070827	0.040022782401114045	0.03913076156208541	1	0.06382170317252665
Synpcc7942_2590	TypeE	-2.6675141496268324	0.1996641661044496	-13.360004459845767	4.241747288630082e-29	2.1976067850516132e-29	4.1051294744764134e-26	2.301382661012384e-27
Synpcc7942_2591	TypeE	-2.1848167384617914	0.18850637783509222	-11.590147577781675	4.527448668841975e-24	1.91897590319087e-24	3.580809035354163e-21	1.8086347887573948e-22
Synpcc7942_2593	TypeE	-0.38141085157641297	0.23018908657516868	-1.656945849393527	0.09906756327999063	0.09728771715345767	1	0.13757490385166368
Synpcc7942_2594	TypeE	-0.21308143239838886	0.22637905872299463	-0.9412594680814659	0.3479563000989445	0.34477606993241583	1	0.404923920138694
Synpcc7942_2595	TypeE	-0.155043900773579	0.09273677276444268	-1.6718707816952008	0.0950355641050543	0.09448076098913877	1	0.13453696245872984
Synpcc7942_2597	TypeE	-0.28042965961824784	0.24010071296106866	-1.1679667926005632	0.24489406084149712	0.2410949128200581	1	0.29898941491171677
Synpcc7942_2598	TypeE	-0.2971076901959226	0.1833772012462828	-1.6201997204488647	0.10643019340985707	0.10479739333243362	1	0.14706056221249905
Synpcc7942_2599	TypeE	-0.3943914043686289	0.20721078367869974	-1.9033343601468673	0.05833892349893723	0.0570775108353056	1	0.08833424295940152
Synpcc7942_2600	TypeE	-0.3776422680711046	0.1859139416107091	-2.0312746037188614	0.043096853886755146	0.04224379187629793	1	0.06823440247371174
Synpcc7942_2601	TypeE	-0.37999549504925134	0.15213078359754403	-2.4978211908413908	0.012936567336590267	0.012670638690019146	1	0.02527423696368898
Synpcc7942_2602	TypeE	-0.7271291202559388	0.1938895620549424	-3.7502231298551933	2.287506809342591e-4	2.123334609640749e-4	0.30384918263959115	8.796671954225961e-4
Synpcc7942_2603	TypeE	-0.22226926795919827	0.24803367234133075	-0.8961253762889223	0.3714992765743197	0.3683429287392942	1	0.42965743853562477
Synpcc7942_2604	TypeE	-1.2724027739135337	0.5862490295963424	-2.1704134415192766	0.04009497300598969	0.030784733687408933	1	0.05206127071739988
Synpcc7942_2605	TypeE	-0.45215828766769484	0.27124711839381177	-1.6669607048552166	0.09794832123514348	0.09516232341686887	1	0.134771585004356
Synpcc7942_2607	TypeE	-0.17845842868144995	0.18923078145441388	-0.943072936177886	0.34657642467392324	0.3443640103465014	1	0.4046921193909945
Synpcc7942_2608	TypeE	0.3784740505347075	0.42808156829135346	0.884116669739719	0.3809508667870114	0.37013363716303493	1	0.43094620509717163
Synpcc7942_2613	TypeE	-0.34260422516598477	0.15332348237071397	-2.2345189390990834	0.02620034600240362	0.02565404662211414	1	0.04481731036393434
Synpcc7942_B2615	TypeE	-0.24890397282212942	0.21141706890696982	-1.17731257040393	0.24019487267080597	0.2380453419653439	1	0.29598645752287156
Synpcc7942_B2616	TypeE	-0.6241079168076094	0.2121750439498728	-2.941476552516032	0.0036175680005281954	0.0034551900771364508	1	0.008707263763906698
Synpcc7942_B2617	TypeE	-0.46908129285101735	0.11098543378010833	-4.226512226644013	2.640374775323248e-5	2.5764716416829482e-5	0.04032178119233814	1.5126767434541256e-4
Synpcc7942_B2618	TypeE	-0.7541111777305499	0.1515549994744431	-4.975825148267158	9.544587196822266e-7	8.945906392661267e-7	0.0015225932680309477	9.164692146829614e-6
Synpcc7942_B2619	TypeE	-0.7247574066848163	0.12379589701662953	-5.854454179426152	7.600910934824293e-9	7.180717677505685e-9	1.278167746596012e-5	1.276948379443228e-7
Synpcc7942_B2620	TypeE	-0.48249041756431094	0.1437056612161014	-3.3574906756022123	8.534682027173749e-4	8.291832806230425e-4	1	0.002723408492308543
Synpcc7942_B2621	TypeE	-0.5542737413236268	0.08833656339906559	-6.274567630842314	4.800873780994838e-10	4.64155963887056e-10	8.382656707800231e-7	1.0936674899088756e-8
Synpcc7942_B2622	TypeE	-0.501441094927241	0.18582332632879514	-2.6984830421127692	0.007382752450489802	0.007161125115792537	1	0.015714459654562203
Synpcc7942_B2623	TypeE	-0.4483376328907216	0.083839422201068	-5.347575414051581	1.024743169887541e-7	1.0040344561917078e-7	1.7500320571421467e-4	1.3234999649799784e-6
Synpcc7942_B2624	TypeE	-0.6119217197232244	0.0619922856268102	-9.870933351400463	1.3367184953358538e-22	1.286123611611319e-22	2.3960482884318875e-19	1.0540621773423203e-20
Synpcc7942_B2625	TypeE	-0.4305183444145236	0.1096773873529468	-3.9253154620568784	9.384986791709669e-5	9.188184459604455e-5	0.13644453922512614	4.319134091360199e-4
Synpcc7942_B2626	TypeE	-0.41622665081431265	0.13358506683242705	-3.115817214333091	0.0023449677652701067	0.0021222131731092808	1	0.005806054907563127
Synpcc7942_B2627	TypeE	-0.5870917503048382	0.08825809584228021	-6.651987499866168	4.019230337027376e-11	3.894434051813183e-11	7.099553276455432e-8	1.1652393948679128e-9
Synpcc7942_B2628	TypeE	-0.6172331957231321	0.09558193350943676	-6.457634545153796	1.5794694713906603e-10	1.5173100738492213e-10	2.750883163888638e-7	3.917985601651757e-9
Synpcc7942_B2629	TypeE	-0.5379993049340416	0.09031049383160494	-5.95721806080706	3.3215647038788647e-9	3.221221502589649e-9	5.775650154143241e-6	6.529034981055364e-8
Synpcc7942_B2630	TypeE	-0.5618945935413723	0.11150943445307236	-5.038987026499897	5.719946639545584e-7	5.53446733843379e-7	9.480542550737083e-4	6.03033001904491e-6
Synpcc7942_B2631	TypeE	-0.528976458298	0.19777237845753165	-2.674673088444395	0.007956318074794091	0.007699195360357093	1	0.016758641171216074
Synpcc7942_B2632	TypeE	-0.5218465733250511	0.11688874110697366	-4.464472526464035	9.26228763239701e-6	8.991592739620616e-6	0.014647304572841984	6.595000900461036e-5
Synpcc7942_B2633	TypeE	-0.5922955564116867	0.05987070229772802	-9.892911452187246	1.9073080640973848e-22	1.7898722561362079e-22	3.332742140925619e-19	1.4057955011736466e-20
Synpcc7942_B2634	TypeE	-0.5422637868301428	0.08078311735298471	-6.712588033223598	2.595582147446767e-11	2.5219903160955812e-11	4.6051543171905314e-8	7.923252909733618e-10
Synpcc7942_B2635	TypeE	-0.5259134735959463	0.09579613478004707	-5.4899237302577095	5.026968464664001e-8	4.873123312354363e-8	8.53283891993249e-5	6.804324032435537e-7
Synpcc7942_B2636	TypeE	-0.6646033727848095	0.16328602620945282	-4.070179109707153	5.6651667659918946e-5	5.409126806957037e-5	0.08292191395065138	2.8883063622322364e-4
Synpcc7942_B2637	TypeE	-0.4771082648806724	0.12170419371259153	-3.920228632444493	1.2166260548023725e-4	1.1179730699909391e-4	0.16456563590266624	5.082461436826599e-4
Synpcc7942_B2638	TypeE	-0.6687472675211382	0.16851859921014953	-3.968388478515557	8.696454685025397e-5	8.172928924503407e-5	0.12194009955359084	3.9101449296164776e-4
Synpcc7942_B2639	TypeE	-0.5560963355677887	0.2614921388986677	-2.1266273544968204	0.03570733956111158	0.03391754186094802	1	0.05662937680060852
Synpcc7942_B2640	TypeE	-0.5303530996574395	0.12916981336001312	-4.105859456336568	4.546696352162868e-5	4.4149418509379055e-5	0.0680784033414625	2.419234124714521e-4
Synpcc7942_B2641	TypeE	-0.8687452856960115	0.3934291236897753	-2.2081366970205036	0.03033282293601666	0.028002675299646337	1	0.04802165817231147
Synpcc7942_B2642	TypeE	-0.46018907272342435	0.08273714006028397	-5.5620616374716505	3.1471619048653e-8	3.077092206661607e-8	5.4156822837244285e-5	4.5810870631686447e-7
Synpcc7942_B2643	TypeE	-0.6355207287942266	0.1749643243612761	-3.6322875026909367	3.2369501274022054e-4	3.033313601819152e-4	0.4261805610555909	0.0011887310061183163
Synpcc7942_B2644	TypeE	-0.7936484132378216	0.2597085111265467	-3.05591992266709	0.002632225641024459	0.0024038645991760026	1	0.006427354282903213
Synpcc7942_B2645	TypeE	-0.3868198986085594	0.1311146423291218	-2.9502418016560696	0.0033025113317397205	0.003244966604647636	1	0.008289778147957184
Synpcc7942_B2646	TypeE	0.5591922646849383	0.0678088806953861	8.246593351053313	3.1756223601253617e-16	3.045335623293471e-16	5.62473489622304e-13	1.4719122179251778e-14
Synpcc7942_B2647	TypeE	-0.6044646313052361	0.10111165410322943	-5.978189523910973	3.147370318178363e-9	3.026155855418383e-9	5.428923604620579e-6	6.200330203764839e-8
Synpcc7942_B2649	TypeE	-0.5763931011723912	0.12910513800343248	-4.4645248832549695	9.577033952675969e-6	9.23249162279947e-6	0.015021263870294739	6.719400273736294e-5
Synpcc7942_B2650	TypeE	-0.5119618234496977	0.1631384087716903	-3.1382053270249823	0.001840496732400072	0.0017829017224684158	1	0.0050310924354086285
Synpcc7942_B2651	TypeE	-0.4732904131206953	0.09225318440554112	-5.130342287591185	3.388111566307691e-7	3.3040864201590463e-7	5.692940901934037e-4	3.8209833754600014e-6
Synpcc7942_B2653	TypeE	-0.7650601253727122	0.22690614224207897	-3.371703021403862	8.798780200387769e-4	8.307479485821815e-4	1	0.002723408492308543
Synpcc7942_B2654	TypeE	-0.6209789903288228	0.22805417760088045	-2.7229450337700163	0.00701710847560558	0.006650332600798178	1	0.01483535734024209
Synpcc7942_B2655	TypeE	0.30527902226192144	0.41055424362178744	0.7435778024575771	0.4593377251054538	0.4531790647596229	1	0.5119626601847798
Synpcc7942_B2656	TypeE	-0.3661592476904362	0.346377518199659	-1.0571103159165618	0.29279848016437476	0.28781263321999245	1	0.34755080949371286
Synpcc7942_B2657	TypeE	-0.36455415996271134	0.19588048137956401	-1.8611050850763575	0.06376252349925135	0.06275777550731662	1	0.09586580780493666
Synpcc7942_B2658	TypeE	-0.36294433716766233	0.26205280659021213	-1.3850045793831944	0.16764166348973525	0.1652802746539527	1	0.21605639231810045
Synpcc7942_B2659	TypeE	-0.5067399844569422	0.1836050756885975	-2.759945402143436	0.006137967615132256	0.005955569034964576	1	0.01357466460811152
Synpcc7942_B2660	TypeE	-0.4875437696958903	0.16611936978968367	-2.934900188419615	0.0035136659417003713	0.003406352433498783	1	0.008630341851001621
Synpcc7942_B2661	TypeE	-0.5647658779745777	0.08217670684471394	-6.872578613326442	9.288356133521262e-12	8.970529856075905e-12	1.644279628136096e-8	3.1313794034635333e-10
Synpcc7942_B2662	TypeE	-0.5620161162207709	0.11106956278740049	-5.060037170548085	5.177454571411097e-7	5.002277021937757e-7	8.578905092623254e-4	5.514205956931388e-6
Synpcc7942_B2663	TypeE	-0.3595757906322499	0.10923157415014106	-3.29186678329844	0.0010344739412719032	0.0010199292796853503	1	0.0032203797189395067
Synpcc7942_B2664	TypeE	-0.5255457834301449	0.10339225393804986	-5.083028596562362	4.461112619413739e-7	4.3310822732001907e-7	7.436468263084728e-4	4.8308225354925205e-6
Synpcc7942_C2654	TypeE	-0.5009859661233748	0.10352402489062724	-4.839320791986832	1.4981050617272205e-6	1.4614183791880538e-6	0.002468335642448623	1.398362256228163e-5
Synpcc7942_C2655	TypeE	-0.6334552424595369	0.14329884408063698	-4.420518857103129	1.1474107249764297e-5	1.0846487719099596e-5	0.017549617129503148	7.600126195678178e-5
Synpcc7942_C2656	TypeE	-0.9287556471123712	0.13037846718869256	-7.123535558737725	2.305783044039851e-12	2.159044447990359e-12	3.966164650958289e-9	8.305711805024136e-11
Synpcc7942_C2657	TypeE	-0.7005094488481969	0.17557798770875324	-3.989733895402617	7.722877132262312e-5	7.420598305494559e-5	0.11175421048074806	3.670651472043904e-4
Synpcc7942_C2660	TypeE	-0.586989877040246	0.10729062286574466	-5.471026836844452	5.518187615842026e-8	5.358384623492825e-8	9.371814706488951e-5	7.372667894367866e-7
Synpcc7942_R0031	TypeE	0.18983218432486315	0.42353138842734006	0.4482127877930121	0.6561990182421539	0.6482297101391873	1	0.6956698386354396
