# Supplementary material for: The circadian clock and darkness control natural competence in cyanobacteria
Source: Nat Commun. 2020 Apr 3;11:1688. doi: 10.1038/s41467-020-15384-9 (PMC7125226; doi:10.1038/s41467-020-15384-9)
Supplement: Supplementary file 5 — Supplementary Data 2 [file 41467_2020_15384_MOESM5_ESM.zip › _RB-TnSeq_Tranfo-vs-Ctrl/READ_ME.txt]

Here we provide the raw data and the annotated R Scripts to perform the RB-TnSeq analysis presented in Fig 1a and in the Supplementary Data.
This folder includes the files:
 1 - “all-poolcount.txt” – the read counts for all mapped barcodes. 
 2 - “genes.tab” - the genomic coordinates and annotation of each gene in S. elongatus. 
 3 – “Transformation_Screen_AT051018.Rmd" - the annotated R script. 
 4 - "Transformation_Screen_AT051018.nb.html" -  the annotated R script in html. 
 5 – “Transformation_Screen_Estimates_AT051018.csv” - the result file. 
 6 – “Transformation_screen_AT051018.csv” - the type of sample where “0” corresponds to T0, “C” corresponds to the control condition, and “E” corresponds to the experimental condition, and the group (replicate) to which the sample belongs.
