# Supplementary material for: The circadian clock and darkness control natural competence in cyanobacteria
Source: Nat Commun. 2020 Apr 3;11:1688. doi: 10.1038/s41467-020-15384-9 (PMC7125226; doi:10.1038/s41467-020-15384-9)
Supplement: Supplementary file 7 — Source Data [file 41467_2020_15384_MOESM7_ESM.xlsx]

## Sheet: Fig_1
Fig. 1a					Fig. 1c
Locus name	Fitness	T value
2071(pilB)	-3.11157	-29.9392						No selection				Antibiotics
862	-3.09921	-14.9911
2069(pilC)	-3.06389	-13.9084			WT w/o DNA
2453(pilM)	-2.85317	-22.4667			pilB::Tn5
2452(pilN)	-2.79785	-17.9783			pilB::Tn5
2486(rntA)	-2.735	-19.9813			pilD::Tn5
2450(pilQ)	-2.72687	-24.2296			pilD::Tn5
2590(pilA3)	-2.66751	-13.36			NS3::Tn5
2451(pilO)	-2.59857	-13.498			NS3::Tn5 without DNA
1935(pilD)	-2.5951	-13.4128
0302(comEA)	-2.46341	-18.0055
2458(comEC)	-2.42844	-24.9574
0168(pilP)	-2.40652	-9.23466
2485(rntB)	-2.28812	-8.82513
0703(dprA)	-2.27558	-17.1347
2591(pilW)	-2.18482	-11.5901
1301(recQ)	-2.05408	-17.2446
2070(pilT)	-2.00999	-8.7726
2404(comF)	-1.99767	-10.7981
0974(ugd)	-1.93257	-3.53148
1803(fur)	-1.85064	-4.32703
1784(sigF2)	-1.7884	-9.56743			WT without DNA
381	-1.66759	-4.60745			rntA::Mu
483	-1.65862	-2.05219			rntA::Mu
1926	-1.62496	-6.18617			rntB::Mu
180	-1.58198	-2.22969			rntB::Mu
1880	-1.54072	-2.57597			pilA2::Mu
1701	-1.54052	-3.55636			pilA2::Mu without DNA
917	-1.41466	-5.17951
921	-1.40092	-3.14699
100	-1.38907	-6.95867
32	-1.38683	-3.42005
1391(comM)	-1.38192	-11.581
2319	-1.36111	-4.70695
837	-1.32182	-4.84486
829	-1.3054	-3.76791
0316(digD)	-1.27559	-3.58962
2604(ctaE)	-1.2724	-2.17041
764	-1.27148	-1.9244
258	-1.26313	-4.44315
382	-1.24855	-2.00759			NS3::Tn5 without DNA
1958	-1.22186	-4.20989			NS3::Tn5
1489(cmpB)	-1.21292	-4.56988			comEA::Tn5
1302	-1.2095	-2.88142			comEA::Tn5*
916	-1.19937	-1.42626			WT without DNA
880	-1.17531	-5.06131			comEC::Tn5
1010	-1.1713	-5.99314			comEC::Tn5
2016(psbX)	-1.14335	-1.63444
945	-1.14166	-3.23279
0962(sun)	-1.13957	-8.299
761	-1.13611	-2.73525
2114(sasA)	-1.12928	-8.38096
891	-1.12828	-3.10514
532	-1.11709	-1.80617
1833	-1.11546	-5.0894
503	-1.10156	-2.38842
317	-1.09619	-5.33072
705	-1.08206	-3.65411			* clone likely not segregated or wrong; additional transformation assays showed that a comEA KO was not naturally competent.
2120	-1.06877	-3.60244
1655	-1.0552	-2.71297
1026(fbp)	-1.05246	-9.85988
2158(apcF)	-1.04913	-3.88124
365(cheY)	-1.04422	-4.05166
2215(rpl15)	-1.03853	-2.62993
0165(ycf36)	-1.037	-4.74541
2344	-1.03693	-6.5921
1679(psb28)	-1.03548	-3.23593
1812	-1.03106	-1.82614
1476	-1.02722	-2.46839
1601	-1.02487	-2.36352
312	-1.02151	-4.96741
2511	-1.0215	-4.04261
2469	-1.0205	-4.28326
1298(dgc)	-1.02008	-4.27608
16	-1.01932	-2.67515
81	-1.0176	-2.40877
1993	-1.01425	-5.6525
2255	-1.01235	-3.92551
78	-1.01088	-5.00291
1164	-1.00706	-3.28021
1952	-1.00698	-2.07597
1213	-1.00327	-3.55333
167	-0.995181	-2.29701
1051(cpcD)	-0.992939	-2.02842
1267	-0.992653	-5.32808
1128	-0.98614	-3.76364
2480	-0.983784	-1.82081
0192(ycf60)	-0.978985	-2.92692
0441(purE)	-0.978176	-1.49355
182	-0.977422	-3.69358
902	-0.97507	-4.00054
1480	-0.972127	-4.40912
589	-0.971676	-2.82021
1664	-0.970881	-3.75078
1561	-0.968284	-2.89459
1458	-0.965246	-4.11184
114	-0.958335	-3.61401
1547	-0.954417	-1.99863
1143(lalA)	-0.953693	-2.82635
1628	-0.949311	-3.17682
1919	-0.948834	-5.60462
500	-0.948445	-4.63468
1396	-0.946092	-2.72441
1603(ampC)	-0.944312	-5.31932
1120	-0.94311	-2.01326
1629	-0.942577	-4.44534
739	-0.939371	-4.47866
989	-0.938892	-4.71208
1196(sipA)	-0.938089	-2.00973
1088(petE)	-0.930593	-2.60384
1908	-0.929648	-3.26863
pANS_4(pmaB)	-0.928756	-7.12354
2275	-0.925833	-2.30377
2065	-0.924334	-1.94931
573	-0.921671	-2.43191
83	-0.921285	-1.2676
774	-0.9207	-6.05733
2139	-0.919117	-1.863
1042	-0.918485	-3.04382
1009	-0.918173	-1.1883
2504	-0.918026	-2.97707
1204	-0.914183	-3.53267
0706(cobL)	-0.912811	-4.20176
2200	-0.912248	-3.4216
0426(scpB)	-0.911919	-4.3206
398	-0.911742	-4.19901
1431(rotA)	-0.911413	-3.85992
1314(ftsH)	-0.90921	-6.82537
1205	-0.904982	-4.01061
2544	-0.903839	-4.0131
1754	-0.903	-2.14894
1041	-0.901155	-3.35834
0311(ksgA)	-0.900894	-3.75506
421	-0.89939	-3.92525
0280(cinA)	-0.899202	-5.8453
1757	-0.899096	-1.87874
2127(nblA)	-0.898739	-1.99539
1490(cmpC)	-0.897768	-9.3641
797	-0.897142	-2.5573
1695	-0.893259	-2.85242
1872	-0.893155	-2.88891
1703(ams1)	-0.890465	-10.1154
1731	-0.889188	-4.41518
572	-0.888572	-2.08344
219	-0.887044	-2.56488
1821	-0.884732	-2.57308
1127(tldD)	-0.883338	-7.37679
1434	-0.883142	-3.95799
147	-0.883081	-4.29745
43	-0.882965	-3.17555
2176(dpsA)	-0.882942	-6.08995
84	-0.881272	-5.24239
904	-0.874855	-2.85328
1412	-0.872493	-3.3238
347	-0.871597	-1.90648
1759	-0.871355	-1.93106
0245(gap1)	-0.869573	-5.93885
0056(rfbE)	-0.868967	-2.78433
B2641	-0.868745	-2.20814
176	-0.866182	-3.23659
1556	-0.865663	-3.44537
1362	-0.865476	-4.28833
433	-0.863175	-5.75765
1625	-0.861802	-4.53453
805	-0.859523	-4.5731
1266(rdgB)	-0.85912	-3.86785
547	-0.858155	-2.56499
1583	-0.857883	-3.32238
937	-0.856664	-3.89961
464	-0.856656	-3.71999
0038(mutT)	-0.855442	-2.6468
1486	-0.8523	-4.32659
772	-0.851208	-4.13039
0447(nth)	-0.8511	-3.37862
13	-0.850522	-2.11357
1508	-0.848275	-5.32942
1150	-0.848095	-3.88643
1732	-0.847702	-3.44775
840	-0.846846	-1.82656
2131(slt)	-0.845443	-7.93043
1108(Hbs or HU-like)	-0.845332	-1.50514
140	-0.842993	-3.31083
0489(aldA)	-0.840659	-7.18689
0660(tyrA)	-0.839429	-1.19286
2500	-0.837849	-3.77254
1820	-0.837267	-6.37713
2547	-0.836936	-2.02482
342	-0.83472	-2.90609
1380	-0.834261	-5.51044
1272	-0.834038	-4.09354
1118	-0.833941	-4.05205
373	-0.832275	-3.69327
2521(gpsA)	-0.826875	-3.43569
1076	-0.826325	-2.22498
2152	-0.826264	-3.00498
269	-0.824374	-4.92655
186	-0.822643	-2.91402
1273	-0.821698	-6.94691
2190(msrB)	-0.821192	-3.51194
1934(dacB)	-0.820138	-6.18965
864	-0.81967	-1.83589
360	-0.818333	-5.65506
1550(umuC)	-0.816052	-6.07956
1990	-0.815593	-2.19368
197	-0.813644	-5.59361
953	-0.812122	-2.99583
2095	-0.810363	-2.5743
1132	-0.809299	-3.84756
1491(cmpD)	-0.808941	-4.47375
2492(livF)	-0.807306	-3.73918
1527	-0.806833	-8.93181
2573(mntB)	-0.804608	-2.2842
0644(cikA)	-0.803827	-8.1162
2035	-0.803016	-5.14831
1756	-0.802902	-2.31043
754	-0.802356	-2.1296
2328	-0.800753	-6.81001
1828	-0.80006	-2.41947
246	-0.799607	-6.27618
2180(prxQ-A1)	-0.797887	-3.38043
0247(bgtB)	-0.794491	-6.37067
963	-0.793976	-3.30791
B2644(narL)	-0.793648	-3.05592
2150	-0.792818	-2.92508
0221(glk)	-0.792705	-4.41764
1739(merR)	-0.792495	-1.73959
2498	-0.791025	-5.38562
1098	-0.789979	-5.87924
2128(txlA)	-0.789947	-1.98056
1622	-0.783369	-6.68497
0113(petL)	-0.782709	-1.06212
472	-0.782658	-1.36807
914	-0.782186	-4.03915
0672(rpoD3)	-0.78206	-3.574
1870	-0.781285	-5.97159
1607(somA2)	-0.780743	-6.06051
1326(mfd)	-0.779827	-9.36572
0946(aoxA)	-0.779611	-6.66355
1871	-0.779484	-2.32953
1544	-0.778357	-2.4411
434	-0.777311	-3.76385
1778	-0.776249	-6.52517
941	-0.776111	-3.54266
92	-0.774307	-3.0371
2318	-0.773865	-4.21482
1099(ubiE)	-0.773826	-4.37929
1279	-0.771623	-2.38281
2146	-0.76918	-2.91461
1163	-0.766729	-6.13016
1602	-0.766587	-4.89436
1011(sphS)	-0.765973	-5.41107
2568	-0.765965	-2.71376
207	-0.765795	-1.66905
680	-0.765229	-3.77449
B2653(sepA1T1)	-0.76506	-3.3717
769	-0.764701	-3.68285
2542(petJ)	-0.764323	-3.39958
2077	-0.763149	-2.08653
1999(rbp2)	-0.763004	-3.07611
1485	-0.76219	-1.65332
518	-0.760297	-2.35457
2421(ftr1)	-0.759442	-6.04428
502	-0.756891	-4.04437
718	-0.756154	-4.63599
436	-0.755858	-1.52054
1894(natC)	-0.755586	-6.49572
2073(dnaK1)	-0.754201	-4.17116
2085	-0.75415	-4.35486
B2618	-0.754111	-4.97583
751	-0.75357	-3.99746
149	-0.752572	-3.60861
831	-0.752201	-3.93119
2177(natD)	-0.750249	-4.46778
1798	-0.750213	-2.17719
1253	-0.749713	-2.9595
115	-0.748989	-3.65985
2520	-0.748576	-3.4049
1598	-0.748093	-4.5561
0822(appB)	-0.746823	-5.59993
2280	-0.746558	-4.70787
1488(cmpA)	-0.745963	-4.50849
2354(ytfC)	-0.745349	-3.32654
423	-0.74474	-1.6697
1304	-0.744585	-2.95523
1429	-0.743748	-2.58843
122	-0.743726	-2.50703
1250(psaF)	-0.743638	-2.3727
1303	-0.741922	-3.54085
2144	-0.741906	-3.53529
304	-0.740915	-3.65692
1683(orf81)	-0.736869	-2.19006
0358(dc13)	-0.736177	-2.75823
1764	-0.735781	-3.11847
1793(trxA)	-0.735017	-3.9496
1260	-0.734139	-4.06966
1687(cysT)	-0.73116	-5.30278
238	-0.730743	-6.3253
1785	-0.730434	-3.16668
2111	-0.729175	-3.40217
372	-0.728978	-2.98692
420	-0.728496	-4.86737
329	-0.727892	-5.23711
2602(ctaC)	-0.727129	-3.75022
1826	-0.727107	-4.40784
2483	-0.727032	-3.77104
1493(mazG)	-0.72693	-4.17526
248	-0.726897	-5.91309
1315(gid)	-0.726613	-5.02752
2304(ppnK)	-0.725985	-4.54721
2307	-0.725926	-1.56104
2284(todF)	-0.725459	-4.57728
B2619	-0.724757	-5.85445
2278	-0.724038	-4.02575
1328	-0.724027	-2.66581
1136(pepN)	-0.723798	-8.69123
2233	-0.721875	-2.02247
1994(masA)	-0.721342	-3.51329
1686(sbpA)	-0.721254	-3.177
1849(sigC)	-0.721215	-3.57178
1113	-0.720831	-5.61109
1124(rnb)	-0.720112	-3.6635
1917	-0.719312	-6.54796
1224	-0.719249	-4.04926
0821(ddpA)	-0.719003	-6.92418
752	-0.718636	-2.40952
341	-0.7186	-2.25474
1438(nblC)	-0.717898	-4.2176
994	-0.717603	-3.42165
1645(rnc)	-0.716774	-4.34217
2326	-0.716557	-3.23392
1996	-0.715145	-2.63911
1777	-0.714086	-2.26064
1338	-0.714026	-2.46348
499	-0.713575	-4.49038
1397	-0.713568	-4.06713
2187	-0.713229	-3.21294
2094	-0.711914	-2.25709
1025	-0.710731	-2.89418
1963	-0.71067	-3.64308
1619	-0.709963	-3.24015
104	-0.709546	-3.11604
0920(psaK1)	-0.709176	-1.36838
0278(hoxE)	-0.70847	-3.84276
174	-0.708376	-4.46118
1940(pmt)	-0.707548	-4.7312
2575(mntC)	-0.706736	-3.41166
1893(natA)	-0.705779	-4.31628
1259	-0.704436	-4.28798
2309(2-cys prx)	-0.703708	-2.39817
2496(livJ)	-0.703042	-4.19374
pANS_5(orfD)	-0.700509	-3.98973
1861(natB)	-0.700106	-5.76559
557	-0.699992	-1.57303
0377(rpoD4)	-0.69981	-1.62656
1799(hypE)	-0.699232	-4.0834
2355	-0.698908	-2.54541
766	-0.69868	-4.04849
64	-0.698516	-1.84996
898	-0.69816	-2.28194
2417(srrA)	-0.69816	-4.54948
2557(hoxU)	-0.695217	-3.03252
2454(apt)	-0.695206	-4.37035
1452(radA)	-0.695171	-5.74699
2477(sulA)	-0.694249	-4.91906
2036	-0.694022	-3.60339
496	-0.693199	-2.9975
2034	-0.693176	-4.7254
268	-0.6928	-4.24191
0879(rhnB)	-0.69145	-2.80746
854	-0.69096	-6.37202
384	-0.690865	-3.54221
195	-0.690157	-3.05449
2164	-0.689044	-5.1617
2379(thiD)	-0.688466	-3.21908
664	-0.688021	-3.40678
0307(napA)	-0.687439	-5.29569
0900(gifA)	-0.686314	-1.67291
0003(purL)	-0.686253	-1.24763
2360(amiA)	-0.685976	-3.70662
50	-0.685378	-3.00523
1548	-0.685328	-5.36132
314	-0.685267	-3.56705
1822	-0.684714	-1.44792
0704(act)	-0.684115	-0.868566
2414	-0.68375	-4.02768
170	-0.683466	-1.48664
2390	-0.682915	-8.44023
1381	-0.681211	-3.58621
810	-0.680839	-2.65688
1580	-0.680535	-3.40429
0397(lim17)	-0.679526	-4.79786
2419	-0.679487	-2.75316
1794	-0.678575	-4.25525
950	-0.67822	-4.38485
1319	-0.677997	-3.24703
1671(kdpC)	-0.67757	-3.10229
2337	-0.677162	-3.09175
1528(ycf49)	-0.676939	-2.71939
608	-0.676191	-3.60568
1462(irpA)	-0.675918	-3.99073
1859	-0.675636	-4.2193
66	-0.675097	-5.68816
940	-0.674845	-2.20926
1538	-0.674682	-1.16894
2202(mcrA)	-0.673448	-3.0249
0376(pqqE)	-0.673264	-5.30381
1748	-0.673163	-3.93081
1693(divK)	-0.672073	-2.79917
0923(mtaP)	-0.67154	-3.3013
2432	-0.669691	-3.23492
B2638	-0.668747	-3.96839
1648	-0.668484	-1.69859
1714(metX)	-0.668182	-3.98651
1804	-0.667587	-2.72918
2142(sui1)	-0.667255	-2.26177
2151	-0.666529	-2.38689
1027	-0.666395	-2.12549
1004	-0.666034	-2.76051
0309(ndhF4)	-0.665558	-5.20421
B2636	-0.664603	-4.07018
630	-0.664553	-4.30663
724	-0.664551	-3.35314
1370	-0.664499	-2.3014
435	-0.66421	-3.27652
0616(hrcA)	-0.664126	-4.74427
444	-0.663903	-2.88509
1668(kdpA)	-0.663591	-5.95399
291	-0.663007	-1.19482
1289(pmbA)	-0.662349	-4.72217
1661(digA)	-0.661453	-2.79134
159	-0.661207	-3.29696
0306(chlP)	-0.661158	-1.71268
1827	-0.660888	-4.27791
719	-0.660729	-2.57559
732	-0.660458	-2.20086
1307	-0.65934	-3.68946
2005	-0.657418	-3.36089
1626	-0.657217	-2.99883
2576	-0.656812	-6.63513
1618	-0.656729	-1.69444
910	-0.656385	-2.7537
462	-0.656283	-3.37058
1056	-0.655957	-3.06526
2107(cynA)	-0.655682	-2.77283
138	-0.655174	-3.66843
1450(pstB)	-0.655146	-3.70792
0609(ndhD4)	-0.655106	-4.56571
0569(rpoD4)	-0.65471	-2.51848
551	-0.654448	-1.73087
1162	-0.653777	-3.8326
700	-0.652979	-3.46212
1801	-0.651384	-4.54184
702	-0.650879	-3.1378
363	-0.650265	-1.86113
1069	-0.649682	-4.72071
154	-0.649219	-3.25295
594	-0.648911	-5.46022
1636(dcoHI)	-0.648238	-2.47112
1663	-0.647257	-2.42072
2240(ycf52)	-0.646505	-0.986545
1347(ldhA)	-0.646483	-4.05791
2508(ndbB)	-0.645966	-5.92869
1620(ycf46)	-0.645682	-3.91171
874	-0.645418	-6.50369
0116(cscK)	-0.645143	-2.86696
841	-0.645062	-4.4019
2408	-0.644775	-2.77866
1173	-0.64406	-4.01034
0086(glgX)	-0.643716	-6.96848
2186(nha7)	-0.643142	-5.81462
509	-0.643135	-2.48788
236	-0.639984	-2.99752
826	-0.639636	-3.13588
2550	-0.639523	-4.44439
0717(dcd)	-0.63835	-3.57735
646	-0.637754	-1.40868
0714(amiA)	-0.636609	-5.74466
1115	-0.635643	-2.79643
B2643	-0.635521	-3.63229
0958(purN)	-0.635477	-3.00839
1644	-0.634944	-3.81096
1676	-0.634902	-3.18856
0244(glgP)	-0.634643	-6.05009
1018	-0.634453	-3.35488
223	-0.634171	-1.85146
1749(fer)	-0.63382	-2.44879
183	-0.633818	-2.8661
0808(sps)	-0.633589	-4.94404
179	-0.633482	-1.7556
pANS_3(pmaA)	-0.633455	-4.42052
1382	-0.633231	-3.40219
70	-0.63291	-2.82059
124	-0.632887	-3.83559
2333(opcA)	-0.632555	-3.89547
0151(psfR)	-0.632266	-5.88696
553	-0.631923	-4.4225
1763	-0.630002	-3.16515
231	-0.62978	-2.7777
0135(rapQ)	-0.629527	-4.15002
2546	-0.628864	-3.54877
836	-0.627976	-4.09088
1154	-0.627687	-5.67793
242	-0.627649	-4.25798
1375	-0.627244	-2.97964
0249(bgtA)	-0.626893	-3.52207
60	-0.626414	-1.85488
1247	-0.625694	-2.06765
B2616	-0.624108	-2.94148
2103	-0.623474	-1.86108
1275	-0.622731	-4.58665
586	-0.622434	-2.95621
1921	-0.621967	-2.6719
1761	-0.62134	-3.65091
523	-0.621004	-2.55836
B2654	-0.620979	-2.72295
2080(xfp)	-0.620464	-4.92072
1330	-0.619791	-3.18231
144	-0.619751	-2.83585
1506	-0.61925	-2.13703
595	-0.619077	-2.85498
2260	-0.618822	-1.87417
1779(recN)	-0.618473	-5.31267
961	-0.617864	-3.95346
1755	-0.617837	-5.54997
0442(amt1)	-0.617767	-4.2647
216	-0.617732	-4.271
1019(malQ)	-0.617442	-5.82294
B2628(srpKLM)	-0.617233	-6.45763
1050(cpcI)	-0.616912	-3.32288
2115	-0.616815	-4.23533
2317(ctaA)	-0.615855	-5.753
461	-0.615807	-2.6617
1758	-0.615143	-3.21208
562	-0.614964	-3.19569
2391	-0.614489	-2.44014
2373	-0.614466	-4.04187
1195	-0.614139	-3.10202
0785(ponA)	-0.613257	-6.36032
0529(nagB)	-0.612973	-2.3628
1291(smtB)	-0.612642	-2.1516
1466(cysM)	-0.61244	-3.15567
B2624	-0.611922	-9.87093
431	-0.611801	-4.82679
1721	-0.610918	-2.36865
1294	-0.610651	-4.78997
753	-0.610233	-4.99414
1212	-0.610182	-2.77117
1348	-0.610177	-2.00053
845	-0.609452	-1.55341
574	-0.608915	-2.98225
0256(ama)	-0.608731	-3.55296
564	-0.60869	-4.44183
2412(phb)	-0.608227	-0.949703
427	-0.607497	-2.86431
1570(pacS)	-0.607087	-9.53939
1791	-0.606753	-4.28217
1678	-0.605656	-2.26052
1978(trx)	-0.604765	-2.07657
494	-0.604747	-2.39556
B2647	-0.604465	-5.97819
222	-0.604256	-2.29314
2574(mntA)	-0.604175	-1.48044
0650(nat)	-0.603894	-2.41982
1082(pacL)	-0.603584	-6.70347
1838(chlB)	-0.603502	-4.1224
1760(ald)	-0.602963	-4.04248
1557(rpoD6)	-0.602832	-6.00645
954	-0.602831	-3.89502
866	-0.602492	-2.89498
0642(prxQ)	-0.602282	-3.23654
0017(eda)	-0.602225	-2.60854
206	-0.602033	-3.39782
1641	-0.601907	-2.83625
0625(ycf45)	-0.601788	-5.45573
1930	-0.601748	-2.92123
698	-0.600908	-2.73974
1135	-0.600559	-3.43177
1638	-0.600119	-2.24647
0062(rfbF)	-0.600036	-1.80963
1658	-0.600033	-2.82256
0556(srrB)	-0.599566	-2.2579
1922	-0.599326	-0.864083
2356	-0.598785	-2.84266
0788(gst1)	-0.597945	-6.01293
2037	-0.597859	-2.32503
2352(lrtA)	-0.597694	-1.11598
2184	-0.597365	-3.72616
99	-0.596489	-2.94514
1515	-0.595476	-2.869
1075	-0.595409	-4.4268
2014	-0.594935	-2.25677
1572	-0.59478	-5.54036
2161	-0.594375	-2.35751
2376	-0.592845	-2.20955
0568(codA)	-0.592768	-3.88444
1367	-0.592333	-4.78503
B2633	-0.592296	-9.89291
2578	-0.592237	-2.66067
1265	-0.591402	-2.9946
1190(lap)	-0.591108	-4.52456
2104(cynS)	-0.590768	-1.47398
730	-0.590646	-3.25441
1158	-0.590548	-2.37441
0641(sdhA)	-0.590039	-4.7245
1879(moxR)	-0.589927	-2.82384
1451	-0.589572	-2.75266
0240(apcD)	-0.589209	-3.16352
2323(grxC)	-0.588757	-1.67086
233	-0.588658	-1.43411
1223	-0.58844	-3.81728
527	-0.587797	-2.50206
2300	-0.587757	-2.55351
743	-0.587653	-5.86746
2525(clpPII)	-0.58725	-3.56293
352	-0.587125	-2.59465
B2627	-0.587092	-6.65199
0526(lacF)	-0.587035	-3.4651
214	-0.587033	-4.69425
pANS_8(orfG)	-0.58699	-5.47103
80	-0.5867	-4.32211
2006(cdv3)	-0.586623	-3.14963
164	-0.586403	-1.80843
0673(mutT)	-0.586151	-3.54024
2133	-0.585229	-3.18617
1064	-0.584927	-2.34343
2270	-0.584517	-4.09
1814	-0.584182	-2.70641
662	-0.58345	-2.9689
708	-0.58329	-3.51839
795	-0.583272	-3.9671
1688(cysW)	-0.582343	-3.53508
2316(atpE)	-0.582207	-1.25951
22	-0.582007	-3.99582
0970(crtD)	-0.581308	-4.53809
259	-0.581254	-1.2281
1350	-0.581167	-1.66432
1902	-0.580607	-0.731935
577	-0.580529	-1.6669
1033	-0.580441	-1.78948
1403	-0.579206	-2.78821
1631(cytB)	-0.578757	-3.54338
353	-0.578288	-3.75339
2154	-0.578024	-0.855273
2427	-0.577773	-3.38732
204	-0.577061	-2.06719
550	-0.577008	-1.62168
0856(pilH/rre7)	-0.576699	-1.38976
B2649	-0.576393	-4.46452
1148	-0.576016	-3.67692
26	-0.575905	-3.86467
1157	-0.575765	-6.70119
2067	-0.575678	-3.56343
731	-0.575455	-6.06158
1647	-0.575173	-3.99296
2494(livM)	-0.575024	-3.7622
51	-0.574243	-2.59414
2403	-0.573244	-2.44522
1783	-0.572847	-6.62067
1460	-0.572738	-1.11019
0663(cya2)	-0.572071	-4.35801
344	-0.5718	-2.44963
1842	-0.571648	-4.29532
251	-0.57128	-3.60806
0918(aas)	-0.57128	-5.10185
459	-0.571114	-4.31322
2488	-0.570477	-2.79141
2396(yqeG)	-0.570249	-1.68972
0947(ggtA)	-0.570113	-3.36971
2052	-0.5701	-3.21203
716	-0.570012	-4.42686
367	-0.569953	-3.19634
844	-0.569571	-2.70327
2053	-0.569534	-4.9599
687	-0.569398	-4.86182
0111(dnaK)	-0.569241	-3.99235
0878(rne)	-0.569072	-2.72581
2004(sigI)	-0.568872	-2.57849
383	-0.568165	-1.98692
1255	-0.568058	-3.98269
1392(phoA)	-0.567869	-4.5524
2526(clpX)	-0.567474	-4.12558
0613(sixA)	-0.566622	-2.19154
1905(hlyB)	-0.565824	-4.26744
522	-0.565207	-2.29185
B2661	-0.564766	-6.87258
1299	-0.564432	-2.85432
451	-0.564384	-2.91607
1323(fpg)	-0.564163	-3.03786
1000	-0.563926	-6.84445
1725	-0.563735	-3.35382
1815	-0.563668	-3.981
1352(acsA)	-0.563072	-5.24778
2335(fbp)	-0.562911	-3.68628
B2662(srpI)	-0.562016	-5.06004
B2630(srpM)	-0.561895	-5.03899
2431	-0.561133	-8.70039
2325	-0.560998	-2.65474
692	-0.560937	-2.45504
1888	-0.560814	-2.59871
0095(rpaA)	-0.560769	-4.75137
2357	-0.560689	-4.83584
318	-0.560664	-1.86872
1576	-0.559393	-3.93165
1140	-0.559359	-4.78039
789	-0.559295	-1.59831
1707(ftn6)	-0.558346	-3.30982
1675	-0.558227	-2.52361
666	-0.558071	-2.22264
2385	-0.557374	-3.92958
0592(pfkA)	-0.557198	-3.46273
1183	-0.557148	-2.30531
2032(norA)	-0.556175	-3.65686
B2639	-0.556096	-2.12663
734	-0.555994	-5.50376
2461	-0.554295	-2.18201
B2621(srpB)	-0.554274	-6.27457
1569	-0.55388	-2.24684
0847(pilT)	-0.55264	-4.0806
1751	-0.552579	-1.4493
1845	-0.551853	-1.84172
493	-0.551759	-3.43964
1032	-0.551648	-2.16213
1341	-0.551316	-4.36974
63	-0.551304	-2.28492
0855(pixG)	-0.550841	-1.48912
2068	-0.549738	-2.75072
1040	-0.549428	-1.95286
1767(cydA)	-0.549313	-3.42214
701	-0.549311	-2.26667
460	-0.549244	-2.06854
2169	-0.549218	-2.92771
770	-0.549082	-3.92569
2445(sphX)	-0.549033	-2.31914
146	-0.549018	-2.88955
1718(glcE)	-0.548933	-3.99098
1906	-0.548283	-2.32055
1717(glcF)	-0.548184	-3.49084
1153(digE)	-0.547666	-5.52209
1290(smtA)	-0.547544	-1.57207
1074	-0.54698	-2.35548
621	-0.546953	-4.24233
0355(rbfA)	-0.546277	-2.0904
1691	-0.546225	-4.30214
1931	-0.545424	-3.04523
120	-0.545325	-2.32357
234	-0.545216	-4.91684
1684(cysR)	-0.545189	-3.15535
2329	-0.544654	-4.09973
1753	-0.544341	-2.64591
1305	-0.543509	-4.34102
1227(radC)	-0.54324	-3.15108
567	-0.54307	-3.74533
0842(gor)	-0.542519	-4.05267
1492	-0.542434	-3.36434
B2634	-0.542264	-6.71259
1006	-0.542058	-2.50709
1028	-0.541881	-3.19393
905	-0.541802	-1.20952
2347	-0.541625	-3.3873
2100(rfbB)	-0.541447	-3.26414
1418(ccmJ)	-0.54133	-1.52929
530	-0.540035	-3.50464
2178	-0.539692	-1.76172
2008	-0.539624	-2.81314
2002	-0.538083	-2.92144
B2629(srpKLM)	-0.537999	-5.95722
0424(psbAI)	-0.537499	-1.9884
1371(corA)	-0.537372	-3.79537
480	-0.536901	-4.45691
1685(cysW)	-0.536376	-3.63265
667	-0.536351	-1.1667
617	-0.536021	-2.2437
0811(nha1)	-0.534553	-4.63187
1155	-0.534356	-3.0503
1172(lnt)	-0.53372	-5.15618
2195(cya2)	-0.53351	-5.28254
36	-0.532971	-3.57833
389	-0.532332	-1.64713
0413(ndhL)	-0.531598	-1.93874
B2640	-0.530353	-4.10586
0201(ccoO)	-0.529968	-3.12452
648	-0.529746	-0.939299
820	-0.529584	-2.42344
470	-0.529554	-2.54003
B2631	-0.528976	-2.67467
45	-0.528605	-3.49478
2374	-0.528604	-4.45204
2170(fur2)	-0.528456	-3.94718
1461(irpB)	-0.527044	-3.9084
1540(isiC)	-0.526539	-1.03148
620	-0.526508	-2.51565
208(pilF)	-0.52639	-6.90143
1324	-0.526375	-5.6127
B2635	-0.525913	-5.48992
745	-0.525633	-4.58939
B2664(srpG)	-0.525546	-5.08303
1643	-0.524532	-3.04704
540	-0.524428	-1.47621
1463(somB)	-0.524346	-4.65859
1562(draG)	-0.524124	-2.8371
497	-0.524068	-1.57565
1430	-0.52377	-2.76805
780	-0.523765	-3.5248
0965(amt1)	-0.523742	-3.13528
1358	-0.523394	-3.01937
1885	-0.522526	-2.11444
1892	-0.522073	-2.34266
B2632	-0.521847	-4.46447
1079(recG)	-0.521619	-2.18655
733	-0.521109	-4.58777
952	-0.520957	-1.88361
2023	-0.520923	-1.71745
1947	-0.520436	-3.61781
786	-0.520308	-2.60674
1835	-0.519816	-2.6285
37	-0.519731	-0.712164
1723	-0.519368	-4.63524
103	-0.518614	-0.70934
1669(kdpB)	-0.517914	-4.20762
907	-0.517883	-1.55174
1295	-0.517672	-3.44116
1702	-0.51743	-1.03254
1448(nadA)	-0.517424	-2.8992
1857(mmsB)	-0.516895	-3.56668
1549(umuD)	-0.516778	-2.65074
117	-0.516677	-1.12269
1640	-0.516484	-2.10296
688	-0.516411	-1.76352
2296(glnA)	-0.516357	-4.00305
0261(rimI)	-0.515914	-2.17969
2459	-0.5158	-1.18736
0877(rps12)	-0.51489	-5.12629
1469	-0.514739	-2.0791
2294	-0.514546	-3.54137
712	-0.514484	-4.26447
131	-0.513638	-3.30108
0623(trxB)	-0.51328	-5.94397
812	-0.512432	-3.24761
B2650	-0.511962	-3.13821
686	-0.511475	-2.87105
1988	-0.511411	-2.59069
1525(typA)	-0.511314	-4.62237
2003	-0.511168	-3.16764
1834	-0.511084	-2.13996
545	-0.511049	-2.74124
0679(rbp1)	-0.510794	-1.47166
1811	-0.510544	-1.68235
548	-0.510439	-3.50793
0563(uvrB)	-0.50958	-2.23386
2124(bcp)	-0.509566	-2.28373
2474	-0.508645	-1.77071
85	-0.50851	-2.22131
1187	-0.508502	-3.09153
740	-0.508388	-3.81832
0471(lacG)	-0.508327	-2.64169
466	-0.508325	-4.72028
2536	-0.507908	-1.81169
1202	-0.507855	-5.33438
1971(ama)	-0.506984	-3.11979
1149(rfbB)	-0.506904	-3.27925
738	-0.506882	-3.13377
1354	-0.506794	-3.08865
B2659(septT2)	-0.50674	-2.75995
1925	-0.506562	-3.81605
0173(cysQ)	-0.506394	-3.56295
1839	-0.50634	-2.66129
2024	-0.506287	-3.17569
0690(clpS)	-0.505734	-1.59945
2295	-0.505125	-3.06635
2254	-0.505047	-3.98368
771	-0.504659	-4.05065
1711	-0.504593	-2.23162
1916(sppA)	-0.504123	-3.05507
721	-0.504115	-1.91932
1095	-0.503712	-1.1434
1141	-0.503611	-3.22154
955	-0.503418	-2.66939
1156	-0.502868	-5.63009
1868	-0.502864	-2.51938
2401(hspA)	-0.502806	-2.18344
2192	-0.502769	-3.79086
1024	-0.502509	-4.3262
157	-0.502288	-2.18019
1093(anmK)	-0.501734	-2.85115
508	-0.50146	-3.92354
2369(acrF)	-0.501453	-3.91521
B2622(srpC)	-0.501441	-2.69848
1282(moaA)	-0.501361	-2.51881
2130	-0.501271	-1.06382
pANS_2(orfA)	-0.500986	-4.83932
457	-0.500908	-2.30876
2119	-0.50033	-3.33732
0239(petJ)	-0.500252	-2.10053
1987(rpaC)	-0.500033	-1.20858
1376	-0.499657	-3.3506
1948	-0.499573	-3.09577
2583	-0.499382	-1.92991
2082(fus)	-0.499122	-4.02383
2368	-0.499094	-2.39911
213	-0.498522	-2.95598
803	-0.498431	-2.55702
806	-0.498208	-2.41205
495	-0.49813	-1.35344
349	-0.49783	-2.2293
1690	-0.497531	-1.65177
0338(petF)	-0.497498	-2.4225
1720	-0.497147	-1.70437
1089(clpB)	-0.496513	-2.6968
1147	-0.495623	-2.69529
1258	-0.49554	-1.93711
1768	-0.495425	-3.56923
5	-0.49534	-3.82094
25	-0.495133	-4.67384
1918(BGluT)	-0.494764	-3.69309
1800	-0.494691	-3.16398
1981	-0.494523	-3.08762
1938(arsB)	-0.494329	-3.24996
593	-0.494279	-3.05305
1650	-0.494171	-5.62628
1966	-0.494086	-2.05563
763	-0.49397	-1.7845
1111	-0.493876	-4.34418
2543	-0.493581	-2.58954
1017	-0.49202	-2.3171
2384(nifJ)	-0.491817	-6.08268
1121	-0.491611	-5.01439
2046(gcsH)	-0.491591	-1.8416
1730	-0.491438	-2.61901
0220(minD)	-0.491327	-2.33068
2247(mutS)	-0.490951	-5.10359
0266(dnaJ4)	-0.490013	-2.98396
1816(ltnB)	-0.489838	-5.40724
1874	-0.48968	-1.67842
0252(cp12)	-0.48962	-1.29997
1256(gst)	-0.489323	-2.23032
0184(pit)	-0.488923	-4.2765
539	-0.48856	-2.69511
2535	-0.488395	-4.96313
1531(modA)	-0.488132	-1.52803
792	-0.488088	-3.9379
0839(merR)	-0.487859	-3.22445
B2660	-0.487544	-2.9349
2447	-0.486651	-1.6416
0546(nha4)	-0.486543	-4.09885
767	-0.486263	-2.2747
1574	-0.486022	-5.03308
2102	-0.485898	-1.32542
1642	-0.485722	-3.06937
2534	-0.485203	-1.80425
0112(phr)	-0.485151	-3.76834
0781(ppsA)	-0.48505	-4.9341
1257	-0.484554	-3.96143
1393	-0.483772	-3.57524
2418(lrrA)	-0.483734	-3.47691
2410	-0.483714	-5.04956
2236	-0.483495	-3.95405
1886(recJ)	-0.482773	-4.94809
88	-0.482621	-3.05607
B2620(srpA)	-0.48249	-3.35749
0669(mpg)	-0.482098	-2.21354
1248	-0.481729	-2.42024
1889	-0.481509	-3.52616
10	-0.481372	-2.15523
53	-0.481065	-1.11296
1575(malQ)	-0.480985	-4.25739
913	-0.480707	-1.6899
20	-0.480436	-2.74016
2179	-0.479994	-2.81471
2532	-0.479824	-2.84858
0390(chrA)	-0.478744	-3.09532
1482	-0.478656	-3.92359
0202(ccoN)	-0.477905	-3.98273
1584	-0.477617	-3.5584
B2637(parA)	-0.477108	-3.92023
1571(smpX)	-0.475481	-1.54669
155	-0.475128	-1.05423
2118	-0.475103	-1.36458
0606(aat)	-0.474475	-1.608
166	-0.47443	-6.51361
722	-0.4743	-3.69345
1565	-0.473361	-2.77199
1924	-0.473296	-2.44696
B2651(xerC)	-0.47329	-5.13034
1336	-0.473007	-3.08571
1022	-0.472854	-3.2037
0600(prkE)	-0.471728	-4.11105
605	-0.471248	-3.174
1077	-0.471086	-1.8744
108	-0.470355	-1.11948
2523	-0.470246	-1.47259
2147	-0.469947	-1.702
1031	-0.469605	-1.28587
515	-0.469493	-2.07564
591	-0.469395	-1.79371
1869	-0.469262	-5.19791
1665	-0.469159	-3.34564
B2617	-0.469081	-4.22651
1957	-0.468111	-1.54843
2462(xylB)	-0.467949	-2.62394
132	-0.467833	-3.41215
2047(gcvP)	-0.467498	-4.33014
163	-0.467402	-2.57862
1670	-0.467349	-1.12944
2555(hoxH)	-0.46725	-3.23013
0579(sqdX)	-0.467064	-5.07438
2389	-0.466976	-2.6494
1623	-0.466413	-2.2748
1399	-0.46605	-1.76007
911	-0.464478	-1.97706
1133	-0.464438	-1.55628
2181	-0.464322	-5.70565
1863(hemG)	-0.463779	-4.92016
237	-0.463163	-2.4212
1937(msrA)	-0.462878	-2.95183
2495(natD)	-0.462843	-3.1273
2388(oxdC)	-0.462478	-1.59974
948	-0.461814	-3.22407
802	-0.461718	-2.26577
1106	-0.461462	-2.37667
1185	-0.461125	-1.27996
2129	-0.461037	-1.59104
868	-0.461034	-3.31779
0787(phoA)	-0.46089	-3.11235
2266	-0.46028	-3.27792
B2642	-0.460189	-5.56206
1877	-0.460139	-4.4982
422	-0.459774	-2.77546
610	-0.45966	-3.79448
1824	-0.459628	-2.21685
875	-0.459575	-2.39798
1060	-0.459093	-3.05784
1355	-0.459073	-2.80151
188	-0.458395	-3.93409
2155	-0.458213	-2.11313
1400	-0.457655	-2.7113
1796	-0.457325	-1.42726
0371(metA)	-0.456868	-1.5056
816	-0.456106	-2.80654
2097	-0.455931	-2.5795
1862	-0.455804	-2.11484
2540(digB)	-0.455559	-1.87516
205	-0.455103	-3.54034
1067	-0.455042	-1.9975
737	-0.45472	-2.4205
2059(cdv2)	-0.454464	-3.07892
1280	-0.454181	-3.7885
1986(pqqL)	-0.454005	-3.07992
793	-0.453995	-2.3891
1600	-0.453482	-2.49625
1475(sbtA)	-0.453387	-3.6082
1979	-0.453366	-2.19119
1545	-0.452993	-1.59484
1107	-0.452678	-3.30101
969	-0.452542	-2.52107
2605	-0.452158	-1.66696
843	-0.451907	-2.00681
265	-0.451725	-1.44693
1377	-0.451324	-4.21359
2288	-0.451319	-2.3634
2013	-0.450878	-2.16358
2282	-0.45062	-4.29445
130	-0.450599	-1.92956
736	-0.450392	-1.75748
253	-0.450367	-1.82548
2490(miaA)	-0.45014	-3.75217
857	-0.44982	-1.53487
1398	-0.449731	-1.71016
744	-0.449603	-3.58784
1697	-0.449405	-1.81081
2241	-0.449128	-2.48671
741	-0.448518	-3.35777
B2623(srpD)	-0.448338	-5.34758
2582(impA)	-0.446762	-2.75511
1065	-0.446761	-4.60176
2066	-0.446481	-2.89791
2382(hemN)	-0.445967	-2.95186
1165	-0.445752	-0.893355
44	-0.44556	-4.25401
2435	-0.445495	-1.62355
936	-0.445477	-2.02681
339	-0.445179	-3.28348
0830(asnC)	-0.444119	-3.33036
2562	-0.442976	-4.84166
11	-0.442913	-1.96641
2051	-0.442576	-3.33021
0369(aoxB)	-0.441982	-3.62959
0308(chpX)	-0.441814	-2.45687
1081	-0.441126	-1.07233
1130	-0.441048	-4.47409
2297(tal)	-0.440978	-2.17282
2033	-0.440771	-1.47843
935	-0.439924	-2.64925
1129	-0.439778	-2.65775
2264	-0.439725	-0.96724
283	-0.439012	-3.14042
263	-0.438516	-3.64005
1264(nha2)	-0.438078	-3.43921
178	-0.437998	-2.38251
2257	-0.437443	-0.854922
1968	-0.436303	-3.25169
824	-0.436216	-2.8284
846	-0.436076	-2.83805
750	-0.435973	-4.65211
1034	-0.435689	-3.46856
1012(sphR)	-0.435657	-2.13366
972	-0.435616	-2.06015
1161	-0.43522	-2.57023
2145	-0.435206	-5.59414
414	-0.435148	-3.49369
1206	-0.43509	-0.892846
2366	-0.435072	-1.52258
2425(ycf39)	-0.433816	-3.38638
0858(pixJ1)	-0.433092	-3.90776
765	-0.432987	-1.53602
675	-0.432935	-2.31102
57	-0.432024	-2.53151
1657	-0.431619	-1.01546
1245	-0.431573	-2.24024
0061(rfbG)	-0.431313	-3.14699
1708(prlC)	-0.430902	-3.24479
286	-0.430736	-0.762319
255	-0.430625	-2.93492
B2625	-0.430518	-3.92532
1659	-0.430001	-2.3371
2489	-0.429721	-1.54951
661	-0.429597	-4.1689
110	-0.429564	-2.23781
1263	-0.429224	-2.40336
0394(cdsA)	-0.4291	-4.69485
1035	-0.42865	-2.27857
1500(prmA)	-0.428285	-2.67868
74	-0.427943	-2.20378
1357	-0.427609	-4.62016
1125	-0.427146	-2.46799
2519	-0.427139	-2.50714
2256	-0.427078	-2.56525
364	-0.426731	-2.24534
0198(ndbC)	-0.426303	-4.23389
1682(cysT)	-0.425924	-2.94448
1568	-0.425565	-2.00096
2551(hypF)	-0.425424	-3.85708
1843	-0.424625	-2.46809
54	-0.424106	-1.10891
1388(ecaA)	-0.423914	-2.64274
136	-0.423878	-3.34864
1630(cytA)	-0.423597	-1.6677
2000(mrcB)	-0.421893	-4.47318
313	-0.421535	-1.958
0848(uvrA)	-0.420768	-5.26177
1807(mutT)	-0.420408	-1.93378
1564	-0.418815	-1.60177
415	-0.41777	-2.53134
1339	-0.4175	-1.18076
1972	-0.417207	-2.49509
1903	-0.416512	-1.16358
B2626(parB)	-0.416227	-3.11582
0588(purT)	-0.416088	-3.85647
966	-0.415425	-2.21305
2193	-0.415125	-3.7205
0973(ugd)	-0.414388	-2.78617
1385	-0.413414	-1.40482
250	-0.413388	-2.00137
230	-0.413117	-2.79539
1166	-0.412935	-2.0377
87	-0.411187	-3.53182
1817(ltnA)	-0.410868	-1.20052
1612(pntA)	-0.410674	-2.88489
491	-0.410464	-1.10106
452	-0.409598	-1.08256
659	-0.408822	-3.36174
0707(cad)	-0.408518	-5.00424
2499	-0.407466	-2.53665
1566(ppk)	-0.406784	-4.17206
749	-0.406742	-1.82815
727	-0.406726	-4.56885
2101(rfbA)	-0.405337	-1.87088
2242	-0.405042	-2.21534
1168(cpmA)	-0.404716	-3.32022
747	-0.404564	-3.30615
296	-0.404338	-5.97563
1616	-0.403841	-1.00365
1199	-0.403387	-2.09648
68	-0.403115	-2.79556
1975	-0.403069	-2.00088
2250(recF)	-0.402287	-2.95924
1477	-0.402249	-3.71748
2563	-0.40142	-3.77594
1666	-0.401216	-3.23518
2372	-0.400569	-2.44407
585	-0.400251	-2.82017
2191	-0.400095	-2.71183
1890	-0.399973	-1.92939
391	-0.399658	-2.95309
0368(xseA)	-0.399541	-3.02504
1411	-0.398371	-1.8196
1878	-0.397576	-2.87773
838	-0.396244	-2.45653
2577(murQ)	-0.396236	-2.29572
2478(psb28-2)	-0.396218	-1.34267
2060(ylmE)	-0.396169	-2.11497
2512	-0.396162	-3.35369
575	-0.396063	-1.84177
0909(ycf57)	-0.395979	-1.77297
2054	-0.395743	-2.15286
0510(serB)	-0.395461	-1.7258
756	-0.395325	-1.89708
2553(hypA)	-0.39528	-1.14015
665	-0.394989	-2.26898
2599	-0.394391	-1.90333
0267(gidB)	-0.393799	-1.98366
2402	-0.3932	-4.43879
1214(gpx1)	-0.392863	-2.80093
1159	-0.392288	-2.53097
860	-0.392084	-1.70776
0922(gltX)	-0.391932	-2.72533
196	-0.391053	-2.73879
2079(ackA)	-0.391039	-2.47496
2387	-0.391033	-2.30764
590	-0.390832	-2.10244
0366(ltnT)	-0.390719	-3.17591
1316(mntC)	-0.39061	-3.37715
437	-0.390475	-0.618738
757	-0.390165	-0.827279
1943(ftn2)	-0.389982	-7.28613
1478(cytM)	-0.389516	-2.83698
1409(futA2)	-0.389186	-2.62925
1654	-0.388691	-1.0324
1152	-0.388545	-2.24418
501	-0.387839	-2.13782
B2645	-0.38682	-2.95024
1806(prxQ-A2)	-0.386463	-1.40136
177	-0.386347	-2.12778
0089(clcD)	-0.386015	-1.946
1627	-0.385869	-2.57339
1542(isiA)	-0.385865	-2.85499
2365(prfC)	-0.385553	-2.65628
2527	-0.385545	-1.80855
150	-0.385249	-2.5657
0392(mltA)	-0.384769	-2.83273
581	-0.383457	-1.58481
1865(ppnK)	-0.383368	-2.5197
1681(sbpA)	-0.382998	-1.73341
543	-0.382638	-1.55258
1215	-0.382304	-2.46824
1939(gap3)	-0.382063	-2.11936
1699	-0.38173	-3.2095
1495	-0.381479	-1.71143
2593	-0.381411	-1.65695
2392	-0.381351	-0.777223
1895	-0.38016	-2.15046
2601(ctaA)	-0.379995	-2.49782
601	-0.379676	-1.1878
748	-0.378924	-2.27225
1518(pcrA)	-0.378681	-3.36322
133	-0.378543	-2.96639
1677	-0.377736	-2.7239
2600(ctaB)	-0.377642	-2.03127
24	-0.377595	-3.35486
1318(mntB)	-0.377469	-2.11813
2116	-0.377128	-2.12385
582	-0.377004	-2.63601
2466	-0.376948	-2.59023
1581	-0.376912	-2.42667
0892(cofG)	-0.376767	-1.97995
1653(gldA)	-0.376118	-2.46753
1689(rhdA)	-0.376073	-2.27844
1750(ycf35)	-0.37596	-1.49425
1243	-0.375295	-2.40407
1059	-0.374954	-2.03232
1045	-0.374895	-3.3926
1810(dfa3)	-0.374812	-4.64559
1960	-0.374705	-1.44465
2134(amiA)	-0.374536	-2.10418
1252	-0.374184	-2.93201
0975(mraW)	-0.373888	-2.47922
1596(acdS)	-0.373478	-1.28474
498	-0.372618	-3.7089
1169	-0.372417	-2.3957
77	-0.371977	-1.57034
2168(pcrA)	-0.371133	-1.12598
2416(srrA)	-0.370692	-2.27348
2518(glgA)	-0.370537	-1.90167
2587	-0.369852	-2.06478
729	-0.368991	-1.72903
1992(eIF2BA)	-0.368945	-1.73559
1419(chlL)	-0.368665	-1.32964
1337	-0.368094	-4.78383
1402	-0.367604	-1.59505
908	-0.367491	-1.71355
2165	-0.367205	-1.6093
1729(kdpD)	-0.367194	-2.29735
2050	-0.366905	-3.3233
B2656	-0.366159	-1.05711
0559(hslO)	-0.365736	-2.5401
2105(cynD)	-0.365394	-1.75516
2424	-0.36504	-1.94036
622	-0.364637	-3.46292
B2657	-0.364554	-1.86111
1055(cpcF)	-0.364469	-1.83185
2125	-0.36404	-1.27657
1137(ycf23)	-0.364017	-2.97873
1882(psbU)	-0.363358	-1.58271
1091	-0.363049	-2.90849
B2658	-0.362944	-1.385
412	-0.362502	-2.3453
1766(cydB)	-0.362105	-1.41053
2556(hoxY)	-0.362059	-1.71608
123	-0.361813	-0.696132
1652	-0.361702	-2.65317
993	-0.36055	-4.49971
596	-0.360468	-2.24356
481	-0.360467	-1.56605
615	-0.360399	-1.29436
235	-0.360213	-1.42507
2159	-0.360206	-2.55155
1360	-0.359993	-2.2292
0023(cax)	-0.359818	-2.21682
1005	-0.359588	-1.40501
B2663(srpH)	-0.359576	-3.29187
0375(ymxG)	-0.359168	-2.25642
303	-0.358758	-2.1484
2334(zwf)	-0.357822	-2.85425
2096	-0.357168	-1.66791
1589(pmbA)	-0.356553	-2.60557
0951(nadC)	-0.355513	-2.32885
899	-0.355444	-1.71543
1329	-0.3545	-1.31087
2078(pgam)	-0.353819	-1.80219
2558(nifS)	-0.353471	-1.50077
1713(mocD)	-0.35338	-1.90488
2440(pnp)	-0.352955	-2.85688
1780(mutL)	-0.352775	-2.56109
0370(metY)	-0.352279	-2.71544
1364	-0.352247	-1.11964
1502	-0.352162	-1.74734
1809(dfa1)	-0.351474	-4.9885
872	-0.351438	-1.2052
1911(zam)	-0.349555	-3.02249
2566(ppiB)	-0.349031	-2.69272
425	-0.348878	-0.747454
558	-0.348249	-2.41102
2276	-0.348245	-1.40818
362	-0.348202	-1.92239
1349	-0.347835	-1.66853
2465	-0.347295	-1.22044
1591(nbp1)	-0.346589	-1.59356
2261	-0.346148	-1.20581
2481	-0.345831	-2.06366
691	-0.34562	-1.35706
1413	-0.345515	-1.70858
52	-0.345137	-0.51559
1696	-0.344575	-1.95888
2502	-0.343755	-2.30402
0428(leuA)	-0.343614	-5.12146
566	-0.342907	-1.77238
2613(cbbZp)	-0.342604	-2.23452
1029(ilvE)	-0.342429	-1.47583
607	-0.342406	-0.752491
1592	-0.341981	-2.10408
981	-0.340772	-3.17943
1228	-0.340688	-1.56647
1610(pntB)	-0.340653	-2.67739
0039(gnd)	-0.34049	-3.61312
0209(maf)	-0.340242	-1.64166
359	-0.339871	-2.09338
823	-0.339719	-2.58892
229	-0.338933	-1.00721
1881(nadB)	-0.338122	-3.23315
1394	-0.338082	-2.73611
1296	-0.337921	-1.74291
2448(hflX)	-0.337057	-2.38291
1722(sbpA)	-0.336563	-2.46547
2585	-0.336223	-1.18283
1444	-0.335362	-0.88172
67	-0.335352	-2.28762
2076(rsgA)	-0.335311	-2.72814
2088	-0.335305	-1.15861
1866	-0.33481	-2.16207
0882(lon)	-0.334661	-1.12073
628	-0.334328	-2.9396
1969	-0.33343	-0.47052
2386(hypD)	-0.332756	-1.53034
1464(somA)	-0.332576	-2.23918
1765	-0.331839	-1.14845
1322(psaE)	-0.331536	-0.72629
0343(psb27)	-0.331446	-0.999842
1555	-0.33135	-3.14437
2157	-0.331118	-0.675247
2185	-0.330975	-0.691798
1587	-0.330594	-1.13303
2039	-0.330381	-1.20157
1632	-0.329722	-0.922616
2243(proA)	-0.329608	-1.74628
1985	-0.329512	-1.72583
1297	-0.32951	-2.86755
1514	-0.329305	-1.5108
1539	-0.329255	-1.30775
0578(sqdB)	-0.328994	-2.87504
647	-0.328872	-0.81195
2279(amtB)	-0.328634	-2.37109
1536(gat)	-0.328578	-1.59528
768	-0.327881	-1.69213
1110	-0.327791	-1.69688
671	-0.327357	-1.81574
1728	-0.325807	-1.78836
1335	-0.325747	-1.46231
2552(hypB)	-0.325479	-1.32528
2167	-0.324919	-1.36177
1503(ylmH)	-0.324553	-1.8056
418	-0.32446	-0.77212
652	-0.323145	-2.30216
0171(cysM)	-0.321118	-2.04081
1119	-0.319533	-1.23952
1226	-0.319415	-2.69449
746	-0.318244	-2.05235
200	-0.317513	-1.34063
1553	-0.317023	-1.88116
0185(ggt)	-0.315754	-2.25612
901	-0.314841	-2.00393
2	-0.314684	-2.22269
2298(ruvA)	-0.314664	-1.64509
1813(htpG)	-0.314554	-1.43638
199	-0.313939	-2.291
0241(rumA)	-0.313529	-2.24432
2533	-0.313415	-1.26273
0638(gloA)	-0.309964	-1.30353
1698	-0.309701	-0.890776
1039	-0.309467	-0.52576
834	-0.308555	-1.36576
346	-0.308431	-3.72352
0276(glcD)	-0.307891	-1.72101
1680(cysA)	-0.307371	-1.94821
1977(ndhF1)	-0.306143	-3.14373
1483	-0.30506	-1.03849
0279(hoxF)	-0.304665	-2.21782
784	-0.303734	-0.950633
1762	-0.303577	-2.35086
1171	-0.303502	-1.38821
0678(rnd)	-0.302773	-1.56146
544	-0.301113	-0.987114
2172	-0.29969	-0.967757
0106(nadD)	-0.298662	-1.2736
0624(ldpA)	-0.297793	-3.10989
1605	-0.297771	-1.23566
1216(kaiC)	-0.297162	-0.916551
2598	-0.297108	-1.6202
2351	-0.296886	-1.78769
0445(oppC)	-0.296163	-1.82805
1023	-0.295957	-0.774796
1320	-0.295588	-1.89752
2042	-0.294833	-1.08517
1145	-0.294203	-0.747321
0058(rfbC)	-0.292124	-1.43162
964	-0.292095	-1.61698
2505	-0.291783	-1.4359
2132(manB)	-0.29158	-1.03023
1747	-0.290956	-1.94024
1541(isiB)	-0.29047	-0.481823
1420(chlN)	-0.290089	-2.30914
2422	-0.289477	-1.62047
0354(bgl)	-0.288779	-1.51193
0169(glnN)	-0.288674	-2.79856
2253	-0.288098	-1.99276
2194	-0.287691	-1.03906
1914	-0.286806	-1.0985
1837	-0.286746	-0.801167
2061(pipX)	-0.286107	-0.539142
614	-0.285926	-4.06773
72	-0.284769	-1.62009
1660	-0.283863	-1.16484
1363	-0.283164	-0.738589
2009	-0.283051	-2.96563
1356	-0.282988	-0.986566
1073(rph)	-0.282987	-1.52556
465	-0.282497	-1.36269
1797	-0.281931	-1.54326
949	-0.281387	-2.077
1160	-0.281175	-2.052
432	-0.280451	-1.47939
0815(livF)	-0.280435	-1.13658
2597	-0.28043	-1.16797
2189	-0.277552	-1.05297
2040(sfsA)	-0.277509	-1.36388
2166	-0.27744	-1.54742
1970	-0.276705	-0.715433
1945(uvrC)	-0.276506	-1.70857
1254	-0.276168	-0.792152
162	-0.275616	-1.1683
96	-0.274566	-0.980964
1126	-0.273817	-1.18105
1867	-0.273677	-1.8549
1101	-0.273047	-1.67037
2398	-0.272684	-1.34616
35	-0.272218	-1.23459
47	-0.272036	-2.27733
2099(rfbD)	-0.269871	-1.22227
1417	-0.268966	-1.61813
1965(ppx)	-0.266773	-2.00965
1334(trpE)	-0.266662	-1.31897
859	-0.264009	-1.71102
1951	-0.262202	-0.951701
1840	-0.262084	-1.11464
742	-0.261083	-1.23822
919	-0.260496	-0.42039
2108	-0.260286	-1.01038
2258(avtA)	-0.25887	-1.73528
1080	-0.258613	-0.632132
1599	-0.258162	-1.30123
2283	-0.258115	-1.40775
102	-0.257709	-0.73639
2281	-0.257519	-1.75837
1061	-0.257221	-1.27006
2285(gldA)	-0.255434	-1.81181
1928	-0.254047	-0.602478
1184	-0.254023	-1.07195
2507	-0.253736	-0.619273
2074(dnaJ1)	-0.252467	-1.42342
1546	-0.251322	-2.46157
1090	-0.250471	-1.55765
2163	-0.249828	-1.12003
484	-0.249755	-2.12059
293	-0.249567	-0.857629
695	-0.249251	-1.06831
B2615	-0.248904	-1.17731
0790(rbp3)	-0.247839	-0.814505
1062	-0.247295	-0.575543
1823(nblB)	-0.24714	-0.954209
1361	-0.246594	-0.971147
2487	-0.246019	-0.548371
270	-0.245602	-1.53734
1015	-0.245557	-2.25085
1904(hlyD)	-0.244887	-0.659646
779	-0.243185	-1.49176
1384	-0.242434	-1.30906
2262	-0.242335	-1.94308
1445	-0.242292	-1.22585
1368	-0.240914	-0.891288
448	-0.239762	-1.51849
473	-0.239337	-1.74881
2584(csgA)	-0.238835	-1.08329
1507(lipA)	-0.238135	-1.46912
668	-0.23763	-0.447918
1694(gyrA)	-0.236437	-0.604226
1946	-0.236277	-0.898732
0109(dps)	-0.23564	-0.965364
1775	-0.234829	-1.14805
8	-0.233557	-1.04295
1941	-0.233471	-1.74967
1007(fumC)	-0.232688	-1.01913
1092	-0.232021	-0.610171
1897	-0.231982	-1.45005
1606	-0.231742	-0.411859
2267	-0.230836	-0.71084
524	-0.230593	-0.824655
1049(cpcH)	-0.230346	-0.787563
46	-0.230223	-1.01839
1321	-0.229583	-1.41315
693	-0.229431	-1.11904
521	-0.229277	-1.21847
2141	-0.225817	-0.916326
2018	-0.224215	-0.431524
2271	-0.222723	-0.667583
980	-0.222424	-1.17084
2603(ctaD)	-0.222269	-0.896125
1287	-0.222074	-1.02823
2528	-0.221939	-0.878246
1008(purU)	-0.220826	-0.696694
1769	-0.220391	-0.975748
1511	-0.218379	-0.924602
340	-0.215504	-0.884411
2308(gcvT)	-0.214504	-1.19841
1234	-0.214026	-0.853525
2056	-0.213917	-0.468508
41	-0.21341	-1.67176
1262	-0.213366	-1.59227
2594	-0.213081	-0.941259
2198	-0.212841	-1.08455
976	-0.212538	-0.502122
2140	-0.212428	-0.760512
519	-0.211074	-0.94622
755	-0.210868	-1.2637
0677(pex)	-0.210642	-1.08701
2063(surE)	-0.210596	-1.40266
1094	-0.20981	-1.32552
1078	-0.209009	-1.23556
1989	-0.208166	-0.721951
2238(glcP)	-0.207706	-0.703304
725	-0.20761	-2.08769
555	-0.205626	-0.940141
2045(smc)	-0.20512	-2.37887
2476	-0.205088	-0.801639
728	-0.205036	-1.26621
979	-0.204439	-0.680863
683	-0.203254	-1.05639
59	-0.202669	-0.57151
1014	-0.199181	-1.8706
1244	-0.198801	-0.954639
1036	-0.198382	-0.834429
999	-0.197249	-0.436088
1203	-0.197239	-0.843204
2430	-0.195597	-1.24789
2405	-0.194499	-0.57794
1395	-0.192548	-0.672767
735	-0.192087	-0.610503
938	-0.191943	-0.708762
2571(mrcA)	-0.191294	-1.68761
2380	-0.190973	-0.670245
156	-0.190923	-1.23186
867	-0.189246	-0.460255
1084	-0.187025	-0.663116
403	-0.186745	-0.859094
1899	-0.186656	-0.836072
0075(pepP)	-0.185844	-1.03984
2246	-0.185325	-1.83715
1526	-0.185074	-0.890103
2126	-0.184078	-1.0687
128	-0.183138	-1.47109
1467	-0.18114	-0.543558
1611(pntA)	-0.18079	-0.608219
443	-0.180598	-0.992333
0479(lepA)	-0.179216	-1.53421
2607(xthA)	-0.178458	-0.943073
217	-0.178322	-0.983514
2371(lpxA)	-0.177514	-0.291473
602	-0.175871	-0.753644
2292	-0.174288	-1.4657
726	-0.173643	-0.754241
1535(rbcX)	-0.172054	-0.602029
2183(rnhA)	-0.171951	-0.904737
1281	-0.170315	-0.696413
1218(kaiA)	-0.16951	-0.645289
490	-0.168569	-0.817435
1875	-0.166175	-1.15562
1437	-0.1643	-0.500635
1521(tatD)	-0.163742	-0.804704
528	-0.162461	-0.788239
1923(sigG)	-0.161918	-0.765845
2251	-0.160805	-0.678998
2559(rplI)	-0.159216	-0.430535
193	-0.155234	-0.355975
2595	-0.155044	-1.67187
2456	-0.154685	-0.614188
2554(hoxW)	-0.153503	-0.522209
2395	-0.15165	-0.390015
379	-0.151182	-0.4027
1819	-0.151095	-0.721644
709	-0.148462	-0.400318
1873	-0.147278	-0.397311
1604(cdpA)	-0.146817	-0.979291
1016(cheW)	-0.145297	-0.442913
1221(cheY)	-0.143985	-0.223861
429	-0.143903	-0.639842
1533(sdhB)	-0.143793	-0.72004
2350	-0.142731	-0.610793
1672(vanY)	-0.14041	-0.574604
395	-0.138868	-0.888676
463	-0.13616	-0.51998
2109	-0.135237	-0.786903
1233	-0.135137	-0.333093
1410(leuA)	-0.134957	-0.221948
2348(queA)	-0.134529	-0.794708
1998	-0.132679	-0.683102
2043(speH)	-0.130778	-0.497389
599	-0.128935	-0.554773
0458(fghA)	-0.128723	-0.637248
2112	-0.126462	-0.548228
2470	-0.126334	-0.88255
2516	-0.124031	-0.263774
1102	-0.122496	-0.405716
1551	-0.121737	-0.393715
1063	-0.117995	-0.275879
1543	-0.11669	-0.218816
0476(clpS)	-0.114893	-0.340482
2358	-0.113614	-0.669063
1498	-0.113053	-0.380366
1776	-0.112396	-0.376227
2156(glnA)	-0.109948	-0.764113
1646	-0.106946	-0.447641
2407	-0.106017	-0.43956
1585	-0.104322	-0.53685
1288	-0.104173	-0.348776
0042(rpmB)	-0.103994	-0.213277
2349(pilT)	-0.103707	-0.535748
0049(pilA1)	-0.102413	-0.225769
2162	-0.0997466	-0.291729
1139	-0.0990091	-0.692808
956	-0.0977142	-0.353779
1942(prxQ-A3)	-0.0968032	-0.364073
1674	-0.0965304	-0.283423
1117	-0.0936087	-0.29465
119	-0.0924088	-0.352905
76	-0.0913656	-0.388897
416	-0.0907279	-0.223703
629	-0.0894874	-0.318989
1285(moaC)	-0.0853996	-0.416835
1560	-0.0852571	-0.157346
1976(ndhD)	-0.0822099	-0.520397
1649	-0.081007	-0.41581
1112	-0.0796074	-0.468347
906	-0.0770839	-0.154834
1414	-0.076977	-0.3517
1071	-0.0740731	-0.313686
1704	-0.0738804	-0.478859
873	-0.073097	-0.213009
0611(mutS)	-0.0714129	-0.609176
2196	-0.0707286	-0.314655
1974(scpA)	-0.0705587	-0.390561
215	-0.0688044	-0.257539
305	-0.0681805	-0.164671
0351(ycf22)	-0.066766	-0.454909
2444(pstS)	-0.0663906	-0.219522
2370	-0.0652985	-0.201013
1656(katG)	-0.0638149	-0.543799
1567	-0.0635044	-0.138413
0388(rfaG)	-0.0629883	-0.375541
640	-0.0628363	-0.26762
2019	-0.0627695	-0.322939
2493(natA)	-0.0618324	-0.306274
0477(ylmG)	-0.061765	-0.144701
1327	-0.0611179	-0.151846
148	-0.0610892	-0.0960649
1192	-0.0596319	-0.305888
2098(rfbC)	-0.0579769	-0.219359
1579	-0.0573382	-0.18052
417	-0.0573342	-0.245908
15	-0.0542755	-0.28618
1408(mapA)	-0.0479239	-0.0829792
982	-0.045836	-0.221545
1997(hliA)	-0.044781	-0.118787
619	-0.0440713	-0.205504
1317(mntA)	-0.0429628	-0.178825
2001(minC)	-0.0419097	-0.165866
1038	-0.0400411	-0.140898
565	-0.0384418	-0.179542
1634	-0.0372892	-0.0496322
2399	-0.0364318	-0.0827608
2106(cynB)	-0.0361453	-0.141035
1276(gtrC)	-0.0350591	-0.192704
2482	-0.0330631	-0.0875951
2560	-0.0294952	-0.120605
6	-0.0282519	-0.112906
807	-0.0260551	-0.123606
0401(dgkA)	-0.0227292	-0.109823
888	-0.0203476	-0.062706
1311	-0.020346	-0.105242
0896(minD)	-0.0184049	-0.0760168
809	-0.0182186	-0.158367
399	-0.017876	-0.0901389
1745	-0.0177825	-0.0702917
2239	-0.0175138	-0.0704802
228	-0.0164941	-0.0398714
1530	-0.0144315	-0.0337895
0001(dnaN)	-0.0129516	-0.0565767
0554(ychF)	-0.0120307	-0.0760572
1103	-0.0101801	-0.0574342
1200	-0.00575355	-0.0342377
658	-0.00113246	-0.00335178
996	-0.00105531	-0.00609809
1365	-0.000101013	-0.000367628
1374(rluA)	0.00565904	0.0429969
520	0.00620103	0.0307862
7	0.00713774	0.0249234
2529(gifB)	0.00974055	0.0192882
2293	0.0132881	0.043065
1134	0.0194053	0.0233972
1066	0.0195186	0.0384351
1043(vte5)	0.0206813	0.0799755
2093(chpY)	0.0223893	0.164417
720	0.0225343	0.0477425
828	0.0260384	0.0618462
2301	0.0306469	0.105256
1733(sufR)	0.0334719	0.188192
172	0.0419297	0.105379
1046	0.0421969	0.151862
1710(rpoZ)	0.0452515	0.186591
0455(tgt)	0.0475333	0.365879
971	0.0585445	0.341927
1588	0.0606902	0.54786
0361(cp12)	0.061856	0.111638
1692	0.065377	0.235348
643	0.0666734	0.159263
865	0.0674985	0.314879
1891(labA)	0.0837445	0.254438
1085(glgB)	0.0875538	0.721156
1504	0.0920716	0.357233
1405	0.0937412	0.362488
2092(ndhD3)	0.106345	0.750292
2549	0.113771	0.303258
1146	0.11416	0.313872
1246(crtiso)	0.125435	0.653977
1167	0.126244	0.506029
2091(ndhF3)	0.128812	1.05497
1876	0.134476	0.510285
833	0.138491	0.715277
1573	0.144753	0.574121
1633	0.148556	0.2768
350	0.149276	1.15401
782	0.152574	0.761102
1537(stbB)	0.166827	0.253061
1436	0.169116	0.596796
1222(truB)	0.183723	0.835198
817	0.184911	0.680109
1770	0.185889	0.607767
2336	0.187236	0.347418
2171(dpsA)	0.187756	0.755977
R0031(tRNA-Arg)	0.189832	0.448213
863	0.192907	1.40118
2153	0.20278	0.352517
2464	0.228471	1.18326
0407(psaK1)	0.233574	0.538122
1724	0.24892	0.424854
2517	0.255811	1.11468
1333	0.256914	1.05432
2249	0.28144	1.17241
287	0.295326	0.454473
1962(psbY)	0.300811	0.488797
B2655	0.305279	0.743578
1442	0.306719	1.03578
1961(fbp)	0.311479	1.54725
55	0.312196	0.66066
1933(fni)	0.314871	1.38367
2484	0.318893	1.61012
2174(idiB)	0.33648	1.72175
2364	0.341623	1.29168
1201	0.357626	1.98905
2608	0.378474	0.884117
1912a(psaM)	0.383412	0.640567
2363	0.386803	1.04394
319	0.404416	1.76302
1818	0.407097	1.03166
0773(ycf52)	0.410845	1.35575
1446	0.415588	1.28151
2367	0.423135	1.81876
1949	0.441104	0.717447
2324(gshB)	0.441238	2.59804
1439(ndhD2)	0.456722	2.82056
1635(somB2)	0.459931	2.372
627	0.462176	2.29621
1991(mscL)	0.474465	0.843621
2306	0.480055	1.26592
2138	0.48592	0.635592
561	0.495182	2.65045
2428	0.515542	2.43717
2173(idiC)	0.519318	1.78671
0991(pxcA)	0.540112	2.57447
1901	0.545182	0.607484
2011(ycf56)	0.556858	1.14103
B2646(hk)	0.559192	8.24659
1207	0.582994	1.42541
2299(rpsO)	0.621888	0.787928
0983(deoC)	0.650656	3.05111
1300	0.653483	2.58113
0685(groEL)	0.683006	4.79238
2182	0.691401	0.814142
1953	0.716339	2.84733
1237(nrtC)	0.716804	4.08493
2397	0.725368	2.03363
2436(msrA)	0.728439	1.10066
0378(ycf63)	0.742746	3.80564
1332	0.753439	3.19499
1344(ndhI)	0.772391	1.23805
2338(ton)	0.797356	4.73239
1239(nrtA)	0.801115	4.78565
0301(ssb)	0.831119	1.30429
2429(exbB2)	0.839667	3.56268
1510(sigF)	0.88956	4.84664
2413	0.905703	1.96861
1236(nrtD)	0.944376	3.96754
2479(pilA2)	0.970156	2.75488
1241(nirB)	0.990812	4.38844
2277	1.08158	2.7814
0992(pcx)	1.10525	10.2323
0517(recJ)	1.12159	11.8411
467	1.15412	3.17433
0069(xre)	1.16132	4.73108
1716(pde)	1.19141	8.72475
2038	1.2533	1.75666
2175(idiA)	1.27054	6.67297
2515(uvrD)	1.33697	12.7407
2160(nhtA)	1.49258	4.48534
0934(trp)	2.04608	10.344
1242(ntcB)	2.07666	9.11996
2273(cas4)	2.68259	17.804
1746(rpoD2)	3.09324	8.88827
1534(ago)	5.16027	26.6227

## Sheet: Fig_2
Fig 2b													Fig. 2c
region covering rntA and rntB loci
barcode	rcbarcode	scaffold	strand	pos	CTRL 1	TRANSFO 1	CTRL 2	TRANSFO 2	CTRL 3	TRANSFO 3							No Selection			Antibiotics
GCCCAGCGGGCGTTGCTCAG	CTGAGCAACGCCCGCTGGGC	NC_007604	-	2566223	0	1	39	0	69	0
TTTTGTTATGCTACAATTCT	AGAATTGTAGCATAACAAAA	NC_007604	-	2566236	0	0	0	0	7	0
GTGTCGCCACAGAGTCGGGG	CCCCGACTCTGTGGCGACAC	NC_007604	+	2566258	3	0	52	0	22	0			WT (AT)
CGAAGTGGGGATACCGGGAG	CTCCCGGTATCCCCACTTCG	NC_007604	+	2566266	0	0	0	0	0	0			WT (SEC)
GAAGCCACCACTGAGGTTCC	GGAACCTCAGTGGTGGCTTC	NC_007604	+	2566266	12	0	0	0	8	0			pilA2::Mu (UGS)
TATATGCCTGGGAGAGTTGA	TCAACTCTCCCAGGCATATA	NC_007604	+	2566266	0	0	0	0	0	0			∆pilA3W
CAGGGGGTCGGTCCGGGTAA	TTACCCGGACCGACCCCCTG	NC_007604	-	2566274	23	1	4	1	34	1			∆pilA3W+pilA3
CGGACAAAGGGAGTAGTACG	CGTACTACTCCCTTTGTCCG	NC_007604	+	2566313	0	0	0	0	3	0			∆pilA3W+pilW
GATGTGCGCGTTATAACTGT	ACAGTTATAACGCGCACATC	NC_007604	+	2566313	0	0	0	0	5	0			∆pilA3W+pilA3+pilW
TCTTGGCTCTGGAGTGTTGT	ACAACACTCCAGAGCCAAGA	NC_007604	+	2566313	2	0	26	1	19	117			∆pilA3W+pilA3+pilW without DNA
GTGTCAGCGACGCTGGGGGC	GCCCCCAGCGTCGCTGACAC	NC_007604	+	2566332	0	0	0	0	5	0
GGGGGTACGGGCTCGGCGCA	TGCGCCGAGCCCGTACCCCC	NC_007604	-	2566368	42	1	92	1	38	0
CCGGAGGCAACCAGTGAGCC	GGCTCACTGGTTGCCTCCGG	NC_007604	+	2566394	0	6	0	0	5	0
GGGCGGCGCGAAGCGGCCGG	CCGGCCGCTTCGCGCCGCCC	NC_007604	+	2566430	4	0	130	3	69	20
ATATGCGGTCAACATGTGTT	AACACATGTTGACCGCATAT	NC_007604	+	2566431	0	0	0	0	3	0			WT (AT)			No selection control
CACTGGGGCTAAAACAGCGG	CCGCTGTTTTAGCCCCAGTG	NC_007604	+	2566445	7	20	0	0	10	0			WT (SEC)			done only once
GGCGGCGGTGCTGGAAAAGA	TCTTTTCCAGCACCGCCGCC	NC_007604	+	2566454	13	0	0	0	6	2			pilA2::Mu (UGS)
ATGTGTATATCTAAAGTTTT	AAAACTTTAGATATACACAT	NC_007604	+	2566477	53	1	50	0	180	0			∆pilA3W
GTTTTCTATTGGTTAGTAGA	TCTACTAACCAATAGAAAAC	NC_007604	-	2566537	0	0	0	0	7	0			∆pilA3W+pilA3
TTTATGCGTGGCAGCGGCGA	TCGCCGCTGCCACGCATAAA	NC_007604	-	2566537	52	0	18	1	42	3			∆pilA3W+pilW
AGATCTCATCGTTAGATGGA	TCCATCTAACGATGAGATCT	NC_007604	+	2566575	0	0	0	1	30	3			∆pilA3W+pilA3+pilW
GTGGTTGGAGTCTAGGCGGT	ACCGCCTAGACTCCAACCAC	NC_007604	+	2566637	0	0	9	1	7	0			∆pilA3W+pilA3+pilW without DNA
AAGGAGCGACTGGTGGATGG	CCATCCACCAGTCGCTCCTT	NC_007604	-	2566661	0	0	0	0	7	0
TTGGAAGAGCGGGGGGACAG	CTGTCCCCCCGCTCTTCCAA	NC_007604	+	2566664	10	0	0	0	29	0
GGGTGCGGAGCTGCGTATGG	CCATACGCAGCTCCGCACCC	NC_007604	+	2566687	0	12	39	0	19	42
TCAACGCTCCGCCTGGGTCG	CGACCCAGGCGGAGCGTTGA	NC_007604	+	2566687	0	0	0	0	5	0			WT (AT)
TGAATCGCGGATTCGGAGGG	CCCTCCGAATCCGCGATTCA	NC_007604	-	2566695	11	0	0	47	15	57			WT (SEC)
AGTAGGGCGCCCCCAAGGGT	ACCCTTGGGGGCGCCCTACT	NC_007604	+	2566735	0	0	0	0	0	0			pilA2::Mu (UGS)
ATCCTTCGTCCTTCCTCACT	AGTGAGGAAGGACGAAGGAT	NC_007604	+	2566767	0	0	0	0	8	0			∆pilA3W
GAAATGATCAACCTACACAA	TTGTGTAGGTTGATCATTTC	NC_007604	+	2566781	13	1	33	0	23	1			∆pilA3W+pilA3
TTTACGTAGAGGACTAATGC	GCATTAGTCCTCTACGTAAA	NC_007604	+	2566886	6	0	59	0	14	0			∆pilA3W+pilW
CCTGAGCCGTAGCCACGGAA	TTCCGTGGCTACGGCTCAGG	NC_007604	-	2566892	49	1	17	1	52	2			∆pilA3W+pilA3+pilW
TGAGAGCGGGGGAGGTGGGG	CCCCACCTCCCCCGCTCTCA	NC_007604	+	2566894	37	1	0	0	47	0			∆pilA3W+pilA3+pilW without DNA
GCGATAGGCGGCAAGCTAGG	CCTAGCTTGCCGCCTATCGC	NC_007604	-	2566894	0	0	0	0	5	0
ATTTTAGGTTACTTCAGCTT	AAGCTGAAGTAACCTAAAAT	NC_007604	-	2566937	0	1	0	0	13	0
GATCGGTTATCGGGGCTGAA	TTCAGCCCCGATAACCGATC	NC_007604	-	2566937	13	0	1	0	24	1
CGACATTTGTTTGTTTTGGT	ACCAAAACAAACAAATGTCG	NC_007604	-	2566963	0	0	0	0	2	0							No selection			Antibiotics
GAGCAGGTAAACACTAACCT	AGGTTAGTGTTTACCTGCTC	NC_007604	-	2566963	86	5	89	5	259	5
GCGAGGCTAATGAGTAGGTG	CACCTACTCATTAGCCTCGC	NC_007604	-	2566973	5	1	1	0	37	0
GGTTTGGGTGAATCGTCCGC	GCGGACGATTCACCCAAACC	NC_007604	-	2566973	0	3	161	2	152	5			WT without DNA
TGGTCTGATTGTCGCTAGTA	TACTAGCGACAATCAGACCA	NC_007604	-	2566973	0	0	51	0	27	1			WT
CTACATAAGCAGGACGAGCG	CGCTCGTCCTGCTTATGTAG	NC_007604	-	2566998	0	0	0	0	2	3			∆rntAB
TTTCGGAAGCTTAGGGCAGA	TCTGCCCTAAGCTTCCGAAA	NC_007604	+	2567007	0	0	0	0	4	0			∆rntAB+rntA
AAGGATTTTCTGAGGGGAGA	TCTCCCCTCAGAAAATCCTT	NC_007604	+	2567012	44	0	0	0	23	0			∆rntAB+rntB
CCTCGTATGATTCCGGCCGC	GCGGCCGGAATCATACGAGG	NC_007604	-	2567027	0	0	0	0	0	0			∆rntAB+rntA+rntB
AGGGACAGAGGGAGCGAGAG	CTCTCGCTCCCTCTGTCCCT	NC_007604	-	2567031	3	0	0	0	15	0			∆rntAB+rntA+rntB without DNA
CACATAAGTTTAAACCACCA	TGGTGGTTTAAACTTATGTG	NC_007604	+	2567049	2	0	66	2	122	3
TTTTTCTATTTAGGAAGTTT	AAACTTCCTAAATAGAAAAA	NC_007604	+	2567060	2	2	0	0	7	1
ATGGTGCACTGCAGATGGCG	CGCCATCTGCAGTGCACCAT	NC_007604	-	2567068	0	1	96	0	3	0
GGGGTTTGTTGGGCGGTAGG	CCTACCGCCCAACAAACCCC	NC_007604	-	2567080	21	1	23	0	11	0
AGGGCGGTTTATTCTAAGTT	AACTTAGAATAAACCGCCCT	NC_007604	-	2567115	0	0	5	0	21	0			WT without DNA
TTCCTAGAGGGTCTACTTAT	ATAAGTAGACCCTCTAGGAA	NC_007604	+	2567118	0	4	38	0	29	0			WT
CCACGTTGGAGACGTTTCGC	GCGAAACGTCTCCAACGTGG	NC_007604	-	2567126	32	0	0	0	57	2			∆rntAB
GGTTGAGCGTCCAAGGGCGT	ACGCCCTTGGACGCTCAACC	NC_007604	+	2567140	0	0	0	0	10	0			∆rntAB+rntA
TGAGACTTAGGCCCCGATGA	TCATCGGGGCCTAAGTCTCA	NC_007604	-	2567163	0	0	0	0	16	0			∆rntAB+rntB
GTGTATTTTTGATATCTGCT	AGCAGATATCAAAAATACAC	NC_007604	+	2567164	0	0	35	0	23	0			∆rntAB+rntA+rntB
AAATTTGGGTGGTTCGGTCG	CGACCGAACCACCCAAATTT	NC_007604	+	2567165	54	4	20	2	125	3			∆rntAB+rntA+rntB without DNA
GTTGGCGTCATTAAACAGCC	GGCTGTTTAATGACGCCAAC	NC_007604	+	2567165	0	0	79	0	23	0
ACTTGGGCAAAGGATAAGCG	CGCTTATCCTTTGCCCAAGT	NC_007604	-	2567173	40	0	1	0	20	1
CTGCCTAAATGTCACGTGGG	CCCACGTGACATTTAGGCAG	NC_007604	-	2567173	22	0	0	1	42	1
TTGTTCACAAATTATCGCGT	ACGCGATAATTTGTGAACAA	NC_007604	-	2567196	1	0	0	0	18	0
GATGGCCTTTTAAACCGTCA	TGACGGTTTAAAAGGCCATC	NC_007604	-	2567275	11	0	0	0	19	0			WT without DNA
GTAGTCTAGCTGGCCCGGGT	ACCCGGGCCAGCTAGACTAC	NC_007604	+	2567293	0	0	0	2	57	2			WT
GGGTAGTTCGGAGAGCCCAT	ATGGGCTCTCCGAACTACCC	NC_007604	+	2567315	100	2	28	0	137	3			∆rntAB
CACGGCCGCAGACCAGCACG	CGTGCTGGTCTGCGGCCGTG	NC_007604	+	2567339	0	0	47	0	13	0			∆rntAB+rntA
TTGGTAGCGGGTGCAGGGGC	GCCCCTGCACCCGCTACCAA	NC_007604	+	2567339	0	0	0	1	15	0			∆rntAB+rntB
CAATTGGATTCGAGTTCAAA	TTTGAACTCGAATCCAATTG	NC_007604	-	2567347	5	0	1	0	14	0			∆rntAB+rntA+rntB
CATTGGTCGCTCACCGGTAG	CTACCGGTGAGCGACCAATG	NC_007604	-	2567347	1	1	58	0	30	1			∆rntAB+rntA+rntB without DNA
GTAATGTGAGTCGATCTGAC	GTCAGATCGACTCACATTAC	NC_007604	-	2567360	0	0	0	0	10	0
CGCCGGGGTTAGATAAAGAA	TTCTTTATCTAACCCCGGCG	NC_007604	-	2567384	0	0	79	1	30	0
GGGGTTGCCACGCACGCTGG	CCAGCGTGCGTGGCAACCCC	NC_007604	-	2567394	9	0	6	0	13	0
GGCTCGGGCAGTGTGGGTGG	CCACCCACACTGCCCGAGCC	NC_007604	+	2567459	0	0	0	0	29	0
CATAAAGGATGGACCGGGGG	CCCCCGGTCCATCCTTTATG	NC_007604	+	2567464	71	6	143	1	117	8
TATGAGTAAGGGCCTGTAGC	GCTACAGGCCCTTACTCATA	NC_007604	+	2567517	2	0	0	0	14	0
AGGAAGGATCGGGCGTGGAG	CTCCACGCCCGATCCTTCCT	NC_007604	-	2567584	0	0	0	0	5	0
CCGCGGGGAGAGGGAGGGGG	CCCCCTCCCTCTCCCCGCGG	NC_007604	+	2567621	36	0	0	0	42	1
GGGAACGCGTGCCGCACGTC	GACGTGCGGCACGCGTTCCC	NC_007604	+	2567621	1	0	7	0	18	0
CTTGTGGCAAGAGATTGGAG	CTCCAATCTCTTGCCACAAG	NC_007604	-	2567629	0	0	0	0	3	0
TTGGGTGTGATTACAGGGTG	CACCCTGTAATCACACCCAA	NC_007604	-	2567629	7	1	0	1	92	1
TTTGGGCCAAGAGGACGCGA	TCGCGTCCTCTTGGCCCAAA	NC_007604	+	2567713	2	4	868	6	393	115
ATGGTGGTGAAAGCAGTGAC	GTCACTGCTTTCACCACCAT	NC_007604	+	2567745	0	0	0	0	0	0
CTAGCTTTTGATTCCACCGT	ACGGTGGAATCAAAAGCTAG	NC_007604	+	2567745	0	0	0	0	2	0
CTCAGGGGCGACGGCTGGTT	AACCAGCCGTCGCCCCTGAG	NC_007604	+	2567770	20	0	0	0	6	0
GAGCAGGCTACTGGGCTGGC	GCCAGCCCAGTAGCCTGCTC	NC_007604	+	2567770	0	0	23	0	12	0
AATGGGACTCAGCGGAGATG	CATCTCCGCTGAGTCCCATT	NC_007604	-	2567778	0	0	8	0	14	1
GGTGTCCAGGCAGGTGTTCT	AGAACACCTGCCTGGACACC	NC_007604	-	2567778	4	0	22	0	11	0
GTCGAGGTAACTAGAAATTT	AAATTTCTAGTTACCTCGAC	NC_007604	-	2567778	0	0	0	0	12	0
TTGCCGCGTGAAGCCCAGCT	AGCTGGGCTTCACGCGGCAA	NC_007604	+	2567791	0	0	77	0	4	0
GAACTCCACAAGAAGAATGG	CCATTCTTCTTGTGGAGTTC	NC_007604	-	2567815	0	0	45	0	34	4
TGTGCAGCGACGGCTTCTGA	TCAGAAGCCGTCGCTGCACA	NC_007604	-	2567850	0	0	0	0	26	0
GCTCCCGGCCGAAGGGAGGA	TCCTCCCTTCGGCCGGGAGC	NC_007604	+	2567861	67	57	24	1	49	58
ATGCTGTGTGTTTTCGCCGT	ACGGCGAAAACACACAGCAT	NC_007604	-	2567921	10	0	0	0	8	0
TAATCGTGCCATGGGGGCAA	TTGCCCCCATGGCACGATTA	NC_007604	-	2567926	0	0	3	0	28	0
ATTCATTTGCACCCTCGGCT	AGCCGAGGGTGCAAATGAAT	NC_007604	-	2567970	21	2	131	0	58	1
ATAGCAGTCTTCTATATAAT	ATTATATAGAAGACTGCTAT	NC_007604	+	2567988	0	4	7	8	44	2
GACTTGCTTCGGGCCCCGGA	TCCGGGGCCCGAAGCAAGTC	NC_007604	+	2567988	1	0	63	1	56	7
TAGCGTATAAAGGGAAAATA	TATTTTCCCTTTATACGCTA	NC_007604	+	2567988	0	0	0	0	15	0
CAAGGCGCGCGAAGCTATTA	TAATAGCTTCGCGCGCCTTG	NC_007604	+	2567998	105	5	246	6	219	5
CCGCTCCATTATATGCTCAG	CTGAGCATATAATGGAGCGG	NC_007604	+	2567998	18	0	0	0	10	0
GAGGTACTGGCTGTTGGTGG	CCACCAACAGCCAGTACCTC	NC_007604	+	2567998	0	0	0	0	11	0
GTCCAATTGTTCATTAACGG	CCGTTAATGAACAATTGGAC	NC_007604	+	2567998	0	0	0	0	9	0
TCCAGCCAGATTTGGGAAAA	TTTTCCCAAATCTGGCTGGA	NC_007604	+	2567998	0	1	24	0	22	0
AAACGAATACGGTGCATGTT	AACATGCACCGTATTCGTTT	NC_007604	-	2568006	0	0	0	0	8	1
CACAAGTCGGGTGTTGGGTC	GACCCAACACCCGACTTGTG	NC_007604	-	2568006	0	1	47	1	46	1
GTTTTCAGTCGTGGCGCACT	AGTGCGCCACGACTGAAAAC	NC_007604	-	2568006	0	0	33	0	0	0
TTTTCATTTGAACAGGTTGG	CCAACCTGTTCAAATGAAAA	NC_007604	-	2568006	2	0	15	0	21	0
TTGCGGTGTGGCCATTACGG	CCGTAATGGCCACACCGCAA	NC_007604	-	2568046	0	0	60	0	27	0
GTTAGAATCTATGTATCGAA	TTCGATACATAGATTCTAAC	NC_007604	-	2568070	0	0	0	1	15	1
CTTATGTAGTTCCTATATAG	CTATATAGGAACTACATAAG	NC_007604	-	2568077	0	0	0	0	4	0
GAGGTGTCTTTTTTTTCATT	AATGAAAAAAAAGACACCTC	NC_007604	-	2568077	0	0	0	0	4	0
ACAGGGCGGCGTCAGGGTTA	TAACCCTGACGCCGCCCTGT	NC_007604	-	2568103	9	1	0	0	53	2
CAGATGGTGGGAGTGTAAAG	CTTTACACTCCCACCATCTG	NC_007604	-	2568103	0	0	50	0	14	0
GTACAGTGGAGGCTTGGGCA	TGCCCAAGCCTCCACTGTAC	NC_007604	-	2568103	0	0	72	0	7	0
AAGGGGAAACCGCGGGCACT	AGTGCCCGCGGTTTCCCCTT	NC_007604	-	2568128	2	0	17	1	47	0
TGGTGCTTGTATCGTTCTAC	GTAGAACGATACAAGCACCA	NC_007604	-	2568141	0	1	44	0	18	0
GCCGGCCTGTGCCATGGCCG	CGGCCATGGCACAGGCCGGC	NC_007604	+	2568143	1	0	65	0	30	2
ATAAACCTCCAGAGTCAATT	AATTGACTCTGGAGGTTTAT	NC_007604	-	2568151	0	0	38	2	31	0
CTGGGGGTGCCGGGCGAGGG	CCCTCGCCCGGCACCCCCAG	NC_007604	-	2568169	0	0	0	0	3	0
AGATATCTTGTGCAAGAGAT	ATCTCTTGCACAAGATATCT	NC_007604	+	2568186	19	0	0	0	13	0
TTGGGTGCTGGGGGGGGGGC	GCCCCCCCCCCAGCACCCAA	NC_007604	-	2568195	10	0	0	0	8	0
GACTCGGTAGTCGTCAGAGC	GCTCTGACGACTACCGAGTC	NC_007604	+	2568208	0	0	76	0	19	0
GAACTTGGGCGTACAGGTCG	CGACCTGTACGCCCAAGTTC	NC_007604	+	2568215	0	1	0	0	3	0
CAGAGGTGTCTTTGCATTTG	CAAATGCAAAGACACCTCTG	NC_007604	+	2568216	19	0	55	0	29	1
GGGTACCGAGTTGGCATTGG	CCAATGCCAACTCGGTACCC	NC_007604	-	2568230	0	0	17	0	14	0
ACATTATCGTGTAGCCAGGA	TCCTGGCTACACGATAATGT	NC_007604	+	2568246	21	0	0	2	30	1
GGTGAGTTGAGGAGTGCCAA	TTGGCACTCCTCAACTCACC	NC_007604	+	2568246	17	0	36	0	31	0
TCCGTTCACGGATGGGAGGA	TCCTCCCATCCGTGAACGGA	NC_007604	+	2568246	0	0	0	0	12	0
TCTTATTATACTGTTGTGTG	CACACAACAGTATAATAAGA	NC_007604	+	2568246	33	0	7	4	111	2
TGAGGGGGTTAAGGCTTCAA	TTGAAGCCTTAACCCCCTCA	NC_007604	+	2568251	0	0	27	0	6	0
TAGAGAGATATCCCGGGGCA	TGCCCCGGGATATCTCTCTA	NC_007604	-	2568259	100	5	127	1	198	6
CAATTGAGATACAATTTGTG	CACAAATTGTATCTCAATTG	NC_007604	+	2568301	38	23	30	41	22	76
CACCTTCTGTCTTCTTACGC	GCGTAAGAAGACAGAAGGTG	NC_007604	+	2568301	0	0	0	0	4	51
CCATGAGATTTGGAAGGACG	CGTCCTTCCAAATCTCATGG	NC_007604	-	2568309	1	1	50	56	15	0
GGGCAAAAGGGCCAACGTTA	TAACGTTGGCCCTTTTGCCC	NC_007604	-	2568309	1	0	22	2	2	0
ACTTTCGATCATCAGGGCCG	CGGCCCTGATGATCGAAAGT	NC_007604	-	2568324	3	5	1	31	69	26
AGAAGAGGGCAGCGAGCGGG	CCCGCTCGCTGCCCTCTTCT	NC_007604	-	2568489	0	0	0	0	2	0
region covering pilA3 and pilW loci
barcode	rcbarcode	scaffold	strand	pos	CTRL 1	TRANSFO 1	CTRL 2	TRANSFO 2	CTRL 3	TRANSFO 3
AAAAACCTGCACGTGGGGAT	ATCCCCACGTGCAGGTTTTT	NC_007604	-	2674067	7	1	31	4	41	2
AGGGTGCTAAACGCGGTACG	CGTACCGCGTTTAGCACCCT	NC_007604	-	2674106	0	0	0	0	9	0
GTCGCAGGCAGCCGGGAGGG	CCCTCCCGGCTGCCTGCGAC	NC_007604	-	2674129	0	0	0	0	3	0
TGGGGGCCCTAACAGAGCGC	GCGCTCTGTTAGGGCCCCCA	NC_007604	+	2674135	0	0	0	0	0	0
GTAGGGGGTCGACTCGTTAC	GTAACGAGTCGACCCCCTAC	NC_007604	-	2674178	0	0	0	0	0	0
TATGGTTCGCTTAGGAGTAA	TTACTCCTAAGCGAACCATA	NC_007604	-	2674178	26	0	11	1	35	0
AGGAATCAATTTACACCTAA	TTAGGTGTAAATTGATTCCT	NC_007604	+	2674248	30	0	0	0	5	0
CGCCTCTTTTCTTTTTTCTG	CAGAAAAAAGAAAAGAGGCG	NC_007604	-	2674291	19	0	18	0	18	0
ACTGACGGCTCCTGCCGGGT	ACCCGGCAGGAGCCGTCAGT	NC_007604	+	2674348	42	4	0	0	50	0
CGTCTAACACTTTCGGCACC	GGTGCCGAAAGTGTTAGACG	NC_007604	+	2674367	0	0	0	0	6	0
GAAACGTGTGGCACCGGTCT	AGACCGGTGCCACACGTTTC	NC_007604	+	2674367	32	0	0	0	12	0
TTCTGCTCGGGTGTAGACGC	GCGTCTACACCCGAGCAGAA	NC_007604	+	2674367	4	0	213	0	36	0
CATAACGGGTTTGTTTCTCA	TGAGAAACAAACCCGTTATG	NC_007604	-	2674375	0	0	13	0	12	0
GGCACGTTTAGGCTGATCCG	CGGATCAGCCTAAACGTGCC	NC_007604	+	2674399	102	0	28	2	48	3
AAGCAGGAAGTGGGCCTGCG	CGCAGGCCCACTTCCTGCTT	NC_007604	+	2674400	24	2	13	0	15	2
GCTACGGGTCGGGCGCCGGG	CCCGGCGCCCGACCCGTAGC	NC_007604	+	2674400	18	0	143	0	3	0
AGGTCCAACGGGGGACCTCT	AGAGGTCCCCCGTTGGACCT	NC_007604	-	2674401	0	0	0	0	0	0
CCACTCAAGGTATTAGAGGA	TCCTCTAATACCTTGAGTGG	NC_007604	-	2674408	0	0	0	0	4	1
GGCCGCGGTACAGGTGCGGC	GCCGCACCTGTACCGCGGCC	NC_007604	+	2674410	0	0	0	0	0	0
GTCTGGTATTGGTGGGTCGA	TCGACCCACCAATACCAGAC	NC_007604	+	2674412	24	0	0	0	10	1
AACCTTGTTATCATGCGAAG	CTTCGCATGATAACAAGGTT	NC_007604	-	2674420	0	0	0	0	0	0
ATTGCGCGTACATCTCGGAT	ATCCGAGATGTACGCGCAAT	NC_007604	-	2674420	10	0	0	0	9	0
CGGCCCGCTCGGCTGTGTGT	ACACACAGCCGAGCGGGCCG	NC_007604	-	2674420	8	1	1	0	6	0
GCGGTTACAAACCCAATGGG	CCCATTGGGTTTGTAACCGC	NC_007604	-	2674420	0	2	25	1	10	0
AATTGATGGACGGATGGCGC	GCGCCATCCGTCCATCAATT	NC_007604	+	2674429	0	0	0	0	1	0
ACATGAGCTTATTGCCGTGT	ACACGGCAATAAGCTCATGT	NC_007604	+	2674430	0	0	11	1	10	0
GACGTGCGGATCGGTGGCGG	CCGCCACCGATCCGCACGTC	NC_007604	+	2674468	0	0	0	0	7	2
GTGAGGTGCCGCGAGAGTGG	CCACTCTCGCGGCACCTCAC	NC_007604	+	2674468	60	1	7	0	13	1
AGGGGAGCATAGCCAGCAGT	ACTGCTGGCTATGCTCCCCT	NC_007604	-	2674473	50	1	33	1	11	0
ATATATCGTATCGGGTATGC	GCATACCCGATACGATATAT	NC_007604	-	2674476	0	0	44	0	8	0
GTCGGGTTCTCGTGACGGGC	GCCCGTCACGAGAACCCGAC	NC_007604	+	2674494	20	0	50	0	16	2
CGGCGTACCCCAGTAACCCT	AGGGTTACTGGGGTACGCCG	NC_007604	+	2674503	0	0	0	0	17	1
AGTAGTGAAACCAGCCAGGA	TCCTGGCTGGTTTCACTACT	NC_007604	+	2674509	0	1	57	0	25	0
ATAATGACTCTGCAGCAGAG	CTCTGCTGCAGAGTCATTAT	NC_007604	-	2674511	0	1	0	0	16	0
ATTTTGGGAAATTGGGGGGT	ACCCCCCAATTTCCCAAAAT	NC_007604	-	2674511	53	0	0	0	17	0
GTTATGCGGCTCTCGAAAGG	CCTTTCGAGAGCCGCATAAC	NC_007604	-	2674511	0	0	64	0	5	0
CTTGGCCCCGGCGTGCGATG	CATCGCACGCCGGGGCCAAG	NC_007604	-	2674517	43	0	165	0	35	4
TCCCCCCAGTTGGTTTGTAG	CTACAAACCAACTGGGGGGA	NC_007604	+	2674526	0	0	0	0	0	0
CTTCCACTGTTTGGCACGGG	CCCGTGCCAAACAGTGGAAG	NC_007604	-	2674534	0	0	0	0	6	0
GTCAGTGGCTGCAACGAGGG	CCCTCGTTGCAGCCACTGAC	NC_007604	-	2674534	0	1	48	0	32	0
GGATCGCGGCAGGGGAATTT	AAATTCCCCTGCCGCGATCC	NC_007604	+	2674550	0	0	4	0	8	0
TATTATGACTTTATCGGTGG	CCACCGATAAAGTCATAATA	NC_007604	+	2674550	0	0	0	0	0	0
GGGGCCGGTTGGGGAGGCCG	CGGCCTCCCCAACCGGCCCC	NC_007604	+	2674586	0	0	0	0	1	0
TTGCCGGGAGTGGCGACGGG	CCCGTCGCCACTCCCGGCAA	NC_007604	-	2674595	8	14	0	0	6	0
GTCCGAGTAATTAGACCTTA	TAAGGTCTAATTACTCGGAC	NC_007604	+	2674662	0	0	32	2	11	3
ATAATCTTTAATTAGCTACC	GGTAGCTAATTAAAGATTAT	NC_007604	+	2674667	0	0	0	0	0	0
GCATCTGTAATCCTGTATTG	CAATACAGGATTACAGATGC	NC_007604	-	2674670	0	0	8	0	0	0
GGGGGTAATGCCGCGACCCT	AGGGTCGCGGCATTACCCCC	NC_007604	+	2674688	39	1	0	0	8	0
TGGCTGTAGGCTGGGTGCCG	CGGCACCCAGCCTACAGCCA	NC_007604	+	2674701	6	1	83	3	19	0
TGCCTTGTACTGTCAGCTGG	CCAGCTGACAGTACAAGGCA	NC_007604	-	2674709	31	0	25	0	22	1
TCCTCAAGGGGGGGGGACGG	CCGTCCCCCCCCCTTGAGGA	NC_007604	-	2674755	0	0	0	0	3	0
TCGTTATAGTTTAATTCAGG	CCTGAATTAAACTATAACGA	NC_007604	-	2674786	0	0	0	0	2	0
TGCGAAACAGTAATACCTAA	TTAGGTATTACTGTTTCGCA	NC_007604	-	2674788	0	0	0	0	4	0
GAATACGGGTGGACTTTTTC	GAAAAAGTCCACCCGTATTC	NC_007604	+	2674837	18	0	0	0	11	0
GTACTCTCCCCAGGAGGGTT	AACCCTCCTGGGGAGAGTAC	NC_007604	+	2674842	33	0	1	0	30	1
ACACTGCGCAGGCAAGAGGC	GCCTCTTGCCTGCGCAGTGT	NC_007604	-	2674850	12	0	68	0	14	0
GGCTGGGTGCGTCTTGATGT	ACATCAAGACGCACCCAGCC	NC_007604	+	2674857	5	0	0	0	16	0
CATCTGGGAATTCGTTTGGG	CCCAAACGAATTCCCAGATG	NC_007604	+	2674876	0	14	0	0	33	0
CAATTTGTAAGAATACGACG	CGTCGTATTCTTACAAATTG	NC_007604	+	2674922	6	1	121	2	40	0
TGGTACAGTTACGGGAAGGG	CCCTTCCCGTAACTGTACCA	NC_007604	+	2674922	1	0	0	0	10	0
CGGAAGGCTTGCAAACCACG	CGTGGTTTGCAAGCCTTCCG	NC_007604	-	2674930	53	1	36	1	29	0
GAGAACTCTGGTGGCACTTA	TAAGTGCCACCAGAGTTCTC	NC_007604	-	2674930	41	0	13	1	30	1
GCGCTCTGTTATTTGCCACT	AGTGGCAAATAACAGAGCGC	NC_007604	-	2674930	0	0	15	0	2	0
GGGGGGCAGGGCGCGTTGGT	ACCAACGCGCCCTGCCCCCC	NC_007604	-	2674930	82	1	43	0	5	4
TAAGAGATAAATCGTCGTCT	AGACGACGATTTATCTCTTA	NC_007604	-	2674930	0	0	0	0	8	0
TAGACGATCGCGAGGGTCCT	AGGACCCTCGCGATCGTCTA	NC_007604	+	2674934	24	1	1	1	26	1
CGCTACGGAGGAACCTAGGG	CCCTAGGTTCCTCCGTAGCG	NC_007604	+	2674939	0	0	12	0	7	0
ATTGTTACCTCTGTATTGAA	TTCAATACAGAGGTAACAAT	NC_007604	-	2674942	3	0	0	0	2	1
CGCTCACAATGTGCCGCCGT	ACGGCGGCACATTGTGAGCG	NC_007604	+	2674944	5	1	0	0	5	1
CGGCAGGGAGTCGGCTGTGT	ACACAGCCGACTCCCTGCCG	NC_007604	+	2674944	0	0	0	0	2	0
CGGTGGGTCGTACCCCTTTC	GAAAGGGGTACGACCCACCG	NC_007604	+	2674944	0	0	0	0	7	0
GCCCTATGGAGGGCTAATCA	TGATTAGCCCTCCATAGGGC	NC_007604	+	2674944	0	0	0	0	4	0
GCGGTACAAGCGGGTACTCA	TGAGTACCCGCTTGTACCGC	NC_007604	+	2674944	23	0	13	0	12	1
TGGGAATCCACGACACCTTG	CAAGGTGTCGTGGATTCCCA	NC_007604	+	2674944	9	2	0	0	5	1
GACCGGAATGTTTAGAGTAT	ATACTCTAAACATTCCGGTC	NC_007604	-	2674952	23	0	1	0	19	0
GGTGGCGCGTAGCTATGAGA	TCTCATAGCTACGCGCCACC	NC_007604	-	2674952	0	0	0	0	3	0
AATGAGTGGTCGCTTGCGCC	GGCGCAAGCGACCACTCATT	NC_007604	-	2675004	0	1	0	1	2	0
GGCGGGGGGTGTGAATAGAG	CTCTATTCACACCCCCCGCC	NC_007604	+	2675007	0	0	0	0	3	0
GGGACTCGTGACAATAATTT	AAATTATTGTCACGAGTCCC	NC_007604	-	2675017	9	0	0	0	2	0
CTGTTTAAGATCCCGGACTG	CAGTCCGGGATCTTAAACAG	NC_007604	+	2675031	1	0	0	0	7	0
ATGCAGACGGGTCAATTCAC	GTGAATTGACCCGTCTGCAT	NC_007604	-	2675032	0	0	0	0	9	0
TGTCGATGTGAAATTGGTAG	CTACCAATTTCACATCGACA	NC_007604	+	2675073	0	0	10	0	17	40
TTACTAAGATACATGTTACT	AGTAACATGTATCTTAGTAA	NC_007604	+	2675084	0	0	0	0	0	0
TGGCCGTTTAGACGTCGTAG	CTACGACGTCTAAACGGCCA	NC_007604	-	2675087	16	3	1	1	14	109
TCAAGATTAGGAACCTAGAG	CTCTAGGTTCCTAATCTTGA	NC_007604	-	2675109	12	0	0	0	7	0
TGACGAGGGGAACGCCCCCG	CGGGGGCGTTCCCCTCGTCA	NC_007604	-	2675153	0	0	0	0	0	0
CTTAGTGGACCACTGTAGAG	CTCTACAGTGGTCCACTAAG	NC_007604	-	2675178	0	0	0	0	1	0
GGAGGGGTGAATGTATCAGG	CCTGATACATTCACCCCTCC	NC_007604	-	2675240	0	0	0	0	3	0
TAGTTGGTCTAATTATTCTG	CAGAATAATTAGACCAACTA	NC_007604	+	2675250	0	0	0	0	6	0
GTCGAATGCCGTAATTAGGG	CCCTAATTACGGCATTCGAC	NC_007604	+	2675259	0	0	0	0	0	0
AGCGTCAGCGGTATTACTAC	GTAGTAATACCGCTGACGCT	NC_007604	+	2675278	2	0	176	98	53	58
GTAGGGGATACTTGAACATG	CATGTTCAAGTATCCCCTAC	NC_007604	+	2675280	4	0	0	4	3	0
TATCAGCGGGGAAATATTTA	TAAATATTTCCCCGCTGATA	NC_007604	-	2675286	68	63	7	5	50	113
AGTCAGTCACAGAAGGCGCT	AGCGCCTTCTGTGACTGACT	NC_007604	-	2675288	0	4	0	0	6	1
GAAAAAACGCGATACGTTAA	TTAACGTATCGCGTTTTTTC	NC_007604	-	2675288	20	32	49	86	32	53
GCTTCGCGTCTAGGGCAATG	CATTGCCCTAGACGCGAAGC	NC_007604	-	2675288	0	18	0	6	5	41
GGCCGAGGGAGTGAAAGAGG	CCTCTTTCACTCCCTCGGCC	NC_007604	-	2675288	0	0	0	0	3	0
CTGTTTGCGCCTGAGGGGGC	GCCCCCTCAGGCGCAAACAG	NC_007604	+	2675291	0	0	13	34	6	0
GGGGTAGTTAAACACGCTGA	TCAGCGTGTTTAACTACCCC	NC_007604	+	2675291	0	5	22	0	7	0
ATTGTAAGCATAGGGGAGGT	ACCTCCCCTATGCTTACAAT	NC_007604	-	2675299	11	4	1	4	24	7
GCTAAATTGCGCGAAGATAG	CTATCTTCGCGCAATTTAGC	NC_007604	-	2675299	1	0	34	0	10	4
CATGGCGGCATAGTTAGTGC	GCACTAACTATGCCGCCATG	NC_007604	+	2675301	3	3	15	4	26	74
Fig. 2a
org	identity.01-2450_pilQ	identity.02-0208_pilF	identity.26-0168_pilP	identity.03-2452_pilN	identity.04-2451_pilO	identity.05-2453_pilM	identity.06-2069_pilC	identity.07-2071_pilB	identity.08-2070_pilT	identity.09-0847_pilT	identity.10-2349_pilT	identity.11-1935_pilD	identity.12-0048_pilA1	identity.13-0049_pilA1	identity.14-2479_pilA2	identity.15-2590_pilA3	identity.18-2591_pilW	identity.20-2486_rntA	identity.16-2485_rntB	identity.17-2482_pilVx	identity.19-2484_pilWx	identity.28-2481_pilWx	identity.27-0862_hyp	identity.21-0302_comEA	identity.22-2458_comEC	identity.23-2404_comF	identity.24-0703_dprA	identity.25-0301_ssb	sorting
gloeobacter_violaceus_pcc7421	30.37	27.7	28.29	23.5	NA	40.11	52.44	49.24	66.67	39.15	40.74	43.64	47.06	38.71	31.15	NA	NA	NA	NA	NA	30.83	36.96	39.82	45.12	41.47	37.2	45.63	54.17	31
thermosynechococcus_elongatus_bp1	33.11	34.62	36.36	33.53	35.71	41.55	58.8	63.62	81.49	46.74	68.47	48.57	35.57	36.72	34.42	32	31.75	26.39	NA	NA	24.69	42.05	43.7	47.19	34	34.5	50	57.52	30
synechococcus_elongatus_pcc7942	100	100	100	100	100	100	100	100	100	100	100	100	100	100	100	100	100	100	100	100	100	100	100	100	100	100	100	100	29
cyanobium_gracile_pcc_6307	32.75	32.63	35.92	25.82	NA	NA	48.7	63.66	38.46	45.71	55.88	44.66	32.08	31.13	27.74	26.25	30.87	NA	22.82	NA	32.67	30.1	NA	49.88	31.94	29.52	32.93	64.55	28
prochlorococcus_marinus_natl1a	NA	30.9	NA	NA	NA	NA	NA	NA	NA	NA	NA	36.36	NA	NA	NA	NA	NA	NA	NA	NA	NA	40.68	NA	NA	NA	NA	NA	68.52	27
prochlorococcus_marinus_mit9303	30.97	23	NA	23.98	22.99	NA	49.88	53.9	69.47	43.87	60.57	43.93	36.11	36.11	24.85	NA	20.89	NA	NA	NA	28.33	37.7	26.96	45.58	36.36	28.83	41.18	68.52	26
synechococcus_wh8102	42.21	27.07	29.73	NA	NA	NA	58.02	51.38	67.46	46.51	63.22	41.92	NA	NA	NA	NA	NA	NA	NA	NA	NA	31.01	25.89	49.22	38.56	29.09	41.06	66.67	25
synechococcus_wh7803	37.61	33.18	36.45	23.6	NA	NA	53.77	64.66	73.8	45.58	62.57	43.4	43.27	42.31	27.87	24.83	22.88	NA	NA	NA	30.38	41.67	25.93	48.73	34.98	29.39	31.87	67.59	24
pseudanabaena_sp-pcc_7367	32.27	29.68	28.89	29.8	24.81	40.98	54.26	53.44	72.7	44	60.8	46.18	44.44	44.12	35.14	NA	NA	NA	NA	NA	NA	70.77	42.24	43.49	35.26	34.11	52.68	61.34	23
acaryochloris_marina_mbic11017	33.93	27.54	29.75	26.9	35.11	41.79	57.11	65.36	80	46.31	67.81	50.87	37.3	38.1	32.1	28.76	27.57	28.86	26.84	27.01	30.34	28.24	50.82	47.71	34.77	33.33	47.34	62.96	22
cyanothece_sp-pcc_7425	29.23	39.02	31.28	30.96	34.56	44.86	56.48	64.15	83.71	45.87	67.33	52.17	36.84	36.84	29.41	28.4	29.3	28.78	28.35	26.9	31.25	30.84	48.74	46.15	36.49	32.24	48.58	63.55	21
trichodesmium_erythraeum_ims101	49.05	28.12	38.89	25.12	30.77	45.2	51.71	55.17	62.88	40.8	57.95	53.91	35	35.83	36.54	NA	NA	NA	NA	NA	NA	51.69	46.77	46.53	33.33	33.5	45.01	66.97	20
arthrospira_platensis_nies-39	36.77	26.75	30.21	27.72	32.27	42.03	50.53	61.02	65.1	51.12	57.04	46.12	37.68	38.41	41.67	NA	NA	NA	NA	NA	NA	46.62	46.22	46.58	36.73	35.78	47.87	52.27	19
chamaesiphon_minutus_pcc_6605	29.82	29.22	29.33	35.21	34.65	43.3	55.37	60.06	73.96	44	60.2	40.74	42.4	43.2	33.95	31.76	29.25	29.11	23.74	26.49	24	54.55	43.44	46.07	33.48	34.4	48.56	58.88	18
stanieria_cyanosphaera_pcc_7437	34.36	27.39	NA	30.71	35.4	47.31	53.51	65.01	74.03	44	60.39	46.04	38.1	37.14	33.14	29.11	29.41	24.11	21.89	25.5	31.21	52.46	50.42	48.6	32.59	33.65	49.18	60.55	17
pleurocapsa_sp-pcc_7327	36.56	49.61	33.33	30.47	39.13	49.58	54.17	63.98	75.63	45.43	64.87	49.04	36.57	36.57	28.98	24.71	32.79	NA	NA	NA	33.33	46.34	50	49.66	31.12	33.81	49.33	64.22	16
cyanothece_sp-pcc_7424	44.93	30.82	31.58	34.22	35.85	46	51.96	64.05	73.31	44	63.2	52.46	48	37.63	25	NA	NA	NA	NA	30	NA	39.81	45.6	49.43	32.76	38.54	44.7	62.04	15
cyanothece_sp-pcc_8802	44.93	26.94	37.8	32.24	36.9	48.4	56.62	62.33	72.96	45.43	66.85	47.97	57.75	56.34	30.41	28.68	30.97	28.89	NA	NA	28.26	45.16	46.22	47.32	34.94	33.66	48.29	60.66	14
synechococcus_pcc7002	32.25	28.28	29.39	26.95	27.89	44.14	51.2	61.99	73.88	41.14	66.57	46.59	37.86	39.26	31.93	30.87	23.72	NA	NA	23.7	25.29	32.54	49.58	46.03	27.11	38.92	46.29	64.15	13
leptolyngbya_sp-pcc_7376	29.01	27.61	24.29	26.27	30.57	46.33	53.61	61.18	73.03	41.13	64.29	43.68	44	45	30.29	27.81	25.64	22.18	22.39	28.57	21.92	64.52	49.17	46.44	28.71	34.78	47.78	71.7	12
microcystis_aeruginosa_nies843	44.39	31.51	35.09	30.62	33.93	44.74	50.74	62.8	74.93	43.71	64.89	NA	40.51	31.75	30.68	NA	28.46	NA	NA	NA	28.74	30.86	43.44	46.14	33.44	37.86	45.99	61.47	10
synechocystis_pcc6803	27.5	29.05	30.61	30.05	31.88	46.56	55.87	60.39	70.67	44.57	61.97	52.21	36.84	36.84	33.73	26.75	27.83	34.57	NA	25	31.2	26.32	50	45.92	34.13	36.18	47.46	62.96	9
chroococcidiopsis_thermalis_pcc_7203	36.71	25.48	33.86	33.46	38	47.18	58.19	63.35	81.06	47.01	62.87	50.19	36.42	35.57	25.97	27.67	34.94	NA	NA	NA	30.14	58.62	46.28	36.38	36.52	36.71	51.05	60.36	8
microcoleus_sp-pcc_7113	33.33	36.36	29.58	30.32	37.76	49.32	53.68	62.97	74.59	45.43	59.23	49.43	37.9	39.68	28.68	NA	NA	24.69	NA	NA	NA	35.81	51.61	50.11	30.89	38.46	52.57	60	7
fischerella_pcc_9339	47.2	27.84	30.21	36	36.84	47.93	57.84	65.75	85.39	45.43	70.45	49.4	37.93	38.46	37.7	NA	38.71	NA	NA	NA	NA	60.94	45.97	49.18	33.97	36.59	48.14	56.67	6
nodularia_spumigena_ccy9414	48.28	29.68	28.02	33.69	37.61	45.04	56.93	63.98	83.47	45.48	69.14	50	41.58	41.58	31.55	23.26	30.86	NA	NA	NA	37.5	63.93	NA	48.29	35.28	32.38	46.28	58.41	5
nostoc_punctiforme_atcc29133	37.12	31.88	28.97	31.54	35.62	47.04	58.33	64.38	82.64	45.14	67.61	49.46	33.79	34.48	30.63	23.81	23.63	21.87	NA	NA	NA	47.33	44.35	49.44	37.08	36.32	47.43	62.16	4
calothrix_sp-pcc_7507	40.22	35.33	27.03	34.01	37.76	45.16	60.29	64.84	83.1	52.16	68.29	51.81	35.25	35.25	50	NA	NA	26.47	NA	NA	NA	35.33	49.19	49.66	36.64	38.86	47.34	63.96	3
anabaena_variabilis_atcc29413	36.84	27.62	34.88	35.71	38.43	45.26	56.13	63.62	82.87	44.99	68.86	49.34	39.1	39.1	40.74	24.22	NA	NA	NA	NA	32.53	73.77	44.35	50.34	34.53	36.06	46.81	55.46	2
anabaena_pcc7120	49.05	30.41	34.88	35.2	37.99	45.11	56.37	63.47	83.15	44.7	68.29	48.91	38.52	38.97	26.6	NA	NA	NA	NA	NA	NA	73.33	44.35	51.02	34.2	37.31	46.01	57.63	1
org	target.01-2450_pilQ	target.02-0208_pilF	target.26-0168_pilP	target.03-2452_pilN	target.04-2451_pilO	target.05-2453_pilM	target.06-2069_pilC	target.07-2071_pilB	target.08-2070_pilT	target.09-0847_pilT	target.10-2349_pilT	target.11-1935_pilD	target.12-0048_pilA1	target.13-0049_pilA1	target.14-2479_pilA2	target.15-2590_pilA3	target.18-2591_pilW	target.20-2486_rntA	target.16-2485_rntB	target.17-2482_pilVx	target.19-2484_pilWx	target.28-2481_pilWx	target.27-0862_hyp	target.21-0302_comEA	target.22-2458_comEC	target.23-2404_comF	target.24-0703_dprA	target.25-0301_ssb	sorting
gloeobacter_violaceus_pcc7421	Gvi.p-glr2438	Gvi.p-glr1650	Gvi.p-glr3906	Gvi.p-glr2435	X	Gvi.p-glr2434	Gvi.p-gll2665	Gvi.p-gll2667	Gvi.p-gll2666	Gvi.p-gll2666	Gvi.p-gll2666	Gvi.p-glr2433	Gvi.p-gll2255	Gvi.p-glr3426	Gvi.p-gll2255	X	X	X	X	X	Gvi.p-gll4386	Gvi.p-gll3647	Gvi.p-gll1240	Gvi.p-gll3273	Gvi.p-glr1879	Gvi.p-glr3764	Gvi.p-gll1761	Gvi.p-glr2942	31
thermosynechococcus_elongatus_bp1	TeBP1.p-tlr2344	TeBP1.p-tlr1271	TeBP1.p-tlr2370	TeBP1.p-tlr2342	TeBP1.p-tlr2343	TeBP1.p-tlr2341	TeBP1.p-tll0119	TeBP1.p-tll0122	TeBP1.p-tll0121	TeBP1.p-tll0554	TeBP1.p-tll0554	TeBP1.p-tll0476	TeBP1.p-tll1011	TeBP1.p-tll1011	TeBP1.p-tll2334	TeBP1.p-tll2334	TeBP1.p-tll2333	TeBP1.p-tll2336	X	X	TeBP1.p-tll2333	TeBP1.p-tll2222	TeBP1.p-tlr2025	TeBP1.p-tll2339	TeBP1.p-tll1702	TeBP1.p-tlr1336	TeBP1.p-tlr1431	TeBP1.p-tlr1490	30
synechococcus_elongatus_pcc7942	S7942.p-Synpcc7942_2450	S7942.p-Synpcc7942_0208	S7942.p-Synpcc7942_0168	S7942.p-Synpcc7942_2452	S7942.p-Synpcc7942_2451	S7942.p-Synpcc7942_2453	S7942.p-Synpcc7942_2069	S7942.p-Synpcc7942_2071	S7942.p-Synpcc7942_2070	S7942.p-Synpcc7942_0847	S7942.p-Synpcc7942_2349	S7942.p-Synpcc7942_1935	S7942.p-Synpcc7942_0048	S7942.p-Synpcc7942_0049	S7942.p-Synpcc7942_2479	S7942.p-Synpcc7942_2590	S7942.p-Synpcc7942_2591	S7942.p-Synpcc7942_2486	S7942.p-Synpcc7942_2485	S7942.p-Synpcc7942_2482	S7942.p-Synpcc7942_2484	S7942.p-Synpcc7942_2481	S7942.p-Synpcc7942_0862	S7942.p-Synpcc7942_0302	S7942.p-Synpcc7942_2458	S7942.p-Synpcc7942_2404	S7942.p-Synpcc7942_0703	S7942.p-Synpcc7942_0301	29
cyanobium_gracile_pcc_6307	cyagr.p-Cyagr-2764	cyagr.p-Cyagr-1146	cyagr.p-Cyagr-2944	cyagr.p-Cyagr-2762	X	X	cyagr.p-Cyagr-2342	cyagr.p-Cyagr-2340	cyagr.p-Cyagr-3255	cyagr.p-Cyagr-3255	cyagr.p-Cyagr-3255	cyagr.p-Cyagr-0729	cyagr.p-Cyagr-1394	cyagr.p-Cyagr-1394	cyagr.p-Cyagr-1407	cyagr.p-Cyagr-1414	cyagr.p-Cyagr-1406	X	cyagr.p-Cyagr-1413	X	cyagr.p-Cyagr-1406	cyagr.p-Cyagr-2021	X	cyagr.p-Cyagr-1544	cyagr.p-Cyagr-1366	cyagr.p-Cyagr-1631	cyagr.p-Cyagr-1617	cyagr.p-Cyagr-2224	28
prochlorococcus_marinus_natl1a	X	pme.p-NATL1_18211	X	X	X	X	X	X	X	X	X	pme.p-NATL1_08241	X	X	X	X	X	X	X	X	X	pme.p-NATL1_15531	X	X	X	X	X	pme.p-NATL1_20751	27
prochlorococcus_marinus_mit9303	pmf.p-P9303_27881	pmf.p-P9303_24171	X	pmf.p-P9303_27861	pmf.p-P9303_27871	X	pmf.p-P9303_00171	pmf.p-P9303_00191	pmf.p-P9303_00181	pmf.p-P9303_06741	pmf.p-P9303_06741	pmf.p-P9303_17321	pmf.p-P9303_20881	pmf.p-P9303_20881	pmf.p-P9303_20831	X	pmf.p-P9303_20821	X	X	X	pmf.p-P9303_20821	pmf.p-P9303_23491	pmf.p-P9303_06861	pmf.p-P9303_02971	pmf.p-P9303_20431	pmf.p-P9303_22211	pmf.p-P9303_22061	pmf.p-P9303_01781	26
synechococcus_wh8102	S8102.p-SynW2336	S8102.p-SynW0136	S8102.p-SynW2211	X	X	X	S8102.p-SynW0018	S8102.p-SynW0022	S8102.p-SynW0019	S8102.p-SynW1832	S8102.p-SynW1832	S8102.p-SynW0787	X	X	X	X	X	X	X	X	X	S8102.p-SynW2303	S8102.p-SynW1820	S8102.p-SynW0312	S8102.p-SynW1670	S8102.p-SynW1991	S8102.p-SynW1977	S8102.p-SynW0121	25
synechococcus_wh7803	syx.p-SynWH7803_2364	syx.p-SynWH7803_0126	syx.p-SynWH7803_2079	syx.p-SynWH7803_2366	X	X	syx.p-SynWH7803_0019	syx.p-SynWH7803_0021	syx.p-SynWH7803_0020	syx.p-SynWH7803_1841	syx.p-SynWH7803_1841	syx.p-SynWH7803_1149	syx.p-SynWH7803_1795	syx.p-SynWH7803_1795	syx.p-SynWH7803_1799	syx.p-SynWH7803_1790	syx.p-SynWH7803_1789	X	X	X	syx.p-SynWH7803_1789	syx.p-SynWH7803_0062	syx.p-SynWH7803_1830	syx.p-SynWH7803_2159	syx.p-SynWH7803_1769	syx.p-SynWH7803_0510	syx.p-SynWH7803_0523	syx.p-SynWH7803_0171	24
pseudanabaena_sp-pcc_7367	pse7367.p-Pse7367-0034	pse7367.p-Pse7367-0893	pse7367.p-Pse7367-3165	pse7367.p-Pse7367-0036	pse7367.p-Pse7367-0035	pse7367.p-Pse7367-0037	pse7367.p-Pse7367-1798	pse7367.p-Pse7367-1796	pse7367.p-Pse7367-1797	pse7367.p-Pse7367-1753	pse7367.p-Pse7367-1753	pse7367.p-Pse7367-0038	pse7367.p-Pse7367-2053	pse7367.p-Pse7367-2053	pse7367.p-Pse7367-0192	X	X	X	X	X	X	pse7367.p-Pse7367-1244	pse7367.p-Pse7367-1490	pse7367.p-Pse7367-0619	pse7367.p-Pse7367-0328	pse7367.p-Pse7367-3514	pse7367.p-Pse7367-3534	pse7367.p-Pse7367-1645	23
acaryochloris_marina_mbic11017	Amar.p-AM1_1398	Amar.p-AM1_G0032	Amar.p-AM1_4652	Amar.p-AM1_1396	Amar.p-AM1_1397	Amar.p-AM1_1395	Amar.p-AM1_0417	Amar.p-AM1_0419	Amar.p-AM1_0418	Amar.p-AM1_3120	Amar.p-AM1_3120	Amar.p-AM1_2419	Amar.p-AM1_1357	Amar.p-AM1_1357	Amar.p-AM1_5626	Amar.p-AM1_3318	Amar.p-AM1_3317	Amar.p-AM1_5882	Amar.p-AM1_5961	Amar.p-AM1_5961	Amar.p-AM1_3317	Amar.p-AM1_5879	Amar.p-AM1_4578	Amar.p-AM1_0550	Amar.p-AM1_2142	Amar.p-AM1_2345	Amar.p-AM1_4662	Amar.p-AM1_3161	22
cyanothece_sp-pcc_7425	cyan7425.p-Cyan7425-2414	cyan7425.p-Cyan7425-2491	cyan7425.p-Cyan7425-3993	cyan7425.p-Cyan7425-1763	cyan7425.p-Cyan7425-1764	cyan7425.p-Cyan7425-1762	cyan7425.p-Cyan7425-4697	cyan7425.p-Cyan7425-4695	cyan7425.p-Cyan7425-4696	cyan7425.p-Cyan7425-1543	cyan7425.p-Cyan7425-1543	cyan7425.p-Cyan7425-2579	cyan7425.p-Cyan7425-0938	cyan7425.p-Cyan7425-0938	cyan7425.p-Cyan7425-3385	cyan7425.p-Cyan7425-3385	cyan7425.p-Cyan7425-3384	cyan7425.p-Cyan7425-5163	cyan7425.p-Cyan7425-3386	cyan7425.p-Cyan7425-5160	cyan7425.p-Cyan7425-0373	cyan7425.p-Cyan7425-5158	cyan7425.p-Cyan7425-0428	cyan7425.p-Cyan7425-2007	cyan7425.p-Cyan7425-3836	cyan7425.p-Cyan7425-5199	cyan7425.p-Cyan7425-1610	cyan7425.p-Cyan7425-1469	21
trichodesmium_erythraeum_ims101	ter.p-Tery_1609	ter.p-Tery_0481	ter.p-Tery_1012	ter.p-Tery_1606	ter.p-Tery_1607	ter.p-Tery_1605	ter.p-Tery_1745	ter.p-Tery_1748	ter.p-Tery_1747	ter.p-Tery_4672	ter.p-Tery_4672	ter.p-Tery_2683	ter.p-Tery_2388	ter.p-Tery_2388	ter.p-Tery_2388	X	X	X	X	X	X	ter.p-Tery_4644	ter.p-Tery_2748	ter.p-Tery_1870	ter.p-Tery_3864	ter.p-Tery_0911	ter.p-Tery_2933	ter.p-Tery_1149	20
arthrospira_platensis_nies-39	Apla39.p-NIESK3570	Apla39.p-NIESJ4660	Apla39.p-NIESM1040	Apla39.p-NIESK3550	Apla39.p-NIESK3560	Apla39.p-NIESK3540	Apla39.p-NIESC4790	Apla39.p-NIESC4820	Apla39.p-NIESC4800	Apla39.p-NIESJ0690	Apla39.p-NIESA8210	Apla39.p-NIESJ5920	Apla39.p-NIESC3030	Apla39.p-NIESC3030	Apla39.p-NIESC0850	X	X	X	X	X	X	Apla39.p-NIESD1410	Apla39.p-NIESD5600	Apla39.p-NIESA8330	Apla39.p-NIESC4270	Apla39.p-NIESC1810	Apla39.p-NIESO6670	Apla39.p-NIESK3160	19
chamaesiphon_minutus_pcc_6605	Cha6605.p-Cha5448	Cha6605.p-Cha1024	Cha6605.p-Cha2030	Cha6605.p-Cha5446	Cha6605.p-Cha5447	Cha6605.p-Cha5445	Cha6605.p-Cha5410	Cha6605.p-Cha5408	Cha6605.p-Cha5409	Cha6605.p-Cha3157	Cha6605.p-Cha3157	Cha6605.p-Cha4227	Cha6605.p-Cha2757	Cha6605.p-Cha2757	Cha6605.p-Cha4631	Cha6605.p-Cha4631	Cha6605.p-Cha4633	Cha6605.p-Cha4632	Cha6605.p-Cha4630	Cha6605.p-Cha4630	Cha6605.p-Cha4633	Cha6605.p-Cha4817	Cha6605.p-Cha3582	Cha6605.p-Cha5181	Cha6605.p-Cha4619	Cha6605.p-Cha0337	Cha6605.p-Cha4743	Cha6605.p-Cha5781	18
stanieria_cyanosphaera_pcc_7437	sta7437.p-Sta7437-3679	sta7437.p-Sta7437-2551	X	sta7437.p-Sta7437-3681	sta7437.p-Sta7437-3680	sta7437.p-Sta7437-3682	sta7437.p-Sta7437-0159	sta7437.p-Sta7437-0157	sta7437.p-Sta7437-0158	sta7437.p-Sta7437-2765	sta7437.p-Sta7437-2765	sta7437.p-Sta7437-3885	sta7437.p-Sta7437-1300	sta7437.p-Sta7437-1300	sta7437.p-Sta7437-2725	sta7437.p-Sta7437-2723	sta7437.p-Sta7437-2724	sta7437.p-Sta7437-2727	sta7437.p-Sta7437-2726	sta7437.p-Sta7437-2726	sta7437.p-Sta7437-2724	sta7437.p-Sta7437-3046	sta7437.p-Sta7437-2142	sta7437.p-Sta7437-3298	sta7437.p-Sta7437-0012	sta7437.p-Sta7437-3907	sta7437.p-Sta7437-2917	sta7437.p-Sta7437-3521	17
pleurocapsa_sp-pcc_7327	ple7327.p-Ple7327-4262	ple7327.p-Ple7327-2908	ple7327.p-Ple7327-0660	ple7327.p-Ple7327-4264	ple7327.p-Ple7327-4263	ple7327.p-Ple7327-4265	ple7327.p-Ple7327-2317	ple7327.p-Ple7327-2319	ple7327.p-Ple7327-2318	ple7327.p-Ple7327-3946	ple7327.p-Ple7327-3946	ple7327.p-Ple7327-3936	ple7327.p-Ple7327-0608	ple7327.p-Ple7327-0608	ple7327.p-Ple7327-3274	ple7327.p-Ple7327-3274	ple7327.p-Ple7327-3273	X	X	X	ple7327.p-Ple7327-3273	ple7327.p-Ple7327-2481	ple7327.p-Ple7327-0944	ple7327.p-Ple7327-1216	ple7327.p-Ple7327-1225	ple7327.p-Ple7327-0538	ple7327.p-Ple7327-3907	ple7327.p-Ple7327-3315	16
cyanothece_sp-pcc_7424	cyan7424.p-cyan7424-3285	cyan7424.p-cyan7424-5131	cyan7424.p-cyan7424-0251	cyan7424.p-cyan7424-3287	cyan7424.p-cyan7424-3286	cyan7424.p-cyan7424-3288	cyan7424.p-cyan7424-4184	cyan7424.p-cyan7424-4182	cyan7424.p-cyan7424-4183	cyan7424.p-cyan7424-5029	cyan7424.p-cyan7424-5029	cyan7424.p-cyan7424-4659	cyan7424.p-cyan7424-0263	cyan7424.p-cyan7424-0260	cyan7424.p-cyan7424-1863	X	X	X	X	cyan7424.p-cyan7424-2783	X	cyan7424.p-cyan7424-4218	cyan7424.p-cyan7424-3354	cyan7424.p-cyan7424-3083	cyan7424.p-cyan7424-1593	cyan7424.p-cyan7424-3746	cyan7424.p-cyan7424-3307	cyan7424.p-cyan7424-3392	15
cyanothece_sp-pcc_8802	cyan8802.p-Cyan8802-4210	cyan8802.p-Cyan8802-2953	cyan8802.p-Cyan8802-2133	cyan8802.p-Cyan8802-4211	cyan8802.p-Cyan8802-4210	cyan8802.p-Cyan8802-4212	cyan8802.p-Cyan8802-1638	cyan8802.p-Cyan8802-1636	cyan8802.p-Cyan8802-1637	cyan8802.p-Cyan8802-3324	cyan8802.p-Cyan8802-3324	cyan8802.p-Cyan8802-0199	cyan8802.p-Cyan8802-0960	cyan8802.p-Cyan8802-0960	cyan8802.p-Cyan8802-1736	cyan8802.p-Cyan8802-1736	cyan8802.p-Cyan8802-1737	cyan8802.p-Cyan8802-1434	X	X	cyan8802.p-Cyan8802-1737	cyan8802.p-Cyan8802-0459	cyan8802.p-Cyan8802-2993	cyan8802.p-Cyan8802-3228	cyan8802.p-Cyan8802-4131	cyan8802.p-Cyan8802-0548	cyan8802.p-Cyan8802-0660	cyan8802.p-Cyan8802-4171	14
synechococcus_pcc7002	syp.p-SYNPCC7002_A0504	syp.p-SYNPCC7002_A2562	syp.p-SYNPCC7002_A1580	syp.p-SYNPCC7002_A0502	syp.p-SYNPCC7002_A0503	syp.p-SYNPCC7002_A0501	syp.p-SYNPCC7002_A0699	syp.p-SYNPCC7002_A0696	syp.p-SYNPCC7002_A0697	syp.p-SYNPCC7002_A1212	syp.p-SYNPCC7002_A1212	syp.p-SYNPCC7002_A2604	syp.p-SYNPCC7002_A2804	syp.p-SYNPCC7002_A2804	syp.p-SYNPCC7002_A1602	syp.p-SYNPCC7002_A1602	syp.p-SYNPCC7002_A1603	X	X	syp.p-SYNPCC7002_A1601	syp.p-SYNPCC7002_A1603	syp.p-SYNPCC7002_A0459	syp.p-SYNPCC7002_A0745	syp.p-SYNPCC7002_A1898	syp.p-SYNPCC7002_A0827	syp.p-SYNPCC7002_A0054	syp.p-SYNPCC7002_A2506	syp.p-SYNPCC7002_A0119	13
leptolyngbya_sp-pcc_7376	lepto7376.p-Lepto7376-03917	lepto7376.p-Lepto7376-00158	lepto7376.p-Lepto7376-02721	lepto7376.p-Lepto7376-03915	lepto7376.p-Lepto7376-03916	lepto7376.p-Lepto7376-03914	lepto7376.p-Lepto7376-03011	lepto7376.p-Lepto7376-03009	lepto7376.p-Lepto7376-03010	lepto7376.p-Lepto7376-00123	lepto7376.p-Lepto7376-00123	lepto7376.p-Lepto7376-00590	lepto7376.p-Lepto7376-01300	lepto7376.p-Lepto7376-01300	lepto7376.p-Lepto7376-01813	lepto7376.p-Lepto7376-01813	lepto7376.p-Lepto7376-02864	lepto7376.p-Lepto7376-02867	lepto7376.p-Lepto7376-02866	lepto7376.p-Lepto7376-02866	lepto7376.p-Lepto7376-02864	lepto7376.p-Lepto7376-01918	lepto7376.p-Lepto7376-04230	lepto7376.p-Lepto7376-02978	lepto7376.p-Lepto7376-04373	lepto7376.p-Lepto7376-00332	lepto7376.p-Lepto7376-00720	lepto7376.p-Lepto7376-01864	12
microcystis_aeruginosa_nies843	mae.p-MAE_09740	mae.p-MAE_58050	mae.p-MAE_11260	mae.p-MAE_09720	mae.p-MAE_09730	mae.p-MAE_09710	mae.p-MAE_04110	mae.p-MAE_04090	mae.p-MAE_04100	mae.p-MAE_15780	mae.p-MAE_15780	X	mae.p-MAE_46550	mae.p-MAE_46550	mae.p-MAE_46530	X	mae.p-MAE_23280	X	X	X	mae.p-MAE_23280	mae.p-MAE_23280	mae.p-MAE_14430	mae.p-MAE_23940	mae.p-MAE_58670	mae.p-MAE_51320	mae.p-MAE_02780	mae.p-MAE_39060	10
synechocystis_pcc6803	S6803.p-Slr1277	S6803.p-Sll1667	S6803.p-Sll1949	S6803.p-Slr1275	S6803.p-Slr1276	S6803.p-Slr1274	S6803.p-Slr0163	S6803.p-Slr0063	S6803.p-Slr0161	S6803.p-Sll1533	S6803.p-Sll1533	S6803.p-Slr1120	S6803.p-Sll1694	S6803.p-Sll1694	S6803.p-Slr1929	S6803.p-Slr1929	S6803.p-Slr1931	S6803.p-Slr0226	X	S6803.p-Slr1928	S6803.p-Slr1931	S6803.p-Slr1931	S6803.p-Slr0038	S6803.p-Slr0197	S6803.p-Sll1929	S6803.p-Slr0388	S6803.p-Slr1197	S6803.p-Slr0925	9
chroococcidiopsis_thermalis_pcc_7203	Chro7203.p-Chro-3428	Chro7203.p-Chro-1521	Chro7203.p-Chro-1404	Chro7203.p-Chro-3430	Chro7203.p-Chro-3429	Chro7203.p-Chro-3431	Chro7203.p-Chro-1720	Chro7203.p-Chro-1722	Chro7203.p-Chro-1721	Chro7203.p-Chro-3189	Chro7203.p-Chro-3189	Chro7203.p-Chro-0436	Chro7203.p-Chro-2281	Chro7203.p-Chro-2281	Chro7203.p-Chro-1524	Chro7203.p-Chro-1524	Chro7203.p-Chro-1525	X	X	X	Chro7203.p-Chro-1525	Chro7203.p-Chro-1541	Chro7203.p-Chro-4169	Chro7203.p-Chro-2997	Chro7203.p-Chro-4941	Chro7203.p-Chro-2944	Chro7203.p-Chro-0028	Chro7203.p-Chro-4066	8
microcoleus_sp-pcc_7113	mic7113.p-Mic7113-4666	mic7113.p-Mic7113-4662	mic7113.p-Mic7113-0082	mic7113.p-Mic7113-4668	mic7113.p-Mic7113-4667	mic7113.p-Mic7113-4669	mic7113.p-Mic7113-0863	mic7113.p-Mic7113-0865	mic7113.p-Mic7113-0864	mic7113.p-Mic7113-0522	mic7113.p-Mic7113-0522	mic7113.p-Mic7113-3722	mic7113.p-Mic7113-5040	mic7113.p-Mic7113-5040	mic7113.p-Mic7113-5061	X	X	mic7113.p-Mic7113-1506	X	X	X	mic7113.p-Mic7113-2113	mic7113.p-Mic7113-6055	mic7113.p-Mic7113-3575	mic7113.p-Mic7113-2298	mic7113.p-Mic7113-1801	mic7113.p-Mic7113-4250	mic7113.p-Mic7113-1621	7
fischerella_pcc_9339	Fis9339.p-Fis9339-12630	Fis9339.p-Fis9339-20040	Fis9339.p-Fis9339-15515	Fis9339.p-Fis9339-12615	Fis9339.p-Fis9339-12620	Fis9339.p-Fis9339-12610	Fis9339.p-Fis9339-29905	Fis9339.p-Fis9339-29895	Fis9339.p-Fis9339-29900	Fis9339.p-Fis9339-10645	Fis9339.p-Fis9339-10645	Fis9339.p-Fis9339-25500	Fis9339.p-Fis9339-11645	Fis9339.p-Fis9339-11645	Fis9339.p-Fis9339-16210	X	Fis9339.p-Fis9339-16215	X	X	X	X	Fis9339.p-Fis9339-25085	Fis9339.p-Fis9339-23580	Fis9339.p-Fis9339-17735	Fis9339.p-Fis9339-23330	Fis9339.p-Fis9339-24195	Fis9339.p-Fis9339-26750	Fis9339.p-Fis9339-27170	6
nodularia_spumigena_ccy9414	Nod9414.p-Nod9414-08875	Nod9414.p-Nod9414-01460	Nod9414.p-Nod9414-06435	Nod9414.p-Nod9414-08865	Nod9414.p-Nod9414-08870	Nod9414.p-Nod9414-08860	Nod9414.p-Nod9414-09110	Nod9414.p-Nod9414-09100	Nod9414.p-Nod9414-09105	Nod9414.p-Nod9414-01985	Nod9414.p-Nod9414-01985	Nod9414.p-Nod9414-19065	Nod9414.p-Nod9414-08315	Nod9414.p-Nod9414-08315	Nod9414.p-Nod9414-03885	Nod9414.p-Nod9414-03885	Nod9414.p-Nod9414-03875	X	X	X	Nod9414.p-Nod9414-03875	Nod9414.p-Nod9414-04490	X	Nod9414.p-Nod9414-16510	Nod9414.p-Nod9414-06330	Nod9414.p-Nod9414-16980	Nod9414.p-Nod9414-00030	Nod9414.p-Nod9414-17585	5
nostoc_punctiforme_atcc29133	Npun.p-NpF5008	Npun.p-NpR6026	Npun.p-NpF4812	Npun.p-NpF5006	Npun.p-NpF5007	Npun.p-NpF5005	Npun.p-NpR0116	Npun.p-NpR0118	Npun.p-NpR0117	Npun.p-NpF2507	Npun.p-NpF2507	Npun.p-NpR2800	Npun.p-NpF0676	Npun.p-NpF0676	Npun.p-NpF0069	Npun.p-NpF0069	Npun.p-NpF0068	Npun.p-NpF4679	X	X	X	Npun.p-NpR2279	Npun.p-NpF4125	Npun.p-NpF2565	Npun.p-NpR1641	Npun.p-NpF0271	Npun.p-NpR2301	Npun.p-NpF1842	4
calothrix_sp-pcc_7507	cal7507.p-Cal7507-1735	cal7507.p-Cal7507-0597	cal7507.p-Cal7507-1691	cal7507.p-Cal7507-1733	cal7507.p-Cal7507-1734	cal7507.p-Cal7507-1732	cal7507.p-Cal7507-1856	cal7507.p-Cal7507-1854	cal7507.p-Cal7507-1855	cal7507.p-Cal7507-6077	cal7507.p-Cal7507-0017	cal7507.p-Cal7507-4578	cal7507.p-Cal7507-5335	cal7507.p-Cal7507-5335	cal7507.p-Cal7507-2396	X	X	cal7507.p-Cal7507-1772	X	X	X	cal7507.p-Cal7507-2359	cal7507.p-Cal7507-1421	cal7507.p-Cal7507-0570	cal7507.p-Cal7507-2279	cal7507.p-Cal7507-0475	cal7507.p-Cal7507-2266	cal7507.p-Cal7507-0880	3
anabaena_variabilis_atcc29413	A29413.p-Ava3689	A29413.p-Ava2004	A29413.p-Ava1845	A29413.p-Ava3687	A29413.p-Ava3688	A29413.p-Ava3686	A29413.p-Ava0374	A29413.p-Ava0376	A29413.p-Ava0375	A29413.p-Ava3660	A29413.p-Ava3660	A29413.p-Ava2985	A29413.p-Ava0345	A29413.p-Ava0345	A29413.p-Ava0267	A29413.p-Ava0267	X	X	X	X	A29413.p-Ava0266	A29413.p-Ava3135	A29413.p-Ava1997	A29413.p-Ava4857	A29413.p-Ava4338	A29413.p-Ava0976	A29413.p-Ava3792	A29413.p-Ava1462	2
anabaena_pcc7120	A7120.p-Alr1031	A7120.p-Alr1677	A7120.p-All3852	A7120.p-Alr1029	A7120.p-Alr1030	A7120.p-Alr1028	A7120.p-All2442	A7120.p-All2444	A7120.p-All2443	A7120.p-All3329	A7120.p-All3329	A7120.p-Alr1315	A7120.p-All0563	A7120.p-All0563	A7120.p-All1769	X	X	X	X	X	X	A7120.p-Alr2090	A7120.p-All4666	A7120.p-All3087	A7120.p-All1983	A7120.p-Alr2926	A7120.p-All1325	A7120.p-Alr0088	1

## Sheet: Fig_3
Fig. 3a				Fig. 3b				Fig. 3d					Fig. 3c
Locus name	Amplitude	Peak time (s)		Locus name	Fitness	Expression change (log 2)		Incubation*	Replicate	Time (h)	Efficiemcy
2071(pilB)	0.131562	15120		2071(pilB)	-3.11157	0.739485		LI	R1	2	6.55e-08
862	0.544368	39600		862	-3.09921	0.912976		LI	R1	5	6.71e-05
2069(pilC)	0.1423	3600		2069(pilC)	-3.06389	0.813168		LI	R1	8	0.000250597
2453(pilM)	0.461144	13680		2453(pilM)	-2.85317	-0.31765		LI	R1	11	0.000764706
2452(pilN)	0.533379	13680		2452(pilN)	-2.79785	0.00189722		LI	R1	14	0.000415512
2486(rntA)	0.419622	44640		2486(rntA)	-2.735	1.84169		LI	R1	17	7.38e-05
2450(pilQ)	0.954396	4320		2450(pilQ)	-2.72687	-0.136183		LI	R1	20	2.07e-06
2590(pilA3)	1.7231	41040		2590(pilA3)	-2.66751	5.28576		LI	R1	23	4.27e-08
2451(pilO)	0.531102	13680		2451(pilO)	-2.59857	0.118447		LI	R2	2	6.99e-08
1935(pilD)	0.0876152	33120		1935(pilD)	-2.5951	0.191534		LI	R2	5	0.000128531
0302(comEA)	0.648403	41760		0302(comEA)	-2.46341	2.47257		LI	R2	8	0.000258824
2458(comEC)	0.372721	32400		2458(comEC)	-2.42844	2.69622		LI	R2	11	0.000614496
0168(pilP)	0.322891	10080		0168(pilP)	-2.40652	0.509324		LI	R2	14	0.000221386
2485(rntB)	0.372821	42480		2485(rntB)	-2.28812	1.81172		LI	R2	17	7.35e-05
0703(dprA)	0.808289	39600		0703(dprA)	-2.27558	3.81564		LI	R2	20	8.65e-07
2591(pilW)	1.53549	41040		2591(pilW)	-2.18482	5.37621		LI	R2	23	4.74e-08
1301(recQ)	0.422095	42480		1301(recQ)	-2.05408	3.54949		LI	R3	2	1.87e-07
2070(pilT)	0.145601	17280		2070(pilT)	-2.00999	0.723344		LI	R3	5	9.83e-05
2404(comF)	0.313372	46080		2404(comF)	-1.99767	1.89144		LI	R3	8	0.000198044
0974(ugd)	0.137835	82080		0974(ugd)	-1.93257	0.0409947		LI	R3	11	0.000735437
1803(fur)	0.108459	58320		1803(fur)	-1.85064	0.748542		LI	R3	14	0.000175595
1784(sigF2)	1.30491	38880		1784(sigF2)	-1.7884	4.0535		LI	R3	17	2.4e-05
381	0.162424	25920		381	-1.66759	0.722593		LI	R3	20	1.08e-07
483	0.651527	6480		483	-1.65862	-0.475733		LI	R3	23	5.14e-08
1926	0.201935	41040		1926	-1.62496	-0.0818555		DI	R1	2	7.01e-08
180	0.236834	46800		180	-1.58198	1.61033		DI	R1	5	4.37e-05
1880	0.291299	12240		1880	-1.54072	0.330863		DI	R1	8	0.000184633
1701	0.284658	42480		1701	-1.54052	1.21454		DI	R1	11	0.00312139
917	0.296735	10080		917	-1.41466	0.567029		DI	R1	14	0.00487612
921	0.0566653	15120		921	-1.40092	0.478494		DI	R1	17	0.00128403
100	0.743467	37440		100	-1.38907	3.88725		DI	R1	20	3.61e-05
32	0.509399	41760		32	-1.38683	2.18274		DI	R1	23	4.58e-08
1391(comM)	0.474795	39600		1391(comM)	-1.38192	2.07226		DI	R2	2	6.71e-08
2319	0.345703	46080		2319	-1.36111	0.613896		DI	R2	5	5.19e-05
837	0.0657758	8640		837	-1.32182	0.874423		DI	R2	8	0.000200272
829	0.235048	59040		829	-1.3054	-1.9533		DI	R2	11	0.00277538
0316(digD)	0.678921	38880		0316(digD)	-1.27559	1.65992		DI	R2	14	0.00193289
2604(ctaE)	0.444391	35280		2604(ctaE)	-1.2724	2.42276		DI	R2	17	0.001172
764	0.155545	20160		764	-1.27148	0.560623		DI	R2	20	2.19e-05
258	0.272453	10080		258	-1.26313	-0.036717		DI	R2	23	5.58e-08
382	0.224074	25920		382	-1.24855	0.793576		DI	R3	2	5.73e-08
1958	0.311284	30960		1958	-1.22186	1.2369		DI	R3	5	7.35e-05
1489(cmpB)	0.0839755	4320		1489(cmpB)	-1.21292	0.601405		DI	R3	8	0.00063956
1302	0.13561	26640		1302	-1.2095	1.35206		DI	R3	11	0.00349076
916	0.204568	13680		916	-1.19937	0.488039		DI	R3	14	0.00131481
880	0.142114	9360		880	-1.17531	-0.337682		DI	R3	17	0.000405098
1010	0.143352	54720		1010	-1.1713	0.74274		DI	R3	20	2.3e-06
2016(psbX)	0.234383	80640		2016(psbX)	-1.14335	-0.0655989		DI	R3	23	5.37e-08
945	0.160201	10800		945	-1.14166	0.444781
0962(sun)	0.0821491	40320		0962(sun)	-1.13957	-0.197333		*Legend
761	0.195675	15840		761	-1.13611	0.327657		LI	Transformation reaction incubated in the light
2114(sasA)	0.103967	49680		2114(sasA)	-1.12928	0.458087		DI	Transformation reaction incubated in the dark
891	0.361855	54000		891	-1.12828	-0.358238
532	0.199596	86400		532	-1.11709	-0.823372
1833	0.154304	5760		1833	-1.11546	-0.0635612
503	0.0943242	54000		503	-1.10156	0.321376
317	0.178395	20880		317	-1.09619	0.567445
705	0.457468	44640		705	-1.08206	2.28805
2120	0.154906	46080		2120	-1.06877	-0.0454342
1655	0.644319	32400		1655	-1.0552	2.83543
1026(fbp)	0.240541	18000		1026(fbp)	-1.05246	-0.137961
2158(apcF)	0.286438	77040		2158(apcF)	-1.04913	-0.682714
365(cheY)	0.224155	6480		365(cheY)	-1.04422	-0.226037
2215(rpl15)	0.312312	59760		2215(rpl15)	-1.03853	-2.4885
0165(ycf36)	0.185262	39600		0165(ycf36)	-1.037	0.552495
2344	0.141017	64800		2344	-1.03693	0.332361
1679(psb28)	0.283383	77040		1679(psb28)	-1.03548	-0.440729
1812	0.310016	15840		1812	-1.03106	0.420391
1476	0.15984	7200		1476	-1.02722	0.0434814
1601	0.0515003	49680		1601	-1.02487	0.0119266
312	0.623099	41760		312	-1.02151	4.27218
2511	0.134903	71280		2511	-1.0215	-0.344411
2469	0.190804	81360		2469	-1.0205	-0.754818
1298(dgc)	0.121585	61920		1298(dgc)	-1.02008	1.28399
16	0.158549	14400		16	-1.01932	0.0774101
81	0.123216	19440		81	-1.0176	0.399596
1993	0.126118	9360		1993	-1.01425	-1.41532
2255	0.218231	65520		2255	-1.01235	0.563492
78	0.0974736	33120		78	-1.01088	-0.016553
1164	1.04906	41760		1164	-1.00706	2.18535
1952	0.0728599	83520		1952	-1.00698	0.134643
1213	0.0949538	0		1213	-1.00327	0.993068
167	0.460289	77760		167	-0.995181	-0.717371
1051(cpcD)	0.311882	72720		1051(cpcD)	-0.992939	-0.644668
1267	0.245127	86400		1267	-0.992653	-0.876467
1128	0.046776	38880		1128	-0.98614	1.01816
2480	0.177507	49680		2480	-0.983784	0.224769
0192(ycf60)	0.0980724	79200		0192(ycf60)	-0.978985	1.19097
0441(purE)	0.107776	84240		0441(purE)	-0.978176	-0.89451
182	0.0664399	22320		182	-0.977422	0.678026
902	0.145687	28080		902	-0.97507	0.0337662
1480	0.0613398	46080		1480	-0.972127	-0.125577
589	0.0539144	39600		589	-0.971676	1.80557
1664	0.357276	80640		1664	-0.970881	-0.877745
1561	0.249076	33840		1561	-0.968284	-0.192955
1458	0.0771909	57600		1458	-0.965246	0.0892778
114	0.450225	77040		114	-0.958335	-1.08732
1547	0.0764994	68400		1547	-0.954417	1.90042
1143(lalA)	0.423473	83520		1143(lalA)	-0.953693	-0.489099
1628	0.464397	82800		1628	-0.949311	-1.27825
1919	0.0879636	7920		1919	-0.948834	-0.342183
500	0.156414	55440		500	-0.948445	0.444692
1396	0.455372	46080		1396	-0.946092	1.92631
1603(ampC)	0.363396	11520		1603(ampC)	-0.944312	-0.527531
1120	0.271196	68400		1120	-0.94311	-2.28881
1629	0.188436	20880		1629	-0.942577	-1.76053
739	0.0693172	70560		739	-0.939371	0.852055
989	0.611399	39600		989	-0.938892	2.43475
1196(sipA)	0.0745303	55440		1196(sipA)	-0.938089	0.978644
1088(petE)	0.33288	79200		1088(petE)	-0.930593	-0.538251
1908	0.283275	2880		1908	-0.929648	-0.138918
pANS_4(pmaB)	0.110961	0		pANS_4(pmaB)	-0.928756	-0.0103817
2275	0.0565829	81360		2275	-0.925833	0.820984
2065	0.0841102	6480		2065	-0.924334	-0.234101
573	0.745228	38160		573	-0.921671	4.56609
83	0.159402	81360		83	-0.921285	-0.236001
774	0.0774177	72000		774	-0.9207	0.654504
2139	0.151023	56880		2139	-0.919117	-0.192932
1042	0.600076	18000		1042	-0.918485	1.06314
1009	0.122387	73440		1009	-0.918173	-0.1472
2504	0.124666	0		2504	-0.918026	0.900418
1204	0.0759092	76320		1204	-0.914183	0.276861
0706(cobL)	0.334431	15840		0706(cobL)	-0.912811	-0.225113
2200	0.518635	36720		2200	-0.912248	3.03669
0426(scpB)	0.101862	74160		0426(scpB)	-0.911919	-0.725039
398	0.15705	14400		398	-0.911742	-0.974051
1431(rotA)	0.380498	53280		1431(rotA)	-0.911413	0.898797
1314(ftsH)	0.0903592	30240		1314(ftsH)	-0.90921	0.155228
1205	0.0496101	41040		1205	-0.904982	0.289461
2544	0.191538	0		2544	-0.903839	-0.472167
1754	0.115175	62640		1754	-0.903	-0.117143
1041	0.0861111	6480		1041	-0.901155	0.689999
0311(ksgA)	0.139599	54720		0311(ksgA)	-0.900894	1.36087
421	0.218761	20880		421	-0.89939	0.716804
0280(cinA)	0.079744	58320		0280(cinA)	-0.899202	-0.733364
1757	1.29367	41040		1757	-0.899096	2.39746
2127(nblA)	0.228192	38160		2127(nblA)	-0.898739	0.494196
1490(cmpC)	0.0805354	12960		1490(cmpC)	-0.897768	0.458628
797	1.03597	40320		797	-0.897142	0.484529
1695	0.394749	84960		1695	-0.893259	-1.64015
1872	0.0478013	41760		1872	-0.893155	1.01313
1703(ams1)	0.155001	77760		1703(ams1)	-0.890465	0.158187
1731	0.0864428	84240		1731	-0.889188	-1.01186
572	0.306902	35280		572	-0.888572	2.05216
219	0.0734583	13680		219	-0.887044	0.341816
1821	0.18502	42480		1821	-0.884732	0.230567
1127(tldD)	0.0733513	28080		1127(tldD)	-0.883338	0.597901
1434	0.258536	82080		1434	-0.883142	-0.536707
147	0.0945462	60480		147	-0.883081	1.68815
43	0.118188	28800		43	-0.882965	-0.415796
2176(dpsA)	0.118062	3600		2176(dpsA)	-0.882942	-0.0604819
84	0.11086	16560		84	-0.881272	0.0128565
904	0.137554	71280		904	-0.874855	1.3526
1412	0.454009	40320		1412	-0.872493	1.69738
347	0.389668	76320		347	-0.871597	-0.726191
1759	0.114179	18720		1759	-0.871355	0.507641
0245(gap1)	1.21836	41040		0245(gap1)	-0.869573	2.86441
0056(rfbE)	0.145842	63360		0056(rfbE)	-0.868967	0.79773
B2641	0.0900886	8640		B2641	-0.868745	0.66497
176	0.070008	46800		176	-0.866182	1.03342
1556	0.887384	41760		1556	-0.865663	1.79063
1362	0.052234	9360		1362	-0.865476	1.29831
433	0.256844	5040		433	-0.863175	1.72053
1625	0.0494477	17280		1625	-0.861802	-0.241054
805	0.0757733	62640		805	-0.859523	0.0593906
1266(rdgB)	0.186231	20880		1266(rdgB)	-0.85912	-0.779611
547	0.0880682	46800		547	-0.858155	-1.6551
1583	0.173311	36720		1583	-0.857883	0.583522
937	0.169205	79200		937	-0.856664	0.441134
464	0.301257	84960		464	-0.856656	-1.12199
0038(mutT)	0.158563	20880		0038(mutT)	-0.855442	0.943686
1486	0.219494	79920		1486	-0.8523	-0.315401
772	0.158972	80640		772	-0.851208	0.0985846
0447(nth)	0.142651	54000		0447(nth)	-0.8511	0.482106
13	0.584925	67680		13	-0.850522	-0.58732
1508	0.361507	6480		1508	-0.848275	-0.892205
1150	0.630128	40320		1150	-0.848095	2.04493
1732	0.121053	6480		1732	-0.847702	-0.0251627
840	0.18418	5760		840	-0.846846	-1.81876
2131(slt)	0.223526	82800		2131(slt)	-0.845443	-0.447505
1108(Hbs or HU-like)	0.266787	34560		1108(Hbs or HU-like)	-0.845332	2.08753
140	0.119628	10800		140	-0.842993	-0.11493
0489(aldA)	0.135065	1440		0489(aldA)	-0.840659	0.0274796
0660(tyrA)	0.185404	56880		0660(tyrA)	-0.839429	0.552495
2500	0.42903	30240		2500	-0.837849	2.16497
1820	0.249074	4320		1820	-0.837267	0.231953
2547	0.303092	28080		2547	-0.836936	1.01807
342	0.196548	83520		342	-0.83472	0.997906
1380	0.218288	49680		1380	-0.834261	0.119104
1272	0.119037	13680		1272	-0.834038	0.467104
1118	0.0993786	17280		1118	-0.833941	-0.25486
373	0.0943054	26640		373	-0.832275	0.326067
2521(gpsA)	0.134589	76320		2521(gpsA)	-0.826875	-0.425206
1076	0.0641354	33120		1076	-0.826325	1.28946
2152	0.554647	20160		2152	-0.826264	1.30271
269	0.245312	52560		269	-0.824374	-0.512275
186	0.1378	5760		186	-0.822643	0.450615
1273	0.0964957	61920		1273	-0.821698	-0.15298
2190(msrB)	0.239428	52560		2190(msrB)	-0.821192	0.804828
1934(dacB)	0.165219	85680		1934(dacB)	-0.820138	0.316197
864	0.24784	77040		864	-0.81967	-1.2501
360	0.107012	33840		360	-0.818333	0.717
1550(umuC)	0.12254	33120		1550(umuC)	-0.816052	1.55568
1990	0.136374	46800		1990	-0.815593	-1.16371
197	0.103903	28800		197	-0.813644	-0.781978
953	0.175973	23040		953	-0.812122	-0.660909
2095	0.172018	12240		2095	-0.810363	0.511565
1132	0.0674414	74880		1132	-0.809299	0.829013
1491(cmpD)	0.102198	84240		1491(cmpD)	-0.808941	0.843958
2492(livF)	0.0915938	63360		2492(livF)	-0.807306	0.0379218
1527	0.0978295	54720		1527	-0.806833	0.503713
2573(mntB)	0.112707	3600		2573(mntB)	-0.804608	-0.701262
0644(cikA)	0.644734	42480		0644(cikA)	-0.803827	1.52564
2035	0.119808	18720		2035	-0.803016	0.291081
1756	0.458946	39600		1756	-0.802902	1.89353
754	0.055651	0		754	-0.802356	2.13746
2328	0.0859104	5040		2328	-0.800753	0.779704
1828	0.207352	28080		1828	-0.80006	0.691538
246	0.290354	85680		246	-0.799607	-0.301065
2180(prxQ-A1)	0.364746	77040		2180(prxQ-A1)	-0.797887	0.300776
0247(bgtB)	0.184056	4320		0247(bgtB)	-0.794491	-0.677441
963	0.157086	50400		963	-0.793976	1.23243
B2644(narL)	0.089644	19440		B2644(narL)	-0.793648	1.9485
2150	0.137838	43920		2150	-0.792818	1.08635
0221(glk)	0.116639	77760		0221(glk)	-0.792705	-0.0876894
1739(merR)	0.0729032	49680		1739(merR)	-0.792495	-0.927055
2498	0.479199	34560		2498	-0.791025	2.28748
1098	0.0694937	12960		1098	-0.789979	-0.0693671
2128(txlA)	0.159196	7920		2128(txlA)	-0.789947	0.192424
1622	0.0787392	51840		1622	-0.783369	0.474793
0113(petL)	0.0855638	55440		0113(petL)	-0.782709	-0.525507
472	0.0671505	82800		472	-0.782658	0.448872
914	0.0508286	69840		914	-0.782186	-0.0391621
0672(rpoD3)	0.238293	44640		0672(rpoD3)	-0.78206	-1.79517
1870	0.12748	31680		1870	-0.781285	-0.10753
1607(somA2)	0.748691	76320		1607(somA2)	-0.780743	0.837224
1326(mfd)	0.12083	28800		1326(mfd)	-0.779827	-0.567268
0946(aoxA)	0.234372	86400		0946(aoxA)	-0.779611	0.368495
1871	0.459402	47520		1871	-0.779484	1.78845
1544	0.141517	36720		1544	-0.778357	0.818389
434	0.169617	13680		434	-0.777311	0.118457
1778	0.24231	77760		1778	-0.776249	-1.66408
941	0.464084	86400		941	-0.776111	-0.731495
92	0.374327	7920		92	-0.774307	-0.207554
2318	0.0540896	43920		2318	-0.773865	-0.104617
1099(ubiE)	0.146724	86400		1099(ubiE)	-0.773826	0.0572353
1279	0.111259	5040		1279	-0.771623	-0.950005
2146	0.0756372	57600		2146	-0.76918	0.39443
1163	0.139692	48960		1163	-0.766729	0.88007
1602	0.226096	38880		1602	-0.766587	-0.11493
1011(sphS)	0.0671376	20880		1011(sphS)	-0.765973	0.292851
2568	0.202764	80640		2568	-0.765965	-0.972966
207	0.12507	79200		207	-0.765795	0.780764
680	0.593273	33840		680	-0.765229	1.92708
B2653(sepA1T1)	0.130527	41760		B2653(sepA1T1)	-0.76506	-0.184471
769	0.502575	41040		769	-0.764701	3.73438
2542(petJ)	0.145595	48240		2542(petJ)	-0.764323	0.932343
2077	0.144554	11520		2077	-0.763149	0.539439
1999(rbp2)	0.332141	38880		1999(rbp2)	-0.763004	-1.01416
1485	0.213123	80640		1485	-0.76219	-0.746163
518	0.19886	44640		518	-0.760297	-0.412995
2421(ftr1)	0.207194	75600		2421(ftr1)	-0.759442	-0.816739
502	0.0767901	86400		502	-0.756891	-0.194739
718	0.118425	34560		718	-0.756154	0.38257
436	0.0599159	12240		436	-0.755858	-0.68197
1894(natC)	0.139032	64800		1894(natC)	-0.755586	-0.00840658
2073(dnaK1)	0.127818	5040		2073(dnaK1)	-0.754201	0.0514436
2085	0.201945	78480		2085	-0.75415	-2.07121
B2618	0.206582	36000		B2618	-0.754111	-0.756833
751	0.11461	81360		751	-0.75357	0.401083
149	0.154119	42480		149	-0.752572	-0.556439
831	0.0784905	9360		831	-0.752201	0.536193
2177(natD)	0.135559	7200		2177(natD)	-0.750249	-0.354839
1798	0.261426	30240		1798	-0.750213	1.51709
1253	0.14155	61200		1253	-0.749713	0.579589
115	0.0937475	28800		115	-0.748989	0.552495
2520	0.193094	82080		2520	-0.748576	-1.26379
1598	0.0699455	25920		1598	-0.748093	-0.592668
0822(appB)	0.0904132	59760		0822(appB)	-0.746823	-0.277153
2280	0.14658	86400		2280	-0.746558	-0.242476
1488(cmpA)	0.0402878	15120		1488(cmpA)	-0.745963	-0.839822
2354(ytfC)	0.228103	76320		2354(ytfC)	-0.745349	-0.313079
423	0.643269	48960		423	-0.74474	2.06014
1304	0.466894	720		1304	-0.744585	-1.2527
1429	0.128665	19440		1429	-0.743748	1.35234
122	0.101759	12240		122	-0.743726	1.43981
1250(psaF)	0.210411	1440		1250(psaF)	-0.743638	0.191534
1303	0.322831	83520		1303	-0.741922	-0.81032
2144	0.215442	0		2144	-0.741906	1.67834
304	1.27693	41040		304	-0.740915	1.28864
1683(orf81)	0.105223	32400		1683(orf81)	-0.736869	-0.932932
0358(dc13)	0.0799187	21600		0358(dc13)	-0.736177	-0.155739
1764	0.1153	83520		1764	-0.735781	-0.61743
1793(trxA)	0.304663	84240		1793(trxA)	-0.735017	-1.0903
1260	0.0971252	19440		1260	-0.734139	0.0664828
1687(cysT)	0.0583368	22320		1687(cysT)	-0.73116	0.242155
238	0.0885298	14400		238	-0.730743	-0.570154
1785	0.136084	73440		1785	-0.730434	-1.43374
2111	0.107203	44640		2111	-0.729175	-1.20493
372	0.0844536	86400		372	-0.728978	0.731201
420	0.200917	28080		420	-0.728496	0.520143
329	0.189654	85680		329	-0.727892	-1.68287
2602(ctaC)	0.550303	36720		2602(ctaC)	-0.727129	2.78128
1826	0.14315	1440		1826	-0.727107	-0.993735
2483	0.22802	80640		2483	-0.727032	0.208208
1493(mazG)	0.14491	86400		1493(mazG)	-0.72693	-0.365043
248	0.109814	22320		248	-0.726897	-0.595168
1315(gid)	0.0559787	84960		1315(gid)	-0.726613	0.565978
2304(ppnK)	0.0979355	77760		2304(ppnK)	-0.725985	-0.0310482
2307	1.07052	39600		2307	-0.725926	2.21899
2284(todF)	0.0966885	86400		2284(todF)	-0.725459	-0.167161
B2619	0.0614599	3600		B2619	-0.724757	0.474493
2278	0.169656	79200		2278	-0.724038	0.439102
1328	0.0991279	28800		1328	-0.724027	1.06707
1136(pepN)	0.108698	65520		1136(pepN)	-0.723798	-0.0546267
2233	0.168834	51840		2233	-0.721875	-0.133396
1994(masA)	0.190225	12240		1994(masA)	-0.721342	-0.690362
1686(sbpA)	0.100265	63360		1686(sbpA)	-0.721254	-0.238918
1849(sigC)	1.93667	39600		1849(sigC)	-0.721215	4.42971
1113	0.102007	41040		1113	-0.720831	0.552495
1124(rnb)	0.208439	46080		1124(rnb)	-0.720112	-0.0276505
1917	0.0891002	83520		1917	-0.719312	-0.503358
1224	0.0481092	69120		1224	-0.719249	-0.906175
0821(ddpA)	0.144834	83520		0821(ddpA)	-0.719003	-0.22806
752	0.107525	14400		752	-0.718636	-0.0771365
341	0.0331881	40320		341	-0.7186	0.238741
1438(nblC)	0.1125	42480		1438(nblC)	-0.717898	0.575709
994	0.0693189	21600		994	-0.717603	-0.0770576
1645(rnc)	0.178417	54000		1645(rnc)	-0.716774	0.585472
2326	0.951322	38880		2326	-0.716557	1.7581
1996	0.366843	77040		1996	-0.715145	-0.952417
1777	0.409978	40320		1777	-0.714086	2.88623
1338	0.401548	8640		1338	-0.714026	-0.257313
499	0.789039	44640		499	-0.713575	3.29537
1397	0.711512	34560		1397	-0.713568	1.84677
2187	0.217808	41040		2187	-0.713229	2.1661
2094	0.0816709	54000		2094	-0.711914	-0.746349
1025	0.139954	13680		1025	-0.710731	-0.25486
1963	0.152074	74160		1963	-0.71067	-0.138555
1619	0.263839	72720		1619	-0.709963	-0.663638
104	0.0795549	20160		104	-0.709546	0.628731
0920(psaK1)	0.534883	80640		0920(psaK1)	-0.709176	-0.770868
0278(hoxE)	0.638724	41760		0278(hoxE)	-0.70847	3.04435
174	0.105968	39600		174	-0.708376	-0.501953
1940(pmt)	0.0470275	66240		1940(pmt)	-0.707548	0.689999
2575(mntC)	0.139637	12240		2575(mntC)	-0.706736	-1.01804
1893(natA)	0.37884	41760		1893(natA)	-0.705779	0.434232
1259	0.074794	23040		1259	-0.704436	-0.952241
2309(2-cys prx)	0.240718	79200		2309(2-cys prx)	-0.703708	-2.00769
2496(livJ)	0.132715	82800		2496(livJ)	-0.703042	-0.979131
pANS_5(orfD)	0.0658239	85680		pANS_5(orfD)	-0.700509	-0.27758
1861(natB)	0.115537	15840		1861(natB)	-0.700106	-0.844621
557	0.376337	61200		557	-0.699992	1.00175
0377(rpoD4)	0.404616	5760		0377(rpoD4)	-0.69981	1.51886
1799(hypE)	0.0532093	46080		1799(hypE)	-0.699232	2.30738
2355	0.140211	0		2355	-0.698908	-0.0386593
766	0.0835025	25920		766	-0.69868	0.639958
64	0.0456526	12240		64	-0.698516	-1.32197
898	0.143627	86400		898	-0.69816	-0.480587
2417(srrA)	0.267823	82080		2417(srrA)	-0.69816	-0.369648
2557(hoxU)	1.11434	41040		2557(hoxU)	-0.695217	1.93709
2454(apt)	0.168587	51840		2454(apt)	-0.695206	0.216412
1452(radA)	0.0731442	41760		1452(radA)	-0.695171	0.621498
2477(sulA)	0.0683763	86400		2477(sulA)	-0.694249	0.689548
2036	0.198202	15840		2036	-0.694022	0.42195
496	0.0728133	7920		496	-0.693199	0.430566
2034	0.239664	25200		2034	-0.693176	-0.410138
268	0.165243	5040		268	-0.6928	-1.09136
0879(rhnB)	0.102507	74880		0879(rhnB)	-0.69145	-0.683998
854	0.120585	79200		854	-0.69096	-1.32381
384	0.181612	43200		384	-0.690865	-0.024104
195	0.259727	36000		195	-0.690157	3.19334
2164	0.052485	86400		2164	-0.689044	-0.952125
2379(thiD)	0.0554894	720		2379(thiD)	-0.688466	-0.495158
664	0.0681539	27360		664	-0.688021	0.71056
0307(napA)	0.215646	26640		0307(napA)	-0.687439	1.59667
0900(gifA)	0.327067	46800		0900(gifA)	-0.686314	3.01325
0003(purL)	0.0945008	75600		0003(purL)	-0.686253	-0.416402
2360(amiA)	0.211796	84960		2360(amiA)	-0.685976	-0.958902
50	0.0782091	23760		50	-0.685378	0.336416
1548	0.583571	0		1548	-0.685328	0.846678
314	0.0465752	22320		314	-0.685267	-0.557129
1822	0.17469	76320		1822	-0.684714	0.208049
0704(act)	0.619558	40320		0704(act)	-0.684115	2.75589
2414	0.125162	18720		2414	-0.68375	-1.54061
170	0.138985	49680		170	-0.683466	0.639372
2390	0.046294	82800		2390	-0.682915	0.614959
1381	0.147115	83520		1381	-0.681211	0.300011
810	0.0598012	28080		810	-0.680839	-0.428889
1580	0.118389	61200		1580	-0.680535	-4.60018e-05
0397(lim17)	0.0888343	39600		0397(lim17)	-0.679526	-0.0487081
2419	0.288386	54720		2419	-0.679487	-2.02824
1794	0.151801	79920		1794	-0.678575	-1.12887
950	0.251107	43200		950	-0.67822	1.31131
1319	0.0798567	84240		1319	-0.677997	-0.88679
1671(kdpC)	0.419203	34560		1671(kdpC)	-0.67757	1.17937
2337	0.112769	84240		2337	-0.677162	-0.984067
1528(ycf49)	0.190785	86400		1528(ycf49)	-0.676939	0.208541
608	0.141941	47520		608	-0.676191	0.521071
1462(irpA)	0.621674	75600		1462(irpA)	-0.675918	-0.529967
1859	0.168245	39600		1859	-0.675636	0.371165
66	0.0592754	36720		66	-0.675097	-0.177501
940	0.239852	13680		940	-0.674845	1.71658
1538	0.061516	38880		1538	-0.674682	-0.295502
2202(mcrA)	0.0727343	18720		2202(mcrA)	-0.673448	0.777915
0376(pqqE)	0.340177	1440		0376(pqqE)	-0.673264	0.899081
1748	0.151281	86400		1748	-0.673163	0.432618
1693(divK)	0.112504	16560		1693(divK)	-0.672073	0.218758
0923(mtaP)	0.0721526	74160		0923(mtaP)	-0.67154	-0.533589
2432	0.236433	34560		2432	-0.669691	2.25219
B2638	0.0723738	62640		B2638	-0.668747	1.90216
1648	0.14271	30960		1648	-0.668484	-0.145476
1714(metX)	0.0657567	39600		1714(metX)	-0.668182	-1.3861
1804	0.485165	40320		1804	-0.667587	0.113877
2142(sui1)	0.0629462	61200		2142(sui1)	-0.667255	0.0574582
2151	0.397005	23040		2151	-0.666529	1.63529
1027	0.122108	83520		1027	-0.666395	0.35985
1004	0.0746594	70560		1004	-0.666034	0.276861
0309(ndhF4)	0.255825	10080		0309(ndhF4)	-0.665558	1.3768
B2636	0.0829966	23040		B2636	-0.664603	1.13746
630	0.401921	15840		630	-0.664553	-0.225687
724	0.102819	58320		724	-0.664551	0.652031
1370	0.261256	16560		1370	-0.664499	1.20224
435	0.133262	7200		435	-0.66421	-0.516452
0616(hrcA)	0.114225	26640		0616(hrcA)	-0.664126	-0.636207
444	0.23559	7200		444	-0.663903	0.161794
1668(kdpA)	0.663607	36720		1668(kdpA)	-0.663591	1.45613
291	0.451061	48240		291	-0.663007	0.823183
1289(pmbA)	0.108858	12240		1289(pmbA)	-0.662349	0.684256
1661(digA)	1.98402	46800		1661(digA)	-0.661453	4.44895
159	0.0634148	81360		159	-0.661207	0.628444
0306(chlP)	0.0485998	74880		0306(chlP)	-0.661158	1.77489
1827	0.268629	18720		1827	-0.660888	0.83283
719	0.0616392	14400		719	-0.660729	1.96753
732	0.081796	48240		732	-0.660458	1.51067
1307	0.104971	37440		1307	-0.65934	-1.05158
2005	0.131751	720		2005	-0.657418	-0.211403
1626	0.112309	72000		1626	-0.657217	0.161794
2576	0.162197	720		2576	-0.656812	0.196351
1618	0.252065	38160		1618	-0.656729	-0.940419
910	0.144351	41760		910	-0.656385	-0.313524
462	0.0918367	15840		462	-0.656283	0.307517
1056	0.115494	86400		1056	-0.655957	0.215644
2107(cynA)	0.653547	56160		2107(cynA)	-0.655682	-3.49968
138	0.416273	11520		138	-0.655174	-0.0193623
1450(pstB)	0.0815942	51840		1450(pstB)	-0.655146	0.235154
0609(ndhD4)	0.171138	79920		0609(ndhD4)	-0.655106	-1.02988
0569(rpoD4)	0.317165	13680		0569(rpoD4)	-0.65471	0.427713
551	0.435301	14400		551	-0.654448	1.18244
1162	0.169207	43200		1162	-0.653777	0.820428
700	0.14944	1440		700	-0.652979	1.20135
1801	0.0818924	64080		1801	-0.651384	0.189925
702	0.0868687	56160		702	-0.650879	-0.403916
363	0.147733	74880		363	-0.650265	-1.47703
1069	0.0782288	77040		1069	-0.649682	0.0267105
154	0.0631585	84240		154	-0.649219	0.353186
594	0.128194	23040		594	-0.648911	0.698368
1636(dcoHI)	0.486371	43920		1636(dcoHI)	-0.648238	2.12223
1663	0.0808063	77040		1663	-0.647257	-0.665928
2240(ycf52)	0.271436	720		2240(ycf52)	-0.646505	0.0238311
1347(ldhA)	0.0896481	0		1347(ldhA)	-0.646483	-0.210943
2508(ndbB)	0.0807257	79920		2508(ndbB)	-0.645966	-0.0895486
1620(ycf46)	0.161724	62640		1620(ycf46)	-0.645682	-0.805191
874	0.104659	50400		874	-0.645418	-0.143144
0116(cscK)	0.0991081	7200		0116(cscK)	-0.645143	0.568615
841	0.134636	42480		841	-0.645062	-0.315198
2408	0.125398	64800		2408	-0.644775	-2.36504
1173	0.107313	38880		1173	-0.64406	-0.765681
0086(glgX)	0.500778	42480		0086(glgX)	-0.643716	2.07457
2186(nha7)	0.103946	35280		2186(nha7)	-0.643142	0.297922
509	0.0976714	17280		509	-0.643135	0.102692
236	0.456581	12960		236	-0.639984	2.08211
826	0.124862	9360		826	-0.639636	-0.892034
2550	0.0895655	16560		2550	-0.639523	-0.837651
0717(dcd)	0.0428825	12960		0717(dcd)	-0.63835	1.20457
646	0.0972698	78480		646	-0.637754	0.672909
0714(amiA)	0.0938566	51120		0714(amiA)	-0.636609	0.85754
1115	0.184104	37440		1115	-0.635643	0.838328
B2643	0.0404513	20880		B2643	-0.635521	-0.643902
0958(purN)	0.11154	86400		0958(purN)	-0.635477	1.18721
1644	0.25651	38160		1644	-0.634944	1.48116
1676	0.132237	10080		1676	-0.634902	0.604334
0244(glgP)	1.11526	40320		0244(glgP)	-0.634643	2.49291
1018	0.184014	74160		1018	-0.634453	-1.28011
223	0.162969	11520		223	-0.634171	0.000327705
1749(fer)	0.0752086	38160		1749(fer)	-0.63382	0.51333
183	0.0856331	80640		183	-0.633818	0.931007
0808(sps)	0.256894	10800		0808(sps)	-0.633589	0.438231
179	0.229143	2160		179	-0.633482	-1.24397
pANS_3(pmaA)	0.296946	51120		pANS_3(pmaA)	-0.633455	0.623578
1382	0.184095	46080		1382	-0.633231	0.515758
70	0.0865759	20880		70	-0.63291	-1.33965
124	0.138582	41040		124	-0.632887	0.573382
2333(opcA)	1.11708	39600		2333(opcA)	-0.632555	1.51363
0151(psfR)	0.101644	65520		0151(psfR)	-0.632266	0.918785
553	0.101274	19440		553	-0.631923	0.181657
1763	0.0510189	38160		1763	-0.630002	-0.433291
231	0.19168	57600		231	-0.62978	-1.39276
0135(rapQ)	0.0568399	86400		0135(rapQ)	-0.629527	0.298738
2546	0.240363	3600		2546	-0.628864	-1.9316
836	0.0942315	50400		836	-0.627976	0.276861
1154	0.126992	35280		1154	-0.627687	0.845277
242	0.0485373	79920		242	-0.627649	-0.260085
1375	0.142956	20880		1375	-0.627244	0.309972
0249(bgtA)	0.253792	12240		0249(bgtA)	-0.626893	0.123836
60	0.10665	41040		60	-0.626414	1.2497
1247	0.139721	78480		1247	-0.625694	-1.30438
B2616	0.0405861	82080		B2616	-0.624108	#VALUE!
2103	0.409854	38880		2103	-0.623474	1.14317
1275	0.30477	15120		1275	-0.622731	0.366328
586	0.0684832	27360		586	-0.622434	0.495911
1921	0.116022	0		1921	-0.621967	-1.36689
1761	0.44054	15120		1761	-0.62134	-0.616732
523	0.110235	70560		523	-0.621004	-0.122186
B2654	0.260346	39600		B2654	-0.620979	-0.147945
2080(xfp)	0.32321	40320		2080(xfp)	-0.620464	1.35131
1330	0.186933	77040		1330	-0.619791	-0.89105
144	0.190882	86400		144	-0.619751	-0.00969617
1506	0.594988	33840		1506	-0.61925	2.59128
595	0.30986	18720		595	-0.619077	0.427298
2260	0.0643473	62640		2260	-0.618822	-0.874515
1779(recN)	0.113714	36720		1779(recN)	-0.618473	-0.991245
961	0.210626	11520		961	-0.617864	-1.02522
1755	0.197534	46080		1755	-0.617837	-0.733357
0442(amt1)	0.391048	82080		0442(amt1)	-0.617767	-1.01052
216	0.119801	69120		216	-0.617732	0.307581
1019(malQ)	0.188878	45360		1019(malQ)	-0.617442	1.25539
B2628(srpKLM)	0.0742346	17280		B2628(srpKLM)	-0.617233	-0.109452
1050(cpcI)	0.1247	66960		1050(cpcI)	-0.616912	-0.884402
2115	0.174327	73440		2115	-0.616815	3.19549
2317(ctaA)	0.178195	0		2317(ctaA)	-0.615855	0.843041
461	0.0775051	71280		461	-0.615807	0.675978
1758	0.206684	50400		1758	-0.615143	0.259619
562	0.0661463	35280		562	-0.614964	-0.290301
2391	0.250495	33120		2391	-0.614489	-0.147945
2373	0.109758	14400		2373	-0.614466	-0.167397
1195	0.377621	38160		1195	-0.614139	1.17054
0785(ponA)	0.0596485	86400		0785(ponA)	-0.613257	0.649248
0529(nagB)	0.275819	46800		0529(nagB)	-0.612973	1.27893
1291(smtB)	0.11392	2160		1291(smtB)	-0.612642	0.626496
1466(cysM)	0.313608	30240		1466(cysM)	-0.61244	1.00825
B2624	0.0499384	15840		B2624	-0.611922	1.00586
431	0.0340414	73440		431	-0.611801	0.282621
1721	0.155016	78480		1721	-0.610918	-0.437951
1294	0.0933316	13680		1294	-0.610651	0.570909
753	0.0844115	51840		753	-0.610233	0.40198
1212	0.223965	43200		1212	-0.610182	1.5525
1348	0.040389	13680		1348	-0.610177	0.566639
845	0.0936374	11520		845	-0.609452	-1.03247
574	0.0906687	72720		574	-0.608915	0.271475
0256(ama)	0.285212	40320		0256(ama)	-0.608731	1.50139
564	0.0772002	63360		564	-0.60869	0.676777
2412(phb)	0.426008	33120		2412(phb)	-0.608227	1.86051
427	0.216112	74880		427	-0.607497	-0.524724
1570(pacS)	0.683069	34560		1570(pacS)	-0.607087	1.31638
1791	0.072104	54720		1791	-0.606753	0.223614
1678	0.15575	38880		1678	-0.605656	0.814654
1978(trx)	0.173128	17280		1978(trx)	-0.604765	0.349696
494	0.0953913	25920		494	-0.604747	0.920882
B2647	0.252738	8640		B2647	-0.604465	-0.163712
222	0.100053	78480		222	-0.604256	-0.402113
2574(mntA)	0.137491	39600		2574(mntA)	-0.604175	-0.368972
0650(nat)	0.20811	77760		0650(nat)	-0.603894	-0.0197564
1082(pacL)	0.0602206	23040		1082(pacL)	-0.603584	-0.318425
1838(chlB)	0.882865	42480		1838(chlB)	-0.603502	4.29554
1760(ald)	0.305767	2880		1760(ald)	-0.602963	-0.685629
1557(rpoD6)	0.888638	33840		1557(rpoD6)	-0.602832	0.247162
954	0.0900376	75600		954	-0.602831	-0.307939
866	0.372312	8640		866	-0.602492	-0.480381
0642(prxQ)	0.101158	34560		0642(prxQ)	-0.602282	0.531042
0017(eda)	0.0628838	55440		0017(eda)	-0.602225	-1.4692
206	0.0697209	5040		206	-0.602033	-0.0965978
1641	0.208984	15840		1641	-0.601907	1.12697
0625(ycf45)	0.0896183	20880		0625(ycf45)	-0.601788	0.498345
1930	0.0778383	1440		1930	-0.601748	0.350726
698	0.0611677	67680		698	-0.600908	-0.378146
1135	0.425689	15120		1135	-0.600559	-0.269967
1638	0.340354	67680		1638	-0.600119	-0.271713
0062(rfbF)	0.0917831	59040		0062(rfbF)	-0.600036	1.3277
1658	0.202966	57600		1658	-0.600033	-1.62243
0556(srrB)	1.03837	40320		0556(srrB)	-0.599566	1.31193
1922	0.157973	62640		1922	-0.599326	1.15948
2356	0.11029	55440		2356	-0.598785	0.911576
0788(gst1)	0.302706	86400		0788(gst1)	-0.597945	-0.360981
2037	0.241488	14400		2037	-0.597859	-0.165637
2352(lrtA)	0.583166	36720		2352(lrtA)	-0.597694	3.90933
2184	0.0738022	68400		2184	-0.597365	0.867241
99	0.16092	39600		99	-0.596489	-0.0965978
1515	0.0558934	44640		1515	-0.595476	0.136711
1075	0.064391	25200		1075	-0.595409	0.230567
2014	0.11953	30240		2014	-0.594935	0.0439964
1572	0.979058	36720		1572	-0.59478	3.51375
2161	0.213156	0		2161	-0.594375	-0.476427
2376	0.130891	80640		2376	-0.592845	-0.0195118
0568(codA)	0.36119	12240		0568(codA)	-0.592768	0.121508
1367	0.102374	10080		1367	-0.592333	-2.20832
B2633	0.244336	36000		B2633	-0.592296	0.781787
2578	0.17447	51120		2578	-0.592237	0.367789
1265	0.062367	41040		1265	-0.591402	-0.208239
1190(lap)	0.149814	52560		1190(lap)	-0.591108	-1.03143
2104(cynS)	0.209884	2160		2104(cynS)	-0.590768	-1.29249
730	0.0561394	74160		730	-0.590646	1.22387
1158	0.276333	18000		1158	-0.590548	1.78988
0641(sdhA)	0.105729	53280		0641(sdhA)	-0.590039	0.144991
1879(moxR)	0.0996736	3600		1879(moxR)	-0.589927	0.141823
1451	0.126608	61920		1451	-0.589572	0.321012
0240(apcD)	0.246398	5760		0240(apcD)	-0.589209	-0.38854
2323(grxC)	0.105794	9360		2323(grxC)	-0.588757	0.635751
233	0.168696	69840		233	-0.588658	0.12786
1223	0.095915	80640		1223	-0.58844	-0.634109
527	0.703228	40320		527	-0.587797	1.39732
2300	0.176261	71280		2300	-0.587757	-1.0225
743	0.102674	77760		743	-0.587653	0.85241
2525(clpPII)	0.334312	79920		2525(clpPII)	-0.58725	0.0769929
352	0.0460831	82080		352	-0.587125	0.640129
B2627	0.073043	84240		B2627	-0.587092	0.33919
0526(lacF)	0.167358	66960		0526(lacF)	-0.587035	-0.568257
214	0.149362	1440		214	-0.587033	0.620882
pANS_8(orfG)	0.0347686	58320		pANS_8(orfG)	-0.58699	0.592388
80	0.150875	18720		80	-0.5867	0.729471
2006(cdv3)	0.0983428	83520		2006(cdv3)	-0.586623	-0.252914
164	0.14008	36000		164	-0.586403	0.931756
0673(mutT)	0.0833915	63360		0673(mutT)	-0.586151	-0.126487
2133	0.0681874	28080		2133	-0.585229	0.772517
1064	0.3711	42480		1064	-0.584927	1.25145
2270	0.0819969	80640		2270	-0.584517	0.159975
1814	0.0886272	34560		1814	-0.584182	0.313983
662	0.428102	37440		662	-0.58345	1.97107
708	0.243934	70560		708	-0.58329	-1.88779
795	0.11491	26640		795	-0.583272	-0.0913612
1688(cysW)	0.0650218	57600		1688(cysW)	-0.582343	0.252935
2316(atpE)	0.540243	77040		2316(atpE)	-0.582207	-2.17342
22	0.278922	15120		22	-0.582007	-0.199952
0970(crtD)	0.151576	0		0970(crtD)	-0.581308	-0.948199
259	0.494915	86400		259	-0.581254	-1.71446
1350	0.0832119	23760		1350	-0.581167	-0.669897
1902	0.0711663	8640		1902	-0.580607	0.0226942
577	0.359127	17280		577	-0.580529	0.480908
1033	0.358848	46080		1033	-0.580441	-1.35218
1403	0.0954004	84960		1403	-0.579206	0.552495
1631(cytB)	0.107677	32400		1631(cytB)	-0.578757	-0.386769
353	0.256116	20880		353	-0.578288	0.657848
2154	0.0739165	27360		2154	-0.578024	0.286215
2427	0.115747	61920		2427	-0.577773	1.49093
204	0.0920403	59040		204	-0.577061	1.0307
550	0.0974101	65520		550	-0.577008	0.368463
0856(pilH/rre7)	1.07545	720		0856(pilH/rre7)	-0.576699	0.808054
B2649	0.21161	54720		B2649	-0.576393	-0.0324675
1148	0.363838	33840		1148	-0.576016	3.22467
26	0.107282	4320		26	-0.575905	0.313307
1157	0.967344	41040		1157	-0.575765	1.25525
2067	0.0845426	47520		2067	-0.575678	0.309452
731	0.0720282	21600		731	-0.575455	-0.165105
1647	0.137	65520		1647	-0.575173	1.42743
2494(livM)	0.102433	22320		2494(livM)	-0.575024	-0.273676
51	0.125652	59040		51	-0.574243	0.351658
2403	0.0974895	41040		2403	-0.573244	0.245935
1783	0.238634	49680		1783	-0.572847	1.48714
1460	0.265034	33120		1460	-0.572738	1.96574
0663(cya2)	0.066747	35280		0663(cya2)	-0.572071	0.946696
344	0.288059	11520		344	-0.5718	-0.0935431
1842	0.0650691	48240		1842	-0.571648	1.06414
251	0.0714907	75600		251	-0.57128	-0.682335
0918(aas)	0.199131	16560		0918(aas)	-0.57128	-0.553817
459	0.133225	33120		459	-0.571114	-0.246417
2488	0.114797	19440		2488	-0.570477	0.316169
2396(yqeG)	0.261269	84960		2396(yqeG)	-0.570249	-0.80715
0947(ggtA)	0.160073	34560		0947(ggtA)	-0.570113	1.07413
2052	0.217109	0		2052	-0.5701	-0.800699
716	0.139634	0		716	-0.570012	0.104696
367	0.181696	84960		367	-0.569953	-1.20872
844	0.0789194	56880		844	-0.569571	0.956656
2053	0.304122	51840		2053	-0.569534	1.13394
687	0.34555	37440		687	-0.569398	1.18604
0111(dnaK)	0.141442	48240		0111(dnaK)	-0.569241	0.687495
0878(rne)	0.198359	39600		0878(rne)	-0.569072	-0.275569
2004(sigI)	0.18804	79200		2004(sigI)	-0.568872	-0.166485
383	0.632677	34560		383	-0.568165	1.01027
1255	0.0622903	33120		1255	-0.568058	-0.0794179
1392(phoA)	0.084067	43200		1392(phoA)	-0.567869	0.65941
2526(clpX)	0.161976	48240		2526(clpX)	-0.567474	0.613587
0613(sixA)	0.106088	79920		0613(sixA)	-0.566622	-0.705303
1905(hlyB)	0.177053	81360		1905(hlyB)	-0.565824	-0.769304
522	0.17389	38880		522	-0.565207	2.29874
B2661	0.10015	17280		B2661	-0.564766	0.289461
1299	0.232917	33120		1299	-0.564432	0.250391
451	0.0860307	77760		451	-0.564384	0.922445
1323(fpg)	0.0984403	82080		1323(fpg)	-0.564163	-0.505267
1000	0.0616056	48240		1000	-0.563926	0.460237
1725	0.160173	23040		1725	-0.563735	1.15752
1815	0.0846464	78480		1815	-0.563668	0.336003
1352(acsA)	0.180659	13680		1352(acsA)	-0.563072	0.449104
2335(fbp)	1.23836	40320		2335(fbp)	-0.562911	1.64522
B2662(srpI)	0.0817261	43920		B2662(srpI)	-0.562016	0.695859
B2630(srpM)	0.0489367	55440		B2630(srpM)	-0.561895	-0.0782712
2431	0.27255	29520		2431	-0.561133	2.11478
2325	0.289955	75600		2325	-0.560998	-0.0813771
692	0.120983	78480		692	-0.560937	1.22568
1888	0.137051	61920		1888	-0.560814	-0.115883
0095(rpaA)	0.338435	59040		0095(rpaA)	-0.560769	0.106137
2357	0.105867	13680		2357	-0.560689	0.1952
318	0.352114	12240		318	-0.560664	-0.0192056
1576	0.140231	79200		1576	-0.559393	2.86944
1140	0.0566769	56160		1140	-0.559359	-0.795428
789	0.269263	19440		789	-0.559295	0.144913
1707(ftn6)	0.286203	85680		1707(ftn6)	-0.558346	-0.116784
1675	0.0525307	28800		1675	-0.558227	1.09306
666	0.108274	3600		666	-0.558071	0.334072
2385	0.802581	38880		2385	-0.557374	3.36846
0592(pfkA)	0.177887	29520		0592(pfkA)	-0.557198	0.124729
1183	0.0802076	41760		1183	-0.557148	0.0685358
2032(norA)	0.20817	11520		2032(norA)	-0.556175	-0.720271
B2639	0.0653489	41040		B2639	-0.556096	1.9869
734	0.169367	56880		734	-0.555994	0.577661
2461	1.20792	42480		2461	-0.554295	1.66617
B2621(srpB)	0.066674	23760		B2621(srpB)	-0.554274	-0.621688
1569	0.570519	31680		1569	-0.55388	1.44558
0847(pilT)	0.453482	20880		0847(pilT)	-0.55264	-0.364957
1751	0.150555	2880		1751	-0.552579	0.763469
1845	0.321024	40320		1845	-0.551853	2.64911
493	0.533799	43200		493	-0.551759	1.38612
1032	0.455618	52560		1032	-0.551648	-1.18423
1341	0.265655	16560		1341	-0.551316	0.0040584
63	0.103024	56160		63	-0.551304	-0.0849349
0855(pixG)	1.09853	720		0855(pixG)	-0.550841	0.447851
2068	0.121238	25200		2068	-0.549738	0.84221
1040	0.548162	46800		1040	-0.549428	3.72049
1767(cydA)	0.136906	5760		1767(cydA)	-0.549313	0.0418053
701	0.106921	56880		701	-0.549311	0.355049
460	0.0796394	0		460	-0.549244	0.400492
2169	0.182764	86400		2169	-0.549218	1.41232
770	0.454068	34560		770	-0.549082	3.08771
2445(sphX)	0.233921	36000		2445(sphX)	-0.549033	-0.0268429
146	0.149844	86400		146	-0.549018	0.97876
1718(glcE)	0.21019	84960		1718(glcE)	-0.548933	0.112795
1906	0.281468	0		1906	-0.548283	-0.356308
1717(glcF)	0.125804	82080		1717(glcF)	-0.548184	-0.232689
1153(digE)	0.0945632	61920		1153(digE)	-0.547666	0.427459
1290(smtA)	0.479312	46800		1290(smtA)	-0.547544	2.34841
1074	0.250973	46800		1074	-0.54698	0.967533
621	0.0812103	77040		621	-0.546953	1.10376
0355(rbfA)	0.213063	47520		0355(rbfA)	-0.546277	0.807435
1691	0.0873996	23760		1691	-0.546225	-0.240785
1931	0.0902568	54720		1931	-0.545424	0.817932
120	0.3283	52560		120	-0.545325	-0.141402
234	0.0599722	28080		234	-0.545216	0.69849
1684(cysR)	0.121149	57600		1684(cysR)	-0.545189	-0.0863694
2329	0.155106	48960		2329	-0.544654	-0.0111989
1753	0.104823	58320		1753	-0.544341	-0.334457
1305	0.0861811	31680		1305	-0.543509	0.302948
1227(radC)	0.668982	41040		1227(radC)	-0.54324	3.83895
567	0.14271	47520		567	-0.54307	0.859626
0842(gor)	0.0555394	23760		0842(gor)	-0.542519	-1.42072
1492	0.241281	86400		1492	-0.542434	-0.927285
B2634	0.241152	25920		B2634	-0.542264	0.272387
1006	0.327229	8640		1006	-0.542058	-0.539763
1028	0.145158	18720		1028	-0.541881	-0.516022
905	1.69012	5760		905	-0.541802	2.85686
2347	0.0426055	57600		2347	-0.541625	0.558928
2100(rfbB)	0.226736	2880		2100(rfbB)	-0.541447	-0.718989
1418(ccmJ)	0.0882379	65520		1418(ccmJ)	-0.54133	-0.184471
530	0.0986239	10080		530	-0.540035	0.998212
2178	0.305566	6480		2178	-0.539692	0.226725
2008	0.114598	76320		2008	-0.539624	-0.262345
2002	0.327264	36720		2002	-0.538083	0.988502
B2629(srpKLM)	0.068491	54000		B2629(srpKLM)	-0.537999	0.00447302
0424(psbAI)	0.17701	78480		0424(psbAI)	-0.537499	0.127232
1371(corA)	0.260453	25920		1371(corA)	-0.537372	1.41246
480	0.290771	25200		480	-0.536901	1.48738
1685(cysW)	0.121461	33120		1685(cysW)	-0.536376	-0.676987
667	0.192821	46800		667	-0.536351	0.912761
617	0.143761	42480		617	-0.536021	1.12708
0811(nha1)	0.147058	77760		0811(nha1)	-0.534553	-0.530216
1155	0.0374919	16560		1155	-0.534356	-0.0731095
1172(lnt)	0.118769	61920		1172(lnt)	-0.53372	0.826113
2195(cya2)	0.110867	35280		2195(cya2)	-0.53351	1.37642
36	0.0687804	66960		36	-0.532971	0.801615
389	0.131268	86400		389	-0.532332	-0.0670247
0413(ndhL)	0.169321	72720		0413(ndhL)	-0.531598	-0.0355469
B2640	0.0949534	59760		B2640	-0.530353	-0.0879626
0201(ccoO)	0.425666	38880		0201(ccoO)	-0.529968	0.931621
648	0.683833	45360		648	-0.529746	2.40387
820	0.0703434	51120		820	-0.529584	-0.333138
470	0.0971789	26640		470	-0.529554	0.652962
B2631	0.152423	29520		B2631	-0.528976	#VALUE!
45	0.19557	41760		45	-0.528605	1.06495
2374	0.152276	48960		2374	-0.528604	-0.462902
2170(fur2)	0.143547	43200		2170(fur2)	-0.528456	-0.447505
1461(irpB)	0.602755	75600		1461(irpB)	-0.527044	0.552495
1540(isiC)	0.839473	84240		1540(isiC)	-0.526539	0.146503
620	0.102824	34560		620	-0.526508	1.1326
208(pilF)	0.116805	63360		208(pilF)	-0.52639	0.118174
1324	0.0934052	61200		1324	-0.526375	1.08716
B2635	0.0949385	83520		B2635	-0.525913	-0.333848
745	0.149552	20160		745	-0.525633	0.61213
B2664(srpG)	0.0868255	84960		B2664(srpG)	-0.525546	0.278088
1643	0.115947	36720		1643	-0.524532	1.31993
540	0.209097	61920		540	-0.524428	0.402252
1463(somB)	0.519192	86400		1463(somB)	-0.524346	-0.0921066
1562(draG)	0.190341	43200		1562(draG)	-0.524124	-0.30473
497	0.202311	55440		497	-0.524068	0.805781
1430	0.130887	64800		1430	-0.52377	1.73774
780	0.158148	46800		780	-0.523765	2.65086
0965(amt1)	0.171085	11520		0965(amt1)	-0.523742	-0.39607
1358	0.190329	48240		1358	-0.523394	0.559691
1885	0.188082	16560		1885	-0.522526	-1.76106
1892	0.0985431	9360		1892	-0.522073	-0.154071
B2632	0.792032	43920		B2632	-0.521847	-0.0601592
1079(recG)	0.198922	50400		1079(recG)	-0.521619	0.892654
733	0.0364607	41760		733	-0.521109	0.900229
952	0.262137	29520		952	-0.520957	1.13746
2023	0.18819	54720		2023	-0.520923	-0.562733
1947	0.0991819	80640		1947	-0.520436	0.582351
786	0.248475	77760		786	-0.520308	-1.3388
1835	0.126568	51120		1835	-0.519816	-0.472658
37	0.172841	2880		37	-0.519731	-0.33503
1723	0.0735227	48960		1723	-0.519368	0.200651
103	0.0804855	6480		103	-0.518614	0.704498
1669(kdpB)	0.709407	37440		1669(kdpB)	-0.517914	0.960454
907	0.296626	0		907	-0.517883	1.17564
1295	0.399648	44640		1295	-0.517672	1.11286
1702	0.185784	0		1702	-0.51743	0.762418
1448(nadA)	0.126283	58320		1448(nadA)	-0.517424	0.251653
1857(mmsB)	0.0767956	19440		1857(mmsB)	-0.516895	-0.379727
1549(umuD)	0.123019	5760		1549(umuD)	-0.516778	0.799876
117	0.0951367	720		117	-0.516677	0.917676
1640	0.0615777	720		1640	-0.516484	0.327203
688	0.203001	32400		688	-0.516411	1.22692
2296(glnA)	0.110844	48960		2296(glnA)	-0.516357	0.606044
0261(rimI)	0.0608489	42480		0261(rimI)	-0.515914	0.150201
2459	0.372183	0		2459	-0.5158	-0.66918
0877(rps12)	0.131753	66960		0877(rps12)	-0.51489	-0.0834135
1469	0.125584	56880		1469	-0.514739	0.148105
2294	0.0604486	23040		2294	-0.514546	-0.199158
712	0.126468	8640		712	-0.514484	0.638196
131	0.0613815	26640		131	-0.513638	0.386485
0623(trxB)	0.147648	7920		0623(trxB)	-0.51328	-0.0905428
812	0.175964	23040		812	-0.512432	0.457499
B2650	0.2337	72000		B2650	-0.511962	0.604334
686	0.433663	30240		686	-0.511475	1.69468
1988	0.316663	85680		1988	-0.511411	-0.705698
1525(typA)	0.194101	81360		1525(typA)	-0.511314	-0.818574
2003	0.143981	48240		2003	-0.511168	0.227176
1834	0.307554	84240		1834	-0.511084	-0.83142
545	0.166666	85680		545	-0.511049	-0.702078
0679(rbp1)	0.225946	41040		0679(rbp1)	-0.510794	0.410692
1811	0.2815	0		1811	-0.510544	1.08489
548	0.172663	19440		548	-0.510439	0.21678
0563(uvrB)	0.0863645	12960		0563(uvrB)	-0.50958	0.196233
2124(bcp)	0.112698	44640		2124(bcp)	-0.509566	-0.468985
2474	0.117055	77040		2474	-0.508645	0.135477
85	0.43462	41760		85	-0.50851	1.54472
1187	0.10002	12240		1187	-0.508502	-0.502471
740	0.102566	21600		740	-0.508388	0.270981
0471(lacG)	0.204806	3600		0471(lacG)	-0.508327	-0.261526
466	0.584359	0		466	-0.508325	-0.27399
2536	0.108875	80640		2536	-0.507908	0.0110578
1202	0.288658	0		1202	-0.507855	-1.26934
1971(ama)	0.157675	86400		1971(ama)	-0.506984	0.350673
1149(rfbB)	0.279186	10080		1149(rfbB)	-0.506904	-0.575482
738	0.102003	23760		738	-0.506882	0.578584
1354	0.64956	41760		1354	-0.506794	1.5489
B2659(septT2)	0.0459715	26640		B2659(septT2)	-0.50674	-0.696864
1925	0.144413	50400		1925	-0.506562	-0.332166
0173(cysQ)	0.165602	74160		0173(cysQ)	-0.506394	-1.71803
1839	0.105422	57600		1839	-0.50634	1.55617
2024	0.0731022	28080		2024	-0.506287	-0.676987
0690(clpS)	0.186924	77040		0690(clpS)	-0.505734	0.129451
2295	0.100451	69120		2295	-0.505125	-0.543264
2254	0.835364	46800		2254	-0.505047	4.49372
771	0.154069	0		771	-0.504659	0.384069
1711	0.14646	6480		1711	-0.504593	-0.335933
1916(sppA)	0.223886	5760		1916(sppA)	-0.504123	-0.338238
721	0.0499961	23760		721	-0.504115	0.552495
1095	0.603097	41760		1095	-0.503712	2.68887
1141	0.297461	16560		1141	-0.503611	0.581446
955	0.0641976	18000		955	-0.503418	0.0802838
1156	0.93119	39600		1156	-0.502868	1.28573
1868	0.0460284	19440		1868	-0.502864	-2.18447
2401(hspA)	0.135333	33120		2401(hspA)	-0.502806	1.70949
2192	0.452025	46080		2192	-0.502769	2.15294
1024	0.0493559	38160		1024	-0.502509	0.552495
157	0.657112	36720		157	-0.502288	1.18944
1093(anmK)	0.157228	54720		1093(anmK)	-0.501734	-0.161348
508	0.269868	79200		508	-0.50146	-1.56776
2369(acrF)	0.157617	5040		2369(acrF)	-0.501453	0.623374
B2622(srpC)	0.0634993	84960		B2622(srpC)	-0.501441	-0.212216
1282(moaA)	0.0707892	57600		1282(moaA)	-0.501361	0.448784
2130	0.113047	20880		2130	-0.501271	0.761082
pANS_2(orfA)	0.0835975	75600		pANS_2(orfA)	-0.500986	2.5525
457	0.171285	56160		457	-0.500908	0.134643
2119	0.126797	15120		2119	-0.50033	-0.815218
0239(petJ)	0.164172	1440		0239(petJ)	-0.500252	-0.74061
1987(rpaC)	0.714178	38880		1987(rpaC)	-0.500033	2.98501
1376	0.413837	16560		1376	-0.499657	0.270188
1948	0.0736358	15840		1948	-0.499573	-0.25486
2583	0.179251	74880		2583	-0.499382	0.540999
2082(fus)	1.27429	41760		2082(fus)	-0.499122	3.22266
2368	0.210335	66240		2368	-0.499094	0.500222
213	0.270616	42480		213	-0.498522	2.26299
803	0.0336294	33840		803	-0.498431	0.874423
806	0.100092	26640		806	-0.498208	-0.0929321
495	0.0666408	11520		495	-0.49813	0.962841
349	0.126095	42480		349	-0.49783	1.15628
1690	0.0862582	64080		1690	-0.497531	0.315456
0338(petF)	0.126836	0		0338(petF)	-0.497498	-1.35489
1720	0.111335	5760		1720	-0.497147	0.186978
1089(clpB)	0.0986403	30240		1089(clpB)	-0.496513	0.402397
1147	0.0576543	46080		1147	-0.495623	1.27686
1258	0.0562264	66240		1258	-0.49554	-0.585009
1768	0.470612	46080		1768	-0.495425	1.24234
5	0.385393	43920		5	-0.49534	0.497895
25	0.106565	73440		25	-0.495133	0.87011
1918(BGluT)	0.12192	51840		1918(BGluT)	-0.494764	0.445975
1800	0.245629	83520		1800	-0.494691	0.707268
1981	0.108677	24480		1981	-0.494523	-0.325192
1938(arsB)	0.0378642	0		1938(arsB)	-0.494329	-0.380391
593	0.351406	12240		593	-0.494279	-0.090251
1650	0.0984724	51120		1650	-0.494171	-0.673944
1966	0.0682299	0		1966	-0.494086	-0.405926
763	0.10221	0		763	-0.49397	0.463958
1111	0.125215	2880		1111	-0.493876	0.298312
2543	0.158115	59040		2543	-0.493581	1.04334
1017	0.0933209	70560		1017	-0.49202	-0.0593432
2384(nifJ)	0.95547	38160		2384(nifJ)	-0.491817	3.30187
1121	0.106765	26640		1121	-0.491611	0.523604
2046(gcsH)	0.223942	42480		2046(gcsH)	-0.491591	1.10259
1730	0.125391	15840		1730	-0.491438	0.483055
0220(minD)	0.097966	76320		0220(minD)	-0.491327	0.073159
2247(mutS)	0.0812683	67680		2247(mutS)	-0.490951	-0.392138
0266(dnaJ4)	0.0797938	18000		0266(dnaJ4)	-0.490013	0.195338
1816(ltnB)	0.110532	10800		1816(ltnB)	-0.489838	0.136331
1874	0.143866	77040		1874	-0.48968	-1.29793
0252(cp12)	0.406186	51840		0252(cp12)	-0.48962	2.49881
1256(gst)	0.100522	22320		1256(gst)	-0.489323	-0.716818
0184(pit)	0.0629157	21600		0184(pit)	-0.488923	0.49203
539	0.0651916	43920		539	-0.48856	-1.79431
2535	0.331861	36720		2535	-0.488395	2.58973
1531(modA)	0.0710881	72000		1531(modA)	-0.488132	0.478494
792	0.12414	20880		792	-0.488088	0.519243
0839(merR)	0.201707	86400		0839(merR)	-0.487859	-1.97923
B2660	0.0802129	5760		B2660	-0.487544	0.868523
2447	0.298521	20160		2447	-0.486651	1.40335
0546(nha4)	0.295169	30960		0546(nha4)	-0.486543	0.613492
767	0.0786418	17280		767	-0.486263	1.37192
1574	0.826732	36000		1574	-0.486022	3.15752
2102	0.150802	2160		2102	-0.485898	-0.417131
1642	0.0804887	61920		1642	-0.485722	0.29849
2534	0.0887241	3600		2534	-0.485203	1.16276
0112(phr)	0.113114	84960		0112(phr)	-0.485151	-1.43392
0781(ppsA)	0.570498	30960		0781(ppsA)	-0.48505	4.26353
1257	0.0602338	0		1257	-0.484554	-0.42505
1393	0.222621	32400		1393	-0.483772	1.29197
2418(lrrA)	0.0838026	19440		2418(lrrA)	-0.483734	0.598299
2410	0.0703125	33840		2410	-0.483714	-0.231776
2236	0.0961865	54720		2236	-0.483495	0.242474
1886(recJ)	0.112377	44640		1886(recJ)	-0.482773	0.143959
88	0.090555	2160		88	-0.482621	0.880549
B2620(srpA)	0.0636861	54720		B2620(srpA)	-0.48249	0.348137
0669(mpg)	0.078952	3600		0669(mpg)	-0.482098	-0.439468
1248	0.132213	84240		1248	-0.481729	-1.11955
1889	0.740061	6480		1889	-0.481509	-0.25812
10	0.154758	20160		10	-0.481372	0.339321
53	0.257176	6480		53	-0.481065	0.794506
1575(malQ)	0.386274	44640		1575(malQ)	-0.480985	3.10487
913	0.0734163	77760		913	-0.480707	-0.447505
20	0.117589	36000		20	-0.480436	0.0368536
2179	0.0861065	6480		2179	-0.479994	0.623686
2532	0.0962284	54720		2532	-0.479824	0.684168
0390(chrA)	0.123274	0		0390(chrA)	-0.478744	1.88673
1482	0.187377	75600		1482	-0.478656	-1.2524
0202(ccoN)	0.473983	41040		0202(ccoN)	-0.477905	0.846643
1584	0.130859	74160		1584	-0.477617	-0.323298
B2637(parA)	0.103056	73440		B2637(parA)	-0.477108	1.13746
1571(smpX)	0.261717	36720		1571(smpX)	-0.475481	2.37741
155	0.0718784	86400		155	-0.475128	0.604962
2118	0.130942	30240		2118	-0.475103	-0.0670456
0606(aat)	0.108187	83520		0606(aat)	-0.474475	-0.410352
166	0.136453	52560		166	-0.47443	0.114968
722	0.0772752	69840		722	-0.4743	-0.152049
1565	0.251328	79920		1565	-0.473361	-0.417961
1924	0.128352	23040		1924	-0.473296	-0.066977
B2651(xerC)	0.187184	69120		B2651(xerC)	-0.47329	0.789534
1336	0.43589	36000		1336	-0.473007	0.77941
1022	0.0470714	18720		1022	-0.472854	0.956073
0600(prkE)	0.110186	68400		0600(prkE)	-0.471728	0.945234
605	0.0902785	86400		605	-0.471248	-0.252777
1077	0.0580736	12240		1077	-0.471086	0.874423
108	0.0660753	33120		108	-0.470355	0.552495
2523	0.0900211	61200		2523	-0.470246	0.128687
2147	0.0278926	28080		2147	-0.469947	0.972987
1031	0.230786	25200		1031	-0.469605	0.856276
515	0.130707	24480		515	-0.469493	-0.0256398
591	0.264812	51120		591	-0.469395	-0.151766
1869	0.234132	16560		1869	-0.469262	-0.0784315
1665	0.111404	84960		1665	-0.469159	-1.36674
B2617	0.0687627	86400		B2617	-0.469081	-1.03247
1957	0.132301	48240		1957	-0.468111	0.7708
2462(xylB)	0.050873	56160		2462(xylB)	-0.467949	-1.65232
132	0.0873531	74160		132	-0.467833	-0.329668
2047(gcvP)	0.0766395	16560		2047(gcvP)	-0.467498	0.93327
163	0.108579	28080		163	-0.467402	0.884232
1670	0.455081	38880		1670	-0.467349	1.41232
2555(hoxH)	0.778122	38880		2555(hoxH)	-0.46725	1.76977
0579(sqdX)	0.185941	74880		0579(sqdX)	-0.467064	-1.35164
2389	0.21961	40320		2389	-0.466976	1.90848
1623	0.214323	17280		1623	-0.466413	0.883701
1399	0.112308	9360		1399	-0.46605	0.984127
911	0.13697	9360		911	-0.464478	-0.687903
1133	0.116108	34560		1133	-0.464438	1.26777
2181	0.224707	28800		2181	-0.464322	1.35576
1863(hemG)	0.174999	86400		1863(hemG)	-0.463779	-0.780395
237	0.0643395	66240		237	-0.463163	-0.472451
1937(msrA)	0.190046	54000		1937(msrA)	-0.462878	0.486574
2495(natD)	0.107512	2160		2495(natD)	-0.462843	-0.564544
2388(oxdC)	1.02176	38160		2388(oxdC)	-0.462478	3.28334
948	0.164285	48960		948	-0.461814	0.98236
802	0.0728006	54720		802	-0.461718	-0.650322
1106	0.132664	72720		1106	-0.461462	-0.179016
1185	0.125571	47520		1185	-0.461125	-0.177584
2129	0.0743346	77760		2129	-0.461037	0.990116
868	0.170133	77760		868	-0.461034	-1.15063
0787(phoA)	0.137658	1440		0787(phoA)	-0.46089	0.233241
2266	0.0532286	77760		2266	-0.46028	-1.233
B2642	0.059659	86400		B2642	-0.460189	0.595564
1877	0.098864	22320		1877	-0.460139	0.114081
422	0.548684	38880		422	-0.459774	2.31358
610	0.280791	82080		610	-0.45966	-0.413822
1824	0.196013	49680		1824	-0.459628	0.767277
875	0.126439	78480		875	-0.459575	-0.327211
1060	0.0689954	51120		1060	-0.459093	-0.948858
1355	0.125822	6480		1355	-0.459073	0.987215
188	0.123099	13680		188	-0.458395	0.791007
2155	0.151396	1440		2155	-0.458213	0.114856
1400	0.131333	43920		1400	-0.457655	1.08332
1796	0.0657807	84960		1796	-0.457325	0.566709
0371(metA)	0.463864	40320		0371(metA)	-0.456868	2.4115
816	0.12671	79920		816	-0.456106	-0.795428
2097	0.0762825	51120		2097	-0.455931	0.552495
1862	0.356488	86400		1862	-0.455804	-0.631
2540(digB)	0.212834	27360		2540(digB)	-0.455559	2.26937
205	0.101136	46800		205	-0.455103	1.21017
1067	0.0715095	32400		1067	-0.455042	-0.447505
737	0.161312	18000		737	-0.45472	0.41598
2059(cdv2)	0.726955	12240		2059(cdv2)	-0.454464	-0.0744851
1280	0.181256	51840		1280	-0.454181	0.352867
1986(pqqL)	0.149862	38160		1986(pqqL)	-0.454005	1.16753
793	0.0977289	5760		793	-0.453995	0.352103
1600	0.0393659	0		1600	-0.453482	-0.105501
1475(sbtA)	0.522285	5760		1475(sbtA)	-0.453387	-1.03247
1979	0.146717	56160		1979	-0.453366	-0.499972
1545	0.105287	23040		1545	-0.452993	0.795352
1107	0.179773	7200		1107	-0.452678	1.29556
969	0.0843258	36720		969	-0.452542	-0.997339
2605	0.418757	18000		2605	-0.452158	1.07482
843	0.236758	70560		843	-0.451907	-1.44221
265	0.0900284	20160		265	-0.451725	-0.055818
1377	0.0821861	0		1377	-0.451324	1.05417
2288	0.148866	48960		2288	-0.451319	0.218665
2013	0.0761576	60480		2013	-0.450878	-0.379333
2282	0.0904098	30240		2282	-0.45062	0.702094
130	0.391644	34560		130	-0.450599	0.960792
736	0.247517	28080		736	-0.450392	0.662788
253	0.126436	82080		253	-0.450367	1.68883
2490(miaA)	0.0607012	86400		2490(miaA)	-0.45014	-0.147945
857	0.999673	2160		857	-0.44982	0.977616
1398	0.0969199	61200		1398	-0.449731	1.27142
744	0.118834	28080		744	-0.449603	0.897689
1697	0.0694277	74160		1697	-0.449405	1.75413
2241	0.16196	33840		2241	-0.449128	0.279353
741	0.0274171	44640		741	-0.448518	0.438423
B2623(srpD)	0.104083	37440		B2623(srpD)	-0.448338	-0.279905
2582(impA)	0.036476	77760		2582(impA)	-0.446762	-0.865272
1065	0.237141	55440		1065	-0.446761	1.21692
2066	0.104134	56880		2066	-0.446481	0.552495
2382(hemN)	0.0629571	38160		2382(hemN)	-0.445967	0.0950223
1165	0.094903	84960		1165	-0.445752	0.967533
44	0.243207	84240		44	-0.44556	0.100506
2435	0.174868	58320		2435	-0.445495	0.191656
936	0.104138	13680		936	-0.445477	0.15935
339	0.102671	77040		339	-0.445179	-0.760555
0830(asnC)	0.159859	61200		0830(asnC)	-0.444119	-0.464742
2562	0.0764712	6480		2562	-0.442976	-0.319349
11	0.40486	84240		11	-0.442913	-0.666711
2051	0.0826867	86400		2051	-0.442576	0.378358
0369(aoxB)	0.80644	38880		0369(aoxB)	-0.441982	2.01822
0308(chpX)	0.25036	19440		0308(chpX)	-0.441814	1.56059
1081	0.204606	49680		1081	-0.441126	-0.869884
1130	0.156903	22320		1130	-0.441048	-0.205366
2297(tal)	0.752814	37440		2297(tal)	-0.440978	2.07333
2033	0.435409	7200		2033	-0.440771	-0.383088
935	0.110487	38880		935	-0.439924	0.967533
1129	0.218891	15840		1129	-0.439778	0.261594
2264	0.133871	35280		2264	-0.439725	0.48184
283	0.0436088	54000		283	-0.439012	0.0711552
263	0.0768725	54000		263	-0.438516	0.0586231
1264(nha2)	0.100748	10800		1264(nha2)	-0.438078	-0.100092
178	0.143833	56160		178	-0.437998	0.448084
2257	0.15434	56160		2257	-0.437443	0.171328
1968	0.107938	42480		1968	-0.436303	0.209607
824	0.0462626	10800		824	-0.436216	0.212004
846	0.232393	63360		846	-0.436076	0.0579372
750	0.0763678	27360		750	-0.435973	0.421469
1034	0.127383	37440		1034	-0.435689	-1.56226
1012(sphR)	0.150623	22320		1012(sphR)	-0.435657	0.220651
972	0.17727	84960		972	-0.435616	-1.58252
1161	0.0598001	64800		1161	-0.43522	0.176986
2145	0.044091	80640		2145	-0.435206	0.014249
414	0.122541	68400		414	-0.435148	-0.323247
1206	0.0868222	37440		1206	-0.43509	0.0331209
2366	0.162446	77040		2366	-0.435072	1.52379
2425(ycf39)	0.118522	46800		2425(ycf39)	-0.433816	-2.43557
0858(pixJ1)	0.736766	0		0858(pixJ1)	-0.433092	1.09485
765	0.0750957	75600		765	-0.432987	-0.157998
675	0.0667917	50400		675	-0.432935	0.188831
57	0.128199	10080		57	-0.432024	0.724155
1657	0.034507	66240		1657	-0.431619	1.13269
1245	0.190167	84240		1245	-0.431573	0.459386
0061(rfbG)	0.122327	35280		0061(rfbG)	-0.431313	1.20569
1708(prlC)	0.0613578	83520		1708(prlC)	-0.430902	-0.463589
286	0.0976272	41040		286	-0.430736	-0.852918
255	0.210031	42480		255	-0.430625	1.5634
B2625	0.06908	36720		B2625	-0.430518	1.28946
1659	0.114	48960		1659	-0.430001	-0.384939
2489	0.0561789	51120		2489	-0.429721	-0.00209383
661	0.0845783	13680		661	-0.429597	0.58541
110	0.136406	43200		110	-0.429564	0.913182
1263	0.0714352	74160		1263	-0.429224	-0.27104
0394(cdsA)	0.287151	51120		0394(cdsA)	-0.4291	0.671372
1035	0.0986438	1440		1035	-0.42865	-0.108379
1500(prmA)	0.198523	61200		1500(prmA)	-0.428285	-0.275141
74	0.165348	63360		74	-0.427943	-0.826017
1357	0.194241	26640		1357	-0.427609	1.76463
1125	0.293887	8640		1125	-0.427146	0.580307
2519	0.203651	23760		2519	-0.427139	1.37643
2256	0.101233	46800		2256	-0.427078	-0.276886
364	0.159141	51840		364	-0.426731	-1.46661
0198(ndbC)	0.511264	40320		0198(ndbC)	-0.426303	0.991836
1682(cysT)	0.092525	64800		1682(cysT)	-0.425924	-1.32482
1568	0.440056	86400		1568	-0.425565	1.22343
2551(hypF)	0.271336	41040		2551(hypF)	-0.425424	1.62369
1843	0.105317	39600		1843	-0.424625	-0.605653
54	0.0820753	58320		54	-0.424106	1.17242
1388(ecaA)	0.0705293	61920		1388(ecaA)	-0.423914	0.173983
136	0.0726562	27360		136	-0.423878	0.58777
1630(cytA)	0.340412	12240		1630(cytA)	-0.423597	-0.235459
2000(mrcB)	0.185073	81360		2000(mrcB)	-0.421893	-0.356199
313	0.194713	77040		313	-0.421535	-0.180859
0848(uvrA)	0.255882	86400		0848(uvrA)	-0.420768	-1.10211
1807(mutT)	0.072245	60480		1807(mutT)	-0.420408	0.328989
1564	0.0828312	51840		1564	-0.418815	-0.906937
415	0.165256	0		415	-0.41777	1.79298
1339	0.393381	0		1339	-0.4175	-0.45371
1972	0.192472	79920		1972	-0.417207	-0.930588
1903	0.171836	7920		1903	-0.416512	-0.22204
B2626(parB)	0.315441	77760		B2626(parB)	-0.416227	2.13746
0588(purT)	0.0741091	83520		0588(purT)	-0.416088	-1.5042
966	0.10209	48960		966	-0.415425	0.589648
2193	0.0640473	54000		2193	-0.415125	0.938774
0973(ugd)	0.0602032	33120		0973(ugd)	-0.414388	0.586442
1385	0.0721779	65520		1385	-0.413414	0.974728
250	0.116625	51840		250	-0.413388	-0.396879
230	0.269999	12240		230	-0.413117	1.99673
1166	0.101223	50400		1166	-0.412935	1.87948
87	0.152418	53280		87	-0.411187	0.89831
1817(ltnA)	0.374875	10800		1817(ltnA)	-0.410868	-0.129969
1612(pntA)	1.56393	41040		1612(pntA)	-0.410674	2.52735
491	0.462354	49680		491	-0.410464	1.82043
452	0.199639	25920		452	-0.409598	0.791798
659	0.107101	7200		659	-0.408822	0.417294
0707(cad)	0.0427076	72000		0707(cad)	-0.408518	0.903569
2499	0.525905	31680		2499	-0.407466	2.27243
1566(ppk)	0.206842	63360		1566(ppk)	-0.406784	-0.503941
749	0.0953586	42480		749	-0.406742	0.126756
727	0.0640687	33120		727	-0.406726	-0.21304
2101(rfbA)	0.131724	2160		2101(rfbA)	-0.405337	-0.549385
2242	0.101821	13680		2242	-0.405042	0.689999
1168(cpmA)	0.0729823	78480		1168(cpmA)	-0.404716	-0.247735
747	0.106281	61200		747	-0.404564	0.122665
296	0.156697	78480		296	-0.404338	-0.321287
1616	0.36694	83520		1616	-0.403841	-0.308716
1199	0.0512271	63360		1199	-0.403387	0.236021
68	0.281238	86400		68	-0.403115	0.058386
1975	0.183065	35280		1975	-0.403069	1.21858
2250(recF)	0.0899554	79920		2250(recF)	-0.402287	-0.187861
1477	0.112312	59040		1477	-0.402249	-1.27135
2563	0.129934	20160		2563	-0.40142	0.720845
1666	0.137724	84240		1666	-0.401216	1.09197
2372	0.0643539	86400		2372	-0.400569	0.505845
585	0.408224	720		585	-0.400251	0.573271
2191	0.0527874	0		2191	-0.400095	0.0257471
1890	0.349705	86400		1890	-0.399973	1.56191
391	0.634076	36720		391	-0.399658	1.98041
0368(xseA)	0.0805988	61200		0368(xseA)	-0.399541	0.219596
1411	0.397249	34560		1411	-0.398371	1.69703
1878	0.0600329	63360		1878	-0.397576	0.0240274
838	0.146307	12240		838	-0.396244	-0.990032
2577(murQ)	0.125095	48240		2577(murQ)	-0.396236	0.21546
2478(psb28-2)	0.152493	33120		2478(psb28-2)	-0.396218	1.79114
2060(ylmE)	0.142805	4320		2060(ylmE)	-0.396169	-0.524712
2512	0.136825	70560		2512	-0.396162	-0.464806
575	0.163237	77040		575	-0.396063	0.0548596
0909(ycf57)	0.0627144	73440		0909(ycf57)	-0.395979	0.234449
2054	0.171609	0		2054	-0.395743	-0.490076
0510(serB)	0.103142	77760		0510(serB)	-0.395461	-1.04823
756	0.466459	35280		756	-0.395325	1.03899
2553(hypA)	0.389941	39600		2553(hypA)	-0.39528	2.74565
665	0.124839	720		665	-0.394989	-0.134777
2599	0.0986347	77760		2599	-0.394391	1.04024
0267(gidB)	0.301637	31680		0267(gidB)	-0.393799	3.5027
2402	0.102254	29520		2402	-0.3932	0.256024
1214(gpx1)	0.127957	51120		1214(gpx1)	-0.392863	-0.700047
1159	0.0391482	31680		1159	-0.392288	-0.0324675
860	0.451498	720		860	-0.392084	1.03489
0922(gltX)	0.0634074	28080		0922(gltX)	-0.391932	-0.549867
196	0.108503	82080		196	-0.391053	-1.09792
2079(ackA)	0.537709	40320		2079(ackA)	-0.391039	2.84558
2387	0.669756	39600		2387	-0.391033	3.04571
590	0.253634	46800		590	-0.390832	0.459608
0366(ltnT)	0.0478371	68400		0366(ltnT)	-0.390719	0.369765
1316(mntC)	0.0975155	66240		1316(mntC)	-0.39061	-0.507805
437	0.195412	12240		437	-0.390475	0.0586804
757	0.210719	70560		757	-0.390165	0.389359
1943(ftn2)	0.178265	9360		1943(ftn2)	-0.389982	-0.432927
1478(cytM)	0.125837	43200		1478(cytM)	-0.389516	-0.646814
1409(futA2)	0.270151	24480		1409(futA2)	-0.389186	0.597041
1654	0.506384	36720		1654	-0.388691	3.207
1152	0.293422	15840		1152	-0.388545	0.182671
501	0.0855091	45360		501	-0.387839	0.780764
B2645	0.464097	0		B2645	-0.38682	0.41088
1806(prxQ-A2)	0.094179	74160		1806(prxQ-A2)	-0.386463	0.137458
177	0.127633	45360		177	-0.386347	0.552495
0089(clcD)	0.186623	80640		0089(clcD)	-0.386015	-0.844438
1627	0.142853	75600		1627	-0.385869	0.817977
1542(isiA)	0.794374	25920		1542(isiA)	-0.385865	0.319556
2365(prfC)	0.16381	83520		2365(prfC)	-0.385553	-0.119656
2527	0.0932877	39600		2527	-0.385545	0.622573
150	0.19453	81360		150	-0.385249	-0.316921
0392(mltA)	0.146517	17280		0392(mltA)	-0.384769	0.101324
581	0.559577	40320		581	-0.383457	1.28491
1865(ppnK)	0.4289	47520		1865(ppnK)	-0.383368	1.66797
1681(sbpA)	0.151154	54000		1681(sbpA)	-0.382998	-0.764894
543	0.0892967	38880		543	-0.382638	1.01027
1215	0.109499	15120		1215	-0.382304	-1.3195
1939(gap3)	0.0959674	33120		1939(gap3)	-0.382063	0.967533
1699	0.0662558	22320		1699	-0.38173	0.0951918
1495	0.0952972	41760		1495	-0.381479	-0.00599527
2593	0.338284	7920		2593	-0.381411	0.550359
2392	0.191554	77040		2392	-0.381351	0.262233
1895	0.280776	16560		1895	-0.38016	0.0956543
2601(ctaA)	0.326134	33840		2601(ctaA)	-0.379995	2.68495
601	0.114875	66240		601	-0.379676	-1.32197
748	0.115473	53280		748	-0.378924	0.119487
1518(pcrA)	0.0757085	72000		1518(pcrA)	-0.378681	0.115008
133	0.0471923	54000		133	-0.378543	0.637643
1677	0.188518	46080		1677	-0.377736	0.915803
2600(ctaB)	0.260653	33840		2600(ctaB)	-0.377642	2.74648
24	0.200865	62640		24	-0.377595	-0.349441
1318(mntB)	0.0933313	32400		1318(mntB)	-0.377469	-1.04742
2116	0.0642248	2160		2116	-0.377128	-0.226037
582	0.0592343	58320		582	-0.377004	-0.715994
2466	0.106533	49680		2466	-0.376948	0.358891
1581	0.0665874	7920		1581	-0.376912	0.601907
0892(cofG)	0.110597	43200		0892(cofG)	-0.376767	-0.168123
1653(gldA)	0.473669	42480		1653(gldA)	-0.376118	2.45721
1689(rhdA)	0.110617	71280		1689(rhdA)	-0.376073	-1.64914
1750(ycf35)	0.100273	43920		1750(ycf35)	-0.37596	0.419454
1243	0.144909	17280		1243	-0.375295	-0.243146
1059	0.244772	48960		1059	-0.374954	0.382885
1045	0.102739	44640		1045	-0.374895	0.2056
1810(dfa3)	0.101033	2880		1810(dfa3)	-0.374812	0.200389
1960	0.757401	41760		1960	-0.374705	0.755044
2134(amiA)	0.184818	4320		2134(amiA)	-0.374536	-0.374132
1252	0.110655	21600		1252	-0.374184	-0.157112
0975(mraW)	0.101998	33120		0975(mraW)	-0.373888	-0.97802
1596(acdS)	0.201486	10080		1596(acdS)	-0.373478	-0.841903
498	0.302903	32400		498	-0.372618	2.91339
1169	0.0349376	79920		1169	-0.372417	-0.562087
77	0.131373	81360		77	-0.371977	-1.10842
2168(pcrA)	0.222921	7200		2168(pcrA)	-0.371133	-0.38307
2416(srrA)	0.128328	84960		2416(srrA)	-0.370692	-2.18447
2518(glgA)	0.119468	15120		2518(glgA)	-0.370537	-0.62922
2587	0.0810262	39600		2587	-0.369852	-0.281495
729	0.085089	65520		729	-0.368991	0.872792
1992(eIF2BA)	0.157265	71280		1992(eIF2BA)	-0.368945	-0.13765
1419(chlL)	0.610272	46080		1419(chlL)	-0.368665	1.94876
1337	0.301251	41040		1337	-0.368094	0.126569
1402	0.60972	39600		1402	-0.367604	1.50351
908	0.440143	3600		908	-0.367491	-0.208894
2165	0.0835183	84240		2165	-0.367205	0.350187
1729(kdpD)	0.115504	86400		1729(kdpD)	-0.367194	1.05185
2050	0.169507	63360		2050	-0.366905	0.302299
B2656	0.0782116	37440		B2656	-0.366159	2.97876
0559(hslO)	0.0779364	64080		0559(hslO)	-0.365736	-0.00140952
2105(cynD)	0.29694	81360		2105(cynD)	-0.365394	-3.03703
2424	0.418554	39600		2424	-0.36504	1.50701
622	0.0741147	38160		622	-0.364637	0.300418
B2657	0.0559765	77040		B2657	-0.364554	#VALUE!
1055(cpcF)	0.127427	45360		1055(cpcF)	-0.364469	-0.781711
2125	0.176667	54720		2125	-0.36404	0.877923
1137(ycf23)	0.132882	33840		1137(ycf23)	-0.364017	-0.649486
1882(psbU)	0.664704	0		1882(psbU)	-0.363358	-0.551176
1091	0.36229	9360		1091	-0.363049	1.57064
B2658	0.0644738	2880		B2658	-0.362944	0.815529
412	0.134965	38880		412	-0.362502	-0.395697
1766(cydB)	0.153257	69120		1766(cydB)	-0.362105	0.215899
2556(hoxY)	0.835535	41040		2556(hoxY)	-0.362059	1.7705
123	0.0382748	60480		123	-0.361813	-0.810075
1652	0.0539999	21600		1652	-0.361702	-0.0702695
993	0.16411	85680		993	-0.36055	-0.324099
596	0.0542253	34560		596	-0.360468	0.0319644
481	0.336083	24480		481	-0.360467	0.386328
615	0.13318	83520		615	-0.360399	-1.92199
235	0.250435	21600		235	-0.360213	-0.492223
2159	0.137432	82080		2159	-0.360206	-1.20977
1360	0.199311	21600		1360	-0.359993	-0.705303
0023(cax)	0.450787	13680		0023(cax)	-0.359818	-0.0643816
1005	0.131331	79920		1005	-0.359588	-0.769433
B2663(srpH)	0.0468557	36720		B2663(srpH)	-0.359576	0.469039
0375(ymxG)	0.203664	6480		0375(ymxG)	-0.359168	0.556968
303	0.0974196	0		303	-0.358758	-0.21304
2334(zwf)	1.23957	39600		2334(zwf)	-0.357822	1.50786
2096	0.213778	27360		2096	-0.357168	2.92008
1589(pmbA)	0.135319	74160		1589(pmbA)	-0.356553	-0.312855
0951(nadC)	0.100027	76320		0951(nadC)	-0.355513	-0.382052
899	0.0645667	69840		899	-0.355444	-0.591341
1329	0.173372	72720		1329	-0.3545	-0.721358
2078(pgam)	0.34855	43920		2078(pgam)	-0.353819	2.61576
2558(nifS)	0.0747183	42480		2558(nifS)	-0.353471	1.20617
1713(mocD)	0.20577	56160		1713(mocD)	-0.35338	-1.54789
2440(pnp)	0.272722	38880		2440(pnp)	-0.352955	0.841085
1780(mutL)	0.120576	16560		1780(mutL)	-0.352775	0.60799
0370(metY)	0.72824	41040		0370(metY)	-0.352279	2.41942
1364	0.204697	74160		1364	-0.352247	-0.272418
1502	0.0927562	41760		1502	-0.352162	-0.512356
1809(dfa1)	0.175077	5760		1809(dfa1)	-0.351474	0.189145
872	0.0485245	29520		872	-0.351438	0.137458
1911(zam)	0.0602888	56160		1911(zam)	-0.349555	-0.134425
2566(ppiB)	0.206637	51120		2566(ppiB)	-0.349031	0.165586
425	0.310696	79200		425	-0.348878	-0.671262
558	0.129837	63360		558	-0.348249	0.235218
2276	0.171169	16560		2276	-0.348245	0.293108
362	0.213993	15120		362	-0.348202	-1.33376
1349	0.167193	82800		1349	-0.347835	-0.147945
2465	0.221301	15840		2465	-0.347295	0.792226
1591(nbp1)	0.0885459	64800		1591(nbp1)	-0.346589	-0.412414
2261	0.06045	54000		2261	-0.346148	0.188488
2481	0.222005	53280		2481	-0.345831	0.355029
691	0.0744501	23760		691	-0.34562	0.497
1413	0.100628	60480		1413	-0.345515	0.198858
52	0.152783	59760		52	-0.345137	0.414723
1696	0.354425	45360		1696	-0.344575	1.73497
2502	0.193238	86400		2502	-0.343755	0.427271
0428(leuA)	0.136617	38880		0428(leuA)	-0.343614	0.610728
566	0.133866	81360		566	-0.342907	0.0119266
2613(cbbZp)	0.313717	41760		2613(cbbZp)	-0.342604	1.10862
1029(ilvE)	0.265029	720		1029(ilvE)	-0.342429	-1.11316
607	0.111281	78480		607	-0.342406	2.01608
1592	0.0977604	33840		1592	-0.341981	-0.440552
981	0.147291	18720		981	-0.340772	-0.422948
1228	0.187389	64800		1228	-0.340688	-0.347969
1610(pntB)	0.945906	41040		1610(pntB)	-0.340653	2.41233
0039(gnd)	1.04305	39600		0039(gnd)	-0.34049	2.09819
0209(maf)	0.104466	56880		0209(maf)	-0.340242	-0.312855
359	0.218444	82800		359	-0.339871	0.13632
823	0.0880894	25920		823	-0.339719	0.335602
229	0.184227	12960		229	-0.338933	0.282797
1881(nadB)	0.118302	12960		1881(nadB)	-0.338122	-0.751691
1394	0.0134787	5040		1394	-0.338082	0.64885
1296	0.113281	55440		1296	-0.337921	-0.153058
2448(hflX)	0.134502	3600		2448(hflX)	-0.337057	1.58801
1722(sbpA)	0.0711874	84240		1722(sbpA)	-0.336563	0.137458
2585	0.122718	5040		2585	-0.336223	0.0379218
1444	0.119958	51120		1444	-0.335362	-0.793507
67	0.163949	86400		67	-0.335352	-0.362763
2076(rsgA)	0.05353	22320		2076(rsgA)	-0.335311	0.0877045
2088	0.211386	54000		2088	-0.335305	-0.879456
1866	0.112177	83520		1866	-0.33481	-1.2589
0882(lon)	0.0763444	63360		0882(lon)	-0.334661	-0.835084
628	0.078877	13680		628	-0.334328	-0.581705
1969	0.265537	81360		1969	-0.33343	-1.03382
2386(hypD)	0.43564	41760		2386(hypD)	-0.332756	2.96251
1464(somA)	0.581531	83520		1464(somA)	-0.332576	-1.38323
1765	0.101357	19440		1765	-0.331839	0.523544
1322(psaE)	0.224041	36000		1322(psaE)	-0.331536	0.466283
0343(psb27)	0.199211	68400		0343(psb27)	-0.331446	0.0974154
1555	0.171331	81360		1555	-0.33135	-0.0863876
2157	0.124703	77760		2157	-0.331118	1.13746
2185	0.594685	36000		2185	-0.330975	2.1129
1587	0.390795	23040		1587	-0.330594	2.046
2039	0.0841498	84960		2039	-0.330381	-0.251781
1632	0.102948	79920		1632	-0.329722	-0.584721
2243(proA)	0.158329	12240		2243(proA)	-0.329608	0.817873
1985	0.0959604	0		1985	-0.329512	1.0016
1297	0.116356	62640		1297	-0.32951	-0.425244
1514	0.221379	79200		1514	-0.329305	-0.723836
1539	0.721049	4320		1539	-0.329255	1.20457
0578(sqdB)	0.341694	75600		0578(sqdB)	-0.328994	-0.813889
647	0.638116	41040		647	-0.328872	2.42931
2279(amtB)	0.516749	48240		2279(amtB)	-0.328634	-0.978715
1536(gat)	0.0780043	42480		1536(gat)	-0.328578	0.56932
768	0.588971	33840		768	-0.327881	3.93452
1110	0.236532	37440		1110	-0.327791	0.754829
671	0.153252	41760		671	-0.327357	1.12411
1728	0.201245	29520		1728	-0.325807	0.773094
1335	0.0461409	5760		1335	-0.325747	-0.245316
2552(hypB)	0.332951	35280		2552(hypB)	-0.325479	2.28576
2167	0.067752	56160		2167	-0.324919	0.915065
1503(ylmH)	0.0921686	85680		1503(ylmH)	-0.324553	-0.269623
418	0.439259	61200		418	-0.32446	3.75666
652	0.122806	7920		652	-0.323145	0.136792
0171(cysM)	0.164964	77040		0171(cysM)	-0.321118	-0.901802
1119	0.0837202	23040		1119	-0.319533	0.147239
1226	0.171154	51840		1226	-0.319415	0.500617
746	0.104969	38160		746	-0.318244	0.690692
200	0.59787	36000		200	-0.317513	1.08831
1553	0.130553	720		1553	-0.317023	-0.105948
0185(ggt)	0.0611511	20160		0185(ggt)	-0.315754	-0.358238
901	0.305713	82800		901	-0.314841	-1.60738
2	0.30113	53280		2	-0.314684	0.32555
2298(ruvA)	0.124918	41040		2298(ruvA)	-0.314664	-0.692127
1813(htpG)	0.217769	75600		1813(htpG)	-0.314554	-2.3729
199	0.353413	38160		199	-0.313939	0.900268
0241(rumA)	0.104962	61920		0241(rumA)	-0.313529	0.263753
2533	0.0900746	43200		2533	-0.313415	0.847951
0638(gloA)	0.132791	72720		0638(gloA)	-0.309964	0.638071
1698	0.0996773	39600		1698	-0.309701	1.09924
1039	0.237882	86400		1039	-0.309467	-1.91239
834	2.57285	40320		834	-0.308555	5.96185
346	0.105037	82800		346	-0.308431	0.378165
0276(glcD)	0.0852108	64800		0276(glcD)	-0.307891	0.876767
1680(cysA)	0.216717	0		1680(cysA)	-0.307371	-0.405557
1977(ndhF1)	0.0898746	32400		1977(ndhF1)	-0.306143	-0.529865
1483	0.138082	19440		1483	-0.30506	-1.35731
0279(hoxF)	0.504462	43200		0279(hoxF)	-0.304665	2.1431
784	0.171788	41760		784	-0.303734	0.820883
1762	0.193551	30240		1762	-0.303577	-0.133676
1171	0.0952195	5040		1171	-0.303502	-0.31963
0678(rnd)	0.151499	5760		0678(rnd)	-0.302773	-0.420788
544	0.308052	84960		544	-0.301113	-1.05585
2172	0.357919	2160		2172	-0.29969	1.81123
0106(nadD)	0.0664932	51840		0106(nadD)	-0.298662	0.380028
0624(ldpA)	0.0336446	23760		0624(ldpA)	-0.297793	1.13087
1605	0.148868	41040		1605	-0.297771	0.289461
1216(kaiC)	0.889277	41040		1216(kaiC)	-0.297162	-0.852605
2598	0.102327	7200		2598	-0.297108	0.593718
2351	0.0607761	2160		2351	-0.296886	-0.525846
0445(oppC)	0.0886277	53280		0445(oppC)	-0.296163	-0.28078
1023	0.0839886	27360		1023	-0.295957	1.20604
1320	0.0471557	23040		1320	-0.295588	1.2613
2042	0.0526485	34560		2042	-0.294833	-1.51228
1145	0.154345	61200		1145	-0.294203	0.000879778
0058(rfbC)	0.0846324	28080		0058(rfbC)	-0.292124	1.16204
964	0.229548	0		964	-0.292095	-0.188883
2505	0.0724813	50400		2505	-0.291783	0.224441
2132(manB)	0.290178	5760		2132(manB)	-0.29158	-0.178839
1747	0.0689106	64800		1747	-0.290956	0.848712
1541(isiB)	0.823487	83520		1541(isiB)	-0.29047	0.397217
1420(chlN)	0.627421	40320		1420(chlN)	-0.290089	1.86434
2422	0.391845	7200		2422	-0.289477	-0.0632735
0354(bgl)	0.165751	72000		0354(bgl)	-0.288779	0.782552
0169(glnN)	0.221617	51840		0169(glnN)	-0.288674	0.395339
2253	0.514398	47520		2253	-0.288098	1.37738
2194	0.105506	51840		2194	-0.287691	-0.129765
1914	0.474731	35280		1914	-0.286806	2.41226
1837	0.151586	43200		1837	-0.286746	1.87489
2061(pipX)	0.462512	73440		2061(pipX)	-0.286107	-0.538928
614	0.179569	49680		614	-0.285926	-0.747065
72	0.164317	76320		72	-0.284769	-0.164715
1660	0.106781	36000		1660	-0.283863	-0.722127
1363	0.218095	7920		1363	-0.283164	0.769306
2009	0.0770697	23760		2009	-0.283051	-0.0239055
1356	0.194743	10800		1356	-0.282988	0.680651
1073(rph)	0.150803	72720		1073(rph)	-0.282987	0.18178
465	1.03986	1440		465	-0.282497	0.164765
1797	0.356344	11520		1797	-0.281931	0.0262851
949	0.129873	86400		949	-0.281387	0.967533
1160	0.0979442	42480		1160	-0.281175	0.795538
432	0.132054	56160		432	-0.280451	0.852508
0815(livF)	0.187101	84960		0815(livF)	-0.280435	-0.106654
2597	0.0631955	11520		2597	-0.28043	-0.735201
2189	0.0958576	64800		2189	-0.277552	0.925953
2040(sfsA)	0.136419	77040		2040(sfsA)	-0.277509	-1.20401
2166	0.087879	39600		2166	-0.27744	2.13746
1970	0.115529	2160		1970	-0.276705	-0.332028
1945(uvrC)	0.221385	5760		1945(uvrC)	-0.276506	0.487515
1254	0.439961	0		1254	-0.276168	-0.241515
162	0.167439	30240		162	-0.275616	0.724332
96	0.44456	26640		96	-0.274566	2.3517
1126	0.222054	76320		1126	-0.273817	-0.304547
1867	0.0609701	36000		1867	-0.273677	0.552495
1101	0.060766	30240		1101	-0.273047	-0.178977
2398	0.0529735	41040		2398	-0.272684	0.249508
35	0.276814	35280		35	-0.272218	2.48094
47	0.115738	11520		47	-0.272036	1.00525
2099(rfbD)	0.170704	7200		2099(rfbD)	-0.269871	-1.31169
1417	0.189991	46080		1417	-0.268966	0.412683
1965(ppx)	0.0984634	2880		1965(ppx)	-0.266773	-0.536024
1334(trpE)	0.150381	0		1334(trpE)	-0.266662	0.158741
859	0.620743	2880		859	-0.264009	1.06444
1951	0.0975637	13680		1951	-0.262202	0.618314
1840	0.136724	69840		1840	-0.262084	-0.407612
742	0.217931	31680		742	-0.261083	0.563466
919	0.137463	61200		919	-0.260496	-0.345293
2108	0.0431714	41040		2108	-0.260286	1.18758
2258(avtA)	0.0970136	15120		2258(avtA)	-0.25887	-0.318094
1080	0.172974	86400		1080	-0.258613	-1.28401
1599	0.112185	56160		1599	-0.258162	-0.175941
2283	0.102138	10080		2283	-0.258115	-0.353791
102	0.232147	2880		102	-0.257709	1.07371
2281	0.274211	86400		2281	-0.257519	-0.350671
1061	0.141536	86400		1061	-0.257221	1.21345
2285(gldA)	0.231622	31680		2285(gldA)	-0.255434	0.287667
1928	0.0382145	44640		1928	-0.254047	0.133119
1184	0.074615	25920		1184	-0.254023	0.160578
2507	0.375257	38880		2507	-0.253736	1.56906
2074(dnaJ1)	0.0430798	12960		2074(dnaJ1)	-0.252467	-0.0159237
1546	0.116582	27360		1546	-0.251322	1.04395
1090	0.199014	15840		1090	-0.250471	-1.07184
2163	0.283905	5760		2163	-0.249828	-0.892168
484	0.324902	78480		484	-0.249755	-1.65022
293	0.338932	8640		293	-0.249567	-0.402986
695	0.152283	69120		695	-0.249251	0.664003
B2615	0.170297	50400		B2615	-0.248904	0.44558
0790(rbp3)	0.235205	79200		0790(rbp3)	-0.247839	-1.20438
1062	0.164835	77760		1062	-0.247295	0.88278
1823(nblB)	0.155916	77760		1823(nblB)	-0.24714	0.0567101
1361	0.143558	32400		1361	-0.246594	0.20149
2487	0.427575	3600		2487	-0.246019	0.494049
270	0.261716	3600		270	-0.245602	-0.909685
1015	0.251404	15120		1015	-0.245557	0.16465
1904(hlyD)	0.12555	2160		1904(hlyD)	-0.244887	-0.312098
779	0.108255	70560		779	-0.243185	0.820923
1384	0.0760168	14400		1384	-0.242434	0.63606
2262	0.095211	77040		2262	-0.242335	-0.10173
1445	0.388234	33840		1445	-0.242292	1.86491
1368	0.335665	18000		1368	-0.240914	0.0893632
448	0.078671	48240		448	-0.239762	0.839466
473	0.483098	84960		473	-0.239337	0.0694378
2584(csgA)	0.0803164	84240		2584(csgA)	-0.238835	0.232771
1507(lipA)	0.099239	2160		1507(lipA)	-0.238135	-0.0178207
668	0.512213	33120		668	-0.23763	1.87872
1694(gyrA)	0.0655652	46080		1694(gyrA)	-0.236437	-0.847572
1946	0.264094	28080		1946	-0.236277	2.89645
0109(dps)	0.231329	45360		0109(dps)	-0.23564	0.967533
1775	0.0774278	67680		1775	-0.234829	-0.707372
8	0.111083	24480		8	-0.233557	0.341176
1941	0.0608179	28080		1941	-0.233471	-0.0030237
1007(fumC)	0.0995843	0		1007(fumC)	-0.232688	-1.7841
1092	0.100356	66240		1092	-0.232021	-0.279382
1897	0.062159	64800		1897	-0.231982	-0.222438
1606	0.358227	720		1606	-0.231742	-0.943108
2267	1.35148	42480		2267	-0.230836	0.481797
524	0.0994956	28800		524	-0.230593	-0.115523
1049(cpcH)	0.112828	66240		1049(cpcH)	-0.230346	-1.07732
46	0.20421	2880		46	-0.230223	1.11237
1321	0.156718	5760		1321	-0.229583	-1.67082
693	0.102945	57600		693	-0.229431	-1.1221
521	0.209437	41040		521	-0.229277	-0.649139
2141	0.269428	7920		2141	-0.225817	1.15453
2018	0.0724779	20880		2018	-0.224215	0.342409
2271	0.115978	27360		2271	-0.222723	0.268126
980	0.0577415	56160		980	-0.222424	0.0245635
2603(ctaD)	0.45018	33120		2603(ctaD)	-0.222269	2.38801
1287	0.37392	720		1287	-0.222074	-0.541402
2528	0.0889776	12960		2528	-0.221939	0.16747
1008(purU)	0.129414	82800		1008(purU)	-0.220826	-1.37595
1769	0.322174	36720		1769	-0.220391	1.72095
1511	0.0733889	46080		1511	-0.218379	0.5558
340	0.0619864	72000		340	-0.215504	0.198858
2308(gcvT)	0.643447	41040		2308(gcvT)	-0.214504	1.90762
1234	0.550633	39600		1234	-0.214026	1.7298
2056	0.373857	12240		2056	-0.213917	0.843481
41	0.188708	20880		41	-0.21341	0.500164
1262	0.113426	41040		1262	-0.213366	0.0945054
2594	0.152599	720		2594	-0.213081	0.0119266
2198	0.0747432	57600		2198	-0.212841	-0.27956
976	0.0643804	39600		976	-0.212538	1.0342
2140	0.0592937	39600		2140	-0.212428	0.132781
519	0.0583711	86400		519	-0.211074	-0.0247318
755	0.191394	69120		755	-0.210868	-0.280395
0677(pex)	0.487883	46080		0677(pex)	-0.210642	2.14795
2063(surE)	0.0843731	54720		2063(surE)	-0.210596	-0.461311
1094	0.478027	48960		1094	-0.20981	0.363733
1078	0.0708434	54000		1078	-0.209009	0.736986
1989	0.125921	60480		1989	-0.208166	-0.0417752
2238(glcP)	0.667358	45360		2238(glcP)	-0.207706	1.58404
725	0.0757433	72720		725	-0.20761	1.32779
555	0.0604513	39600		555	-0.205626	-1.30549
2045(smc)	0.160144	18000		2045(smc)	-0.20512	-0.337262
2476	0.309959	13680		2476	-0.205088	1.14828
728	0.119019	52560		728	-0.205036	0.766314
979	0.156528	84240		979	-0.204439	1.60983
683	0.08346	35280		683	-0.203254	-0.709635
59	0.0998522	74160		59	-0.202669	1.0009
1014	0.280761	15120		1014	-0.199181	0.0258606
1244	0.297992	77760		1244	-0.198801	-0.824575
1036	0.188288	68400		1036	-0.198382	-0.00818043
999	0.137113	3600		999	-0.197249	0.067743
1203	0.0601129	19440		1203	-0.197239	0.353186
2430	0.140714	2880		2430	-0.195597	0.434314
2405	0.106388	56880		2405	-0.194499	-1.34059
1395	0.0780545	41760		1395	-0.192548	0.552495
735	0.200024	20880		735	-0.192087	0.490813
938	0.118188	86400		938	-0.191943	0.35985
2571(mrcA)	0.0878167	18720		2571(mrcA)	-0.191294	0.670985
2380	0.232267	51120		2380	-0.190973	1.21951
156	0.411997	0		156	-0.190923	-0.435411
867	0.28389	72000		867	-0.189246	-1.21633
1084	0.127403	20880		1084	-0.187025	0.647652
403	0.161624	84960		403	-0.186745	0.100323
1899	0.125004	12960		1899	-0.186656	-0.171871
0075(pepP)	0.129428	84960		0075(pepP)	-0.185844	-0.413558
2246	0.139514	43920		2246	-0.185325	-0.85907
1526	0.0608793	74880		1526	-0.185074	-0.497136
2126	0.112283	4320		2126	-0.184078	0.571262
128	0.190824	68400		128	-0.183138	0.986098
1467	0.199446	0		1467	-0.18114	0.644363
1611(pntA)	1.52949	42480		1611(pntA)	-0.18079	2.3605
443	0.141388	12240		443	-0.180598	0.484691
0479(lepA)	0.115567	84240		0479(lepA)	-0.179216	-0.159955
2607(xthA)	0.151279	5760		2607(xthA)	-0.178458	-0.969274
217	0.114219	13680		217	-0.178322	-1.02106
2371(lpxA)	0.100879	23040		2371(lpxA)	-0.177514	-0.636847
602	0.350782	80640		602	-0.175871	-0.487033
2292	0.125772	3600		2292	-0.174288	0.78183
726	0.09509	24480		726	-0.173643	-0.769433
1535(rbcX)	0.198701	14400		1535(rbcX)	-0.172054	0.511227
2183(rnhA)	0.0802823	43920		2183(rnhA)	-0.171951	0.348137
1281	0.0569908	67680		1281	-0.170315	-0.0732737
1218(kaiA)	0.178881	24480		1218(kaiA)	-0.16951	-0.528425
490	0.121917	43920		490	-0.168569	0.779521
1875	0.0480453	61200		1875	-0.166175	-0.0392752
1437	0.117265	29520		1437	-0.1643	1.07053
1521(tatD)	0.111487	61920		1521(tatD)	-0.163742	-1.31504
528	0.174064	36000		528	-0.162461	0.434175
1923(sigG)	0.246065	86400		1923(sigG)	-0.161918	0.456726
2251	0.108534	49680		2251	-0.160805	-0.573332
2559(rplI)	0.0953651	36720		2559(rplI)	-0.159216	-0.8282
193	0.210037	72000		193	-0.155234	2.68751
2595	0.183415	12960		2595	-0.155044	-0.49591
2456	0.0779202	77040		2456	-0.154685	-0.77214
2554(hoxW)	0.621607	46080		2554(hoxW)	-0.153503	3.15513
2395	0.138754	24480		2395	-0.15165	0.248129
379	0.101936	73440		379	-0.151182	0.310071
1819	0.0857347	7200		1819	-0.151095	-0.180221
709	0.166175	86400		709	-0.148462	-2.08493
1873	0.0793667	54720		1873	-0.147278	0.686695
1604(cdpA)	0.23299	10080		1604(cdpA)	-0.146817	-0.90057
1016(cheW)	0.339027	6480		1016(cheW)	-0.145297	0.176589
1221(cheY)	0.316107	73440		1221(cheY)	-0.143985	-0.78863
429	0.444722	48960		429	-0.143903	0.311329
1533(sdhB)	0.146089	36720		1533(sdhB)	-0.143793	0.756509
2350	0.0918871	39600		2350	-0.142731	0.880878
1672(vanY)	0.222437	22320		1672(vanY)	-0.14041	0.522924
395	0.12502	56160		395	-0.138868	-0.0806031
463	0.0495992	45360		463	-0.13616	-0.583069
2109	0.203284	37440		2109	-0.135237	0.621161
1233	0.0632672	55440		1233	-0.135137	0.0885479
1410(leuA)	0.101518	59040		1410(leuA)	-0.134957	0.356484
2348(queA)	0.0644368	64080		2348(queA)	-0.134529	0.452071
1998	0.125101	10800		1998	-0.132679	0.0847161
2043(speH)	0.426639	71280		2043(speH)	-0.130778	-0.804882
599	1.2345	41040		599	-0.128935	3.08051
0458(fghA)	0.212419	51120		0458(fghA)	-0.128723	-0.0562356
2112	0.0989682	65520		2112	-0.126462	-4.60018e-05
2470	0.0710744	20160		2470	-0.126334	-0.265532
2516	0.12024	56160		2516	-0.124031	0.437018
1102	0.0766276	7200		1102	-0.122496	0.2091
1551	0.179863	29520		1551	-0.121737	1.48635
1063	0.23314	85680		1063	-0.117995	1.15094
1543	0.214342	22320		1543	-0.11669	0.137458
0476(clpS)	0.468035	50400		0476(clpS)	-0.114893	1.39036
2358	0.236389	84240		2358	-0.113614	-1.72248
1498	0.10367	68400		1498	-0.113053	0.0795591
1776	0.558844	43200		1776	-0.112396	3.18218
2156(glnA)	0.405198	78480		2156(glnA)	-0.109948	-1.88877
1646	0.705292	37440		1646	-0.106946	2.27445
2407	0.306071	46080		2407	-0.106017	0.483333
1585	0.135278	77040		1585	-0.104322	0.161911
1288	0.0704991	82080		1288	-0.104173	0.289461
0042(rpmB)	0.515695	74160		0042(rpmB)	-0.103994	-0.492701
2349(pilT)	0.178992	25920		2349(pilT)	-0.103707	1.93323
0049(pilA1)	0.314217	82800		0049(pilA1)	-0.102413	1.28556
2162	0.190385	51840		2162	-0.0997466	-0.742961
1139	0.0705674	60480		1139	-0.0990091	0.395526
956	0.131553	72000		956	-0.0977142	0.115937
1942(prxQ-A3)	0.232586	0		1942(prxQ-A3)	-0.0968032	-0.888078
1674	0.313496	79200		1674	-0.0965304	0.303386
1117	0.472837	0		1117	-0.0936087	-0.828327
119	0.215084	79200		119	-0.0924088	-2.86254
76	0.0596504	86400		76	-0.0913656	-0.587986
416	0.0900198	5760		416	-0.0907279	2.05289
629	0.228249	720		629	-0.0894874	0.0565375
1285(moaC)	0.122563	14400		1285(moaC)	-0.0853996	-1.25793
1560	0.156748	86400		1560	-0.0852571	-1.03247
1976(ndhD)	0.506838	32400		1976(ndhD)	-0.0822099	1.81669
1649	0.0778601	86400		1649	-0.081007	-1.71139
1112	0.126842	42480		1112	-0.0796074	0.303997
906	1.08166	7200		906	-0.0770839	1.81456
1414	0.254753	6480		1414	-0.076977	0.385644
1071	0.143983	54000		1071	-0.0740731	0.767361
1704	0.130228	19440		1704	-0.0738804	0.846608
873	0.15579	7200		873	-0.073097	-0.0910952
0611(mutS)	0.102946	44640		0611(mutS)	-0.0714129	-0.394653
2196	0.390476	33120		2196	-0.0707286	1.33661
1974(scpA)	0.158304	22320		1974(scpA)	-0.0705587	-0.109058
215	0.3954	33840		215	-0.0688044	2.77374
305	0.537115	39600		305	-0.0681805	1.36905
0351(ycf22)	0.352376	13680		0351(ycf22)	-0.066766	0.151579
2444(pstS)	0.0922746	20880		2444(pstS)	-0.0663906	-0.741408
2370	0.0983894	55440		2370	-0.0652985	0.730282
1656(katG)	0.690471	33120		1656(katG)	-0.0638149	3.23562
1567	1.04626	32400		1567	-0.0635044	2.82417
0388(rfaG)	0.272647	84960		0388(rfaG)	-0.0629883	0.000699384
640	0.0783747	18000		640	-0.0628363	0.293946
2019	0.102407	55440		2019	-0.0627695	0.569334
2493(natA)	0.078891	36720		2493(natA)	-0.0618324	-0.397629
0477(ylmG)	0.327423	54000		0477(ylmG)	-0.061765	0.621526
1327	0.304896	39600		1327	-0.0611179	1.15309
148	0.313868	46800		148	-0.0610892	1.00379
1192	0.342022	83520		1192	-0.0596319	-1.39675
2098(rfbC)	0.0981375	47520		2098(rfbC)	-0.0579769	-2.14383
1579	0.0916697	44640		1579	-0.0573382	2.28946
417	0.214671	33120		417	-0.0573342	2.31276
15	0.0768512	0		15	-0.0542755	0.808334
1408(mapA)	0.127181	17280		1408(mapA)	-0.0479239	0.192599
982	0.0360133	33840		982	-0.045836	0.521516
1997(hliA)	0.223455	32400		1997(hliA)	-0.044781	-1.3721
619	0.113073	81360		619	-0.0440713	-0.615115
1317(mntA)	0.189865	41040		1317(mntA)	-0.0429628	0.33592
2001(minC)	0.143593	9360		2001(minC)	-0.0419097	-0.537627
1038	0.057272	86400		1038	-0.0400411	-0.476651
565	0.0985363	68400		565	-0.0384418	0.171815
1634	0.386772	3600		1634	-0.0372892	-0.332582
2399	0.09188	80640		2399	-0.0364318	0.617217
2106(cynB)	0.346786	82080		2106(cynB)	-0.0361453	-3.68891
1276(gtrC)	0.0598477	31680		1276(gtrC)	-0.0350591	-1.19035
2482	0.171026	79200		2482	-0.0330631	0.295654
2560	0.106199	0		2560	-0.0294952	-0.72604
6	0.0982861	18000		6	-0.0282519	-0.144436
807	0.395472	47520		807	-0.0260551	1.67748
0401(dgkA)	0.18256	36720		0401(dgkA)	-0.0227292	1.56436
888	0.0682186	77760		888	-0.0203476	0.0830097
1311	0.102588	22320		1311	-0.020346	-0.424785
0896(minD)	0.0889942	32400		0896(minD)	-0.0184049	-0.225617
809	0.100166	720		809	-0.0182186	-0.344614
399	0.383517	84240		399	-0.017876	-1.07661
1745	0.100018	7920		1745	-0.0177825	0.57849
2239	0.13899	41040		2239	-0.0175138	-0.417273
228	0.145432	27360		228	-0.0164941	-0.39287
1530	0.108144	39600		1530	-0.0144315	-0.0168706
0001(dnaN)	0.16312	56160		0001(dnaN)	-0.0129516	-0.0223798
0554(ychF)	0.434006	76320		0554(ychF)	-0.0120307	-1.42809
1103	0.10775	60480		1103	-0.0101801	-0.750574
1200	0.039018	28800		1200	-0.00575355	-1.35342
658	0.29206	73440		658	-0.00113246	-0.282341
996	0.0571705	0		996	-0.00105531	0.241205
1365	0.230995	25920		1365	-0.000101013	0.0813144
1374(rluA)	0.0638502	2880		1374(rluA)	0.00565904	0.294447
520	0.266409	82080		520	0.00620103	-1.24416
7	0.071184	12240		7	0.00713774	-0.0579125
2529(gifB)	0.317589	77760		2529(gifB)	0.00974055	1.69898
2293	0.0722336	38160		2293	0.0132881	0.598591
1134	0.355712	26640		1134	0.0194053	1.56604
1066	0.0711948	69840		1066	0.0195186	1.47849
1043(vte5)	0.114129	86400		1043(vte5)	0.0206813	-0.624003
2093(chpY)	0.0878393	32400		2093(chpY)	0.0223893	-0.597839
720	0.129978	61920		720	0.0225343	0.552495
828	0.343142	49680		828	0.0260384	0.836703
2301	0.362181	46080		2301	0.0306469	3.1569
1733(sufR)	0.156791	1440		1733(sufR)	0.0334719	0.046165
172	0.101537	38880		172	0.0419297	-1.79691
1046	0.129976	84240		1046	0.0421969	0.199614
1710(rpoZ)	0.198265	41040		1710(rpoZ)	0.0452515	-0.0274668
0455(tgt)	0.0616686	9360		0455(tgt)	0.0475333	-1.10201
971	0.380157	26640		971	0.0585445	-0.291698
1588	0.198359	5040		1588	0.0606902	0.120195
0361(cp12)	0.329819	79200		0361(cp12)	0.061856	-0.240934
1692	0.0510679	42480		1692	0.065377	0.648073
643	0.179748	65520		643	0.0666734	0.506691
865	0.205372	74880		865	0.0674985	-1.53316
1891(labA)	0.275651	77760		1891(labA)	0.0837445	0.0795654
1085(glgB)	0.0989165	78480		1085(glgB)	0.0875538	-0.385301
1504	0.370755	35280		1504	0.0920716	1.93043
1405	0.112195	8640		1405	0.0937412	-0.230881
2092(ndhD3)	0.0848818	56880		2092(ndhD3)	0.106345	-1.22123
2549	0.0566635	63360		2549	0.113771	2.77489
1146	0.168684	51840		1146	0.11416	-0.056758
1246(crtiso)	0.204773	75600		1246(crtiso)	0.125435	-1.15507
1167	0.0998445	33840		1167	0.126244	-0.893967
2091(ndhF3)	0.126359	86400		2091(ndhF3)	0.128812	-1.03247
1876	0.38239	15840		1876	0.134476	0.0208012
833	0.0829237	51120		833	0.138491	0.35985
1573	1.1784	38160		1573	0.144753	3.4
1633	0.258763	9360		1633	0.148556	0.61901
350	0.158114	57600		350	0.149276	0.330103
782	0.0593532	38160		782	0.152574	0.348997
1537(stbB)	0.0747103	0		1537(stbB)	0.166827	0.31803
1436	0.0659094	12960		1436	0.169116	-0.215689
1222(truB)	0.0853312	58320		1222(truB)	0.183723	-0.807047
817	0.211122	64800		817	0.184911	0.810293
1770	0.0594171	720		1770	0.185889	-1.03247
2336	1.66735	41760		2336	0.187236	1.97203
2171(dpsA)	0.24511	76320		2171(dpsA)	0.187756	1.5947
R0031(tRNA-Arg)	0.306543	41760		R0031(tRNA-Arg)	0.189832	0.967533
863	0.112393	72720		863	0.192907	-0.0826839
2153	0.0780516	77760		2153	0.20278	0.569773
2464	0.0935116	50400		2464	0.228471	0.0793418
0407(psaK1)	0.400735	12240		0407(psaK1)	0.233574	0.88288
1724	0.163542	27360		1724	0.24892	1.64966
2517	0.0691809	67680		2517	0.255811	-0.306329
1333	0.128963	55440		1333	0.256914	-0.212174
2249	0.329028	74160		2249	0.28144	-0.812029
287	0.0815002	18000		287	0.295326	-0.569067
1962(psbY)	0.191619	59760		1962(psbY)	0.300811	0.128279
B2655	0.594988	40320		B2655	0.305279	-0.170932
1442	0.0667527	21600		1442	0.306719	-0.238918
1961(fbp)	0.0618333	26640		1961(fbp)	0.311479	-0.111222
55	0.172466	720		55	0.312196	1.72068
1933(fni)	0.183513	84960		1933(fni)	0.314871	-0.513285
2484	0.221642	39600		2484	0.318893	1.37562
2174(idiB)	0.338115	29520		2174(idiB)	0.33648	1.70039
2364	0.127326	14400		2364	0.341623	0.689231
1201	0.125295	83520		1201	0.357626	-1.24066
2608	0.608487	2160		2608	0.378474	-0.0498993
1912a(psaM)	0.237076	35280		1912a(psaM)	0.383412	1.34966
2363	0.104296	86400		2363	0.386803	1.05673
319	0.0625211	20160		319	0.404416	0.00724223
1818	0.497022	19440		1818	0.407097	0.696086
0773(ycf52)	0.192212	70560		0773(ycf52)	0.410845	-0.0678803
1446	0.441296	35280		1446	0.415588	2.00278
2367	0.276275	18000		2367	0.423135	2.16808
1949	0.848832	41040		1949	0.441104	1.99747
2324(gshB)	0.122648	84240		2324(gshB)	0.441238	0.487021
1439(ndhD2)	0.301725	52560		1439(ndhD2)	0.456722	-1.06861
1635(somB2)	0.426716	16560		1635(somB2)	0.459931	-0.521789
627	0.109038	64800		627	0.462176	-1.32197
1991(mscL)	0.618616	44640		1991(mscL)	0.474465	0.74514
2306	0.954985	38880		2306	0.480055	2.12305
2138	0.360098	8640		2138	0.48592	0.341347
561	0.133145	19440		561	0.495182	-0.205625
2428	0.15626	28080		2428	0.515542	-0.337682
2173(idiC)	0.252564	17280		2173(idiC)	0.519318	1.71497
0991(pxcA)	0.0762502	65520		0991(pxcA)	0.540112	0.171188
1901	0.0539642	0		1901	0.545182	-0.252831
2011(ycf56)	0.0692212	47520		2011(ycf56)	0.556858	0.0454093
B2646(hk)	0.163133	38160		B2646(hk)	0.559192	-0.482925
1207	0.067678	82800		1207	0.582994	0.826857
2299(rpsO)	0.266279	69120		2299(rpsO)	0.621888	-0.872232
0983(deoC)	0.106455	67680		0983(deoC)	0.650656	0.3844
1300	0.0992338	0		1300	0.653483	-0.196443
0685(groEL)	0.304398	33840		0685(groEL)	0.683006	-3.25946
2182	0.233222	48240		2182	0.691401	1.18868
1953	0.131143	64080		1953	0.716339	-1.02568
1237(nrtC)	0.40206	50400		1237(nrtC)	0.716804	-2.35755
2397	0.40046	77760		2397	0.725368	-0.643183
2436(msrA)	0.0950359	55440		2436(msrA)	0.728439	-0.459942
0378(ycf63)	0.22834	36000		0378(ycf63)	0.742746	0.881921
1332	0.128224	0		1332	0.753439	0.0206228
1344(ndhI)	0.133871	79920		1344(ndhI)	0.772391	-1.11333
2338(ton)	0.214904	84960		2338(ton)	0.797356	-0.0646914
1239(nrtA)	0.16745	31680		1239(nrtA)	0.801115	-2.23752
0301(ssb)	0.0572413	86400		0301(ssb)	0.831119	0.678696
2429(exbB2)	0.133838	48240		2429(exbB2)	0.839667	-0.0080594
1510(sigF)	0.231313	22320		1510(sigF)	0.88956	1.72715
2413	0.0456537	10800		2413	0.905703	-0.849603
1236(nrtD)	0.232213	76320		1236(nrtD)	0.944376	-2.04057
2479(pilA2)	0.173917	51840		2479(pilA2)	0.970156	0.412122
1241(nirB)	0.147267	32400		1241(nirB)	0.990812	0.898139
2277	0.142218	79200		2277	1.08158	-2.41713
0992(pcx)	0.109034	86400		0992(pcx)	1.10525	0.556287
0517(recJ)	0.0652448	20160		0517(recJ)	1.12159	0.946368
467	0.0897522	25200		467	1.15412	-0.0595709
0069(xre)	0.524598	42480		0069(xre)	1.16132	4.44044
1716(pde)	0.21175	34560		1716(pde)	1.19141	1.73661
2038	0.200816	79920		2038	1.2533	-0.323648
2175(idiA)	0.364439	66240		2175(idiA)	1.27054	0.314934
2515(uvrD)	0.0579139	72720		2515(uvrD)	1.33697	1.18602
2160(nhtA)	0.247635	0		2160(nhtA)	1.49258	-0.722067
0934(trp)	0.0726555	59760		0934(trp)	2.04608	-1.08493
1242(ntcB)	0.0844691	78480		1242(ntcB)	2.07666	0.877787
2273(cas4)	0.235731	48960		2273(cas4)	2.68259	0.90173
1746(rpoD2)	0.167593	1440		1746(rpoD2)	3.09324	1.11988
1534(ago)	0.278144	11520		1534(ago)	5.16027	0.508267

## Sheet: Fig_4
Fig. 4a
Incubation*	Biological replicate	Time (h)	Efficiency		*Legend							Fig.4c
LI	R1	9	2.58581e-06		LI	Transformation reaction incubated in the light
LI	R2	9	3.55406e-06		DI	Transformation reaction incubated in the dark						WT without DNA
LI	R3	9	4.8011e-06									WT			No selection					Antibiotics
LI	R1	12	5.87889e-06									sigF2::Tn5
LI	R2	12	2.93945e-06									sigF2::Tn5 + sigF2
LI	R3	12	4.25713e-06									sigF2::Tn5
LI	R1	15	2.66728e-07									sigF2::Tn5 + sigF2
LI	R2	15	3.57529e-07									sigF2::Tn5
LI	R3	15	2.26636e-07									sigF2::Tn5 + sigF2
LI	R1	21	1.3474e-05
LI	R2	21	1.40915e-05
LI	R3	21	7.65889e-06
DI	R1	9	0.000159544
DI	R2	9	0.000112388
DI	R3	9	4.2328e-05
DI	R1	12	0.000283951
DI	R2	12	0.000106667
DI	R3	12	0.000351852
DI	R1	15	0.000169935
DI	R2	15	0.000108401
DI	R3	15	0.000111959
DI	R1	21	0.000242424
DI	R2	21	5.55556e-05
DI	R3	21	0.000133333
Fig. 4b
Target	Strain*	Biological replicate	DCT. Light	DCT.Dark	DDCT	FOLD.C		*Legend
comEA	CP	B1	10.7919	11.832	1.04	0.486309		CP	sigF2 complemented strain
comEA	CP	B2	10.8348	13.0609	2.23	0.213735		KO	sigF2 KO strain
comEA	CP	B3	10.4107	11.887	1.48	0.359396		WT	Wild type strain
comEA	KO	B1	10.1778	12.4556	2.28	0.20621
comEA	KO	B2	10.9133	12.6958	1.78	0.290677
comEA	KO	B3	10.6263	13.199	2.57	0.168084
comEA	WT	B1	11.0968	12.0658	0.97	0.510853
comEA	WT	B2	11.1635	12.2976	1.13	0.455611
comEA	WT	B3	10.7716	12.4953	1.72	0.30276
dprA	CP	B1	7.91301	4.83181	-3.08	8.4632
dprA	CP	B2	7.13347	4.51702	-2.62	6.13237
dprA	CP	B3	5.92714	4.55055	-1.38	2.59654
dprA	KO	B1	10.5886	11.2392	0.65	0.637016
dprA	KO	B2	11.0537	11.6499	0.6	0.661468
dprA	KO	B3	11.245	12.0684	0.82	0.565136
dprA	WT	B1	9.59244	8.3979	-1.19	2.28873
dprA	WT	B2	9.68115	8.30159	-1.38	2.60189
dprA	WT	B3	9.10361	8.29355	-0.81	1.75329
pilA3	CP	B1	7.94747	4.65387	-3.29	9.80557
pilA3	CP	B2	7.90659	5.92095	-1.99	3.9604
pilA3	CP	B3	7.10938	4.01797	-3.09	8.5233
pilA3	KO	B1	7.53538	4.84257	-2.69	6.46571
pilA3	KO	B2	7.76415	5.55168	-2.21	4.6347
pilA3	KO	B3	7.96108	5.70887	-2.25	4.76412
pilA3	WT	B1	8.27705	5.27935	-3	7.98725
pilA3	WT	B2	8.34819	5.94674	-2.4	5.28333
pilA3	WT	B3	8.55322	6.44429	-2.11	4.31373
pilQ	CP	B1	-0.732038	1.86551	2.6	0.165219
pilQ	CP	B2	-1.25328	3.03997	4.29	0.0510039
pilQ	CP	B3	-2.48033	2.67988	5.16	0.0279656
pilQ	KO	B1	-1.75992	1.18914	2.95	0.129492
pilQ	KO	B2	-2.14102	1.18287	3.32	0.0998641
pilQ	KO	B3	-1.66842	1.19078	2.86	0.137815
pilQ	WT	B1	-1.34369	2.93542	4.28	0.0515064
pilQ	WT	B2	-0.773071	0.866127	1.64	0.321035
pilQ	WT	B3	-1.06393	2.45339	3.52	0.0873336
rntA	CP	B1	2.14556	#VALUE!	NA	NA
rntA	CP	B2	2.23774	-1.83929	-4.08	16.8774
rntA	CP	B3	2.32481	-1.53083	-3.86	14.4765
rntA	KO	B1	2.16572	-2.04174	-4.21	18.4746
rntA	KO	B2	2.01888	-1.86919	-3.89	14.8056
rntA	KO	B3	2.41374	-1.80221	-4.22	18.5835
rntA	WT	B1	3.12602	-2.02594	-5.15	35.5545
rntA	WT	B2	2.61754	-2.05528	-4.67	25.5071
rntA	WT	B3	2.2614	-3.21221	-5.47	44.4346
sigF2	WT	B1	5.87586	4.64431	-1.23	2.34819
sigF2	WT	B2	6.0744	4.62158	-1.45	2.73741
sigF2	WT	B3	5.69293	4.45187	-1.24	2.36373

## Sheet: Fig_5
Fig. 5 a,b,c,d
Time point	CT or CT Time	Condition*	Biological replicate	Efficiency		*Legend
TP01	8	LgD LD LI	A	1.22e-06		LgD	Photoperiod of 16 h light and 8 h dark
TP01	8	LgD LD LI	B	1.58e-07		RrD	Photoperiod of 12 h light and 12 h dark
TP01	8	LgD LD LI	C	6e-07		LD	Experiment carried out in Light/dark conditions
TP01	8	LgD LL DI	A	2.59e-05		LL	Experiment carried out in constant light conditions
TP01	8	LgD LL DI	B	2.3e-05		LI	Transformation reaction incubated in the light
TP01	8	LgD LL DI	C	3.98e-05		DI	Transformation reaction incubated in the dark
TP01	6	RrD LD LI	A	5.22e-07
TP01	6	RrD LD LI	B	8.77e-07
TP01	6	RrD LD LI	C	9.14e-07
TP01	6	RrD LL DI	A	N/A
TP01	6	RrD LL DI	B	1.84e-05
TP01	6	RrD LL DI	C	4.94e-05
TP02	10	LgD LD LI	A	1.3e-05
TP02	10	LgD LD LI	B	3.84e-06
TP02	10	LgD LD LI	C	1.15e-05
TP02	10	LgD LL DI	A	0.000421053
TP02	10	LgD LL DI	B	0.000696697
TP02	10	LgD LL DI	C	0.000533333
TP02	8	RrD LD LI	A	1.18e-05
TP02	8	RrD LD LI	B	6.17e-06
TP02	8	RrD LD LI	C	9.41e-06
TP02	8	RrD LL DI	A	N/A
TP02	8	RrD LL DI	B	0.000567901
TP02	8	RrD LL DI	C	0.000669221
TP03	12	LgD LD LI	A	4.67e-05
TP03	12	LgD LD LI	B	2.19e-05
TP03	12	LgD LD LI	C	1.75e-05
TP03	12	LgD LL DI	A	0.00125231
TP03	12	LgD LL DI	B	0.000808989
TP03	12	LgD LL DI	C	0.0017037
TP03	10	RrD LD LI	A	1.02e-05
TP03	10	RrD LD LI	B	1.73e-05
TP03	10	RrD LD LI	C	5.9e-06
TP03	10	RrD LL DI	A	0.00103704
TP03	10	RrD LL DI	B	0.00156156
TP03	10	RrD LL DI	C	0.00232099
TP04	14	LgD LD LI	A	2.78e-05
TP04	14	LgD LD LI	B	3.41e-05
TP04	14	LgD LD LI	C	4.35e-05
TP04	14	LgD LL DI	A	0.0027619
TP04	14	LgD LL DI	B	0.00258624
TP04	14	LgD LL DI	C	0.0026499
TP04	12	RrD LD DI	A	0.00313227
TP04	12	RrD LD DI	B	0.00436364
TP04	12	RrD LD DI	C	0.00459259
TP04	12	RrD LL DI	A	0.00404866
TP04	12	RrD LL DI	B	0.0117037
TP04	12	RrD LL DI	C	0.00658201
TP04	12	RrD LD LI	A	6.86e-05
TP04	12	RrD LD LI	B	5.85e-05
TP04	12	RrD LD LI	C	6.32e-05
TP05	16	LgD LD DI	A	0.00394667
TP05	16	LgD LD DI	B	0.00266667
TP05	16	LgD LD DI	C	0.00217525
TP05	16	LgD LL DI	A	N/A
TP05	16	LgD LL DI	B	0.00186401
TP05	16	LgD LL DI	C	0.00107251
TP05	16	LgD LD LI	A	2.95e-05
TP05	16	LgD LD LI	B	2.14e-05
TP05	16	LgD LD LI	C	4.57e-05
TP05	14	RrD LD DI	A	0.0509091
TP05	14	RrD LD DI	B	0.0591111
TP05	14	RrD LD DI	C	0.0281975
TP05	14	RrD LL DI	A	0.00352263
TP05	14	RrD LL DI	B	0.00530794
TP05	14	RrD LL DI	C	0.00495238
TP05	14	RrD LD LI	A	1.66e-06
TP05	14	RrD LD LI	B	1.34e-06
TP05	14	RrD LD LI	C	5.94e-06
TP06	18	LgD LD DI	A	0.0102222
TP06	18	LgD LD DI	B	0.0114396
TP06	18	LgD LD DI	C	0.0111326
TP06	18	LgD LL DI	A	0.00151042
TP06	18	LgD LL DI	B	0.0010101
TP06	18	LgD LL DI	C	0.00161317
TP06	18	LgD LD LI	A	5.16e-06
TP06	18	LgD LD LI	B	4.72e-06
TP06	18	LgD LD LI	C	1.22e-06
TP06	16	RrD LD DI	A	0.0225051
TP06	16	RrD LD DI	B	0.037045
TP06	16	RrD LD DI	C	0.021534
TP06	16	RrD LL DI	A	0.000238532
TP06	16	RrD LL DI	B	0.000781409
TP06	16	RrD LL DI	C	0.000756384
TP07	20	LgD LD DI	A	0.00951111
TP07	20	LgD LD DI	B	0.0142222
TP07	20	LgD LD DI	C	0.0122389
TP07	20	LgD LL DI	A	0.000231757
TP07	20	LgD LL DI	B	0.000446701
TP07	20	LgD LL DI	C	0.000253498
TP07	18	RrD LD DI	A	0.00115501
TP07	18	RrD LD DI	B	0.00544186
TP07	18	RrD LD DI	C	0.00367407
TP07	18	RrD LL DI	A	6.06e-05
TP07	18	RrD LL DI	B	6.95e-05
TP07	18	RrD LL DI	C	0.000120314
TP08	22	LgD LD DI	A	0.00383598
TP08	22	LgD LD DI	B	0.00336508
TP08	22	LgD LD DI	C	0.0037813
TP08	22	LgD LL DI	A	4.7e-05
TP08	22	LgD LL DI	B	3.66e-05
TP08	22	LgD LL DI	C	3.96e-05
TP08	20	RrD LD DI	A	0.000543618
TP08	20	RrD LD DI	B	N/A
TP08	20	RrD LD DI	C	0.000439422
TP08	20	RrD LL DI	A	6.38e-06
TP08	20	RrD LL DI	B	4.73e-06
TP08	20	RrD LL DI	C	1.1e-05
TP09	0	LgD LD LI	A	0.000290123
TP09	0	LgD LD LI	B	0.000207977
TP09	0	LgD LD LI	C	0.000345299
TP09	0	LgD LL DI	A	1.68e-05
TP09	0	LgD LL DI	B	1.33e-05
TP09	0	LgD LL DI	C	1.09e-05
TP09	0	LgD LD DI	A	0.000431078
TP09	0	LgD LD DI	B	0.000342508
TP09	0	LgD LD DI	C	0.00024067
TP09	22	RrD LD DI	A	6.03e-05
TP09	22	RrD LD DI	B	6.02e-05
TP09	22	RrD LD DI	C	5.23e-05
TP09	22	RrD LL DI	A	1.58e-06
TP09	22	RrD LL DI	B	2.83e-06
TP09	22	RrD LL DI	C	9.98e-07
TP10	2	LgD LD LI	A	1.35e-07
TP10	2	LgD LD LI	B	1.08e-07
TP10	2	LgD LD LI	C	0
TP10	2	LgD LL DI	A	1.05e-05
TP10	2	LgD LL DI	B	1.65e-05
TP10	2	LgD LL DI	C	1.28e-05
TP10	2	LgD LD DI	A	9.09e-05
TP10	2	LgD LD DI	B	5.27e-05
TP10	2	LgD LD DI	C	3.72e-05
TP10	0	RrD LD LI	A	5.96e-06
TP10	0	RrD LD LI	B	3.4e-06
TP10	0	RrD LD LI	C	6.91e-06
TP10	0	RrD LL DI	A	2.96e-06
TP10	0	RrD LL DI	B	1.09e-06
TP10	0	RrD LL DI	C	8.56e-06
TP10	0	RrD LD DI	A	1.08e-05
TP10	0	RrD LD DI	B	7.51e-06
TP10	0	RrD LD DI	C	2.6e-05
TP11	4	LgD LD LI	A	9.46e-08
TP11	4	LgD LD LI	B	2.11e-07
TP11	4	LgD LD LI	C	1.19e-07
TP11	4	LgD LL DI	A	2.41e-05
TP11	4	LgD LL DI	B	2.19e-05
TP11	4	LgD LL DI	C	4.73e-05
TP11	2	RrD LD LI	A	0
TP11	2	RrD LD LI	B	1.44e-07
TP11	2	RrD LD LI	C	0
TP11	2	RrD LL DI	A	3.03e-06
TP11	2	RrD LL DI	B	3.99e-06
TP11	2	RrD LL DI	C	4.45e-06
TP11	2	RrD LD DI	A	8.23e-06
TP11	2	RrD LD DI	B	9.5e-06
TP11	2	RrD LD DI	C	4.12e-06
TP12	6	LgD LD LI	A	1.25e-07
TP12	6	LgD LD LI	B	4.41e-07
TP12	6	LgD LD LI	C	1.02e-07
TP12	6	LgD LL DI	A	5.6e-05
TP12	6	LgD LL DI	B	0.000145243
TP12	6	LgD LL DI	C	0.00015775
TP12	4	RrD LD LI	A	0
TP12	4	RrD LD LI	B	0
TP12	4	RrD LD LI	C	1.02e-07
TP12	4	RrD LL DI	A	1.61e-05
TP12	4	RrD LL DI	B	6.17e-06
TP12	4	RrD LL DI	C	2.44e-05

## Sheet: Suppl_Fig_4
Suppl. Fig. 4a											Suppl. Fig. 4b
Incubation*	Biological replicate	Time (h)	Efficiency		*Legend						Time	LD 1	LD 2	LD 3	DL 1	DL2	DL 3
LI	R1	2	2.39722e-08		LI	Transformation reaction incubated in the light					12.7692	0.579036	0.559889	0.50909	-0.476329	-0.624553	-0.664543
LI	R1	5	1.39723e-06		DI	Transformation reaction incubated in the dark					14.7695	0.635975	0.584762	0.69861	-0.50083	-0.625655	-0.716437
LI	R1	8	7.63588e-06								16.7696	0.30337	0.276309	0.398382	-0.584279	-0.67027	-0.757803
LI	R1	11	5.42222e-05								18.7699	-0.154453	-0.0681825	-0.0776588	-0.566666	-0.636555	-0.730748
LI	R1	14	9.72222e-05								20.7701	-0.426774	-0.412674	-0.396727	-0.161643	-0.132845	-0.251062
LI	R1	17	2.48815e-05								22.7704	-0.58316	-0.549962	-0.583941	0.546571	0.62327	0.702307
LI	R1	20	3.74111e-08								24.7706	-0.693165	-0.705262	-0.695802	1.17057	1.19661	1.37147
LI	R1	23	1.39342e-08								26.7708	-0.775348	-0.788494	-0.801388	1.4661	1.45662	1.65642
LI	R2	2	6.51143e-08								28.771	-0.871441	-0.835687	-0.850462	1.51741	1.60348	1.66768
LI	R2	5	8.97373e-07								30.7712	-0.88406	-0.774774	-0.849305	0.996011	1.05405	1.30526
LI	R2	8	5.1609e-06								32.7715	-0.493215	-0.27242	-0.32072	-0.0643911	0.173889	0.227055
LI	R2	11	7.64563e-05								34.7717	0.412401	0.545252	0.35856	-0.670005	-0.488685	-0.640627
LI	R2	14	8.31643e-05								36.7719	1.18352	1.00256	0.924817	-0.947163	-0.846633	-0.897784
LI	R2	17	2.95858e-05								38.7722	1.54654	1.28869	1.26503	-1.04746	-1.0044	-1.02863
LI	R2	20	1.00371e-07								40.7724	1.77972	1.35862	1.46712	-1.06353	-1.0055	-1.05946
LI	R2	23	1.79966e-08								42.7726	1.32189	1.0862	1.02875	-1.04592	-0.997892	-1.04294
LI	R3	2	9.47239e-08								44.7729	-0.19329	0.0840508	0.125742	-0.632477	-0.607329	-0.652724
LI	R3	5	3.18706e-07								46.773	-1.17051	-0.981159	-0.814937	0.564215	0.366378	0.379595
LI	R3	8	1.63881e-06								48.7733	-1.51704	-1.39773	-1.38516	1.49982	1.16601	1.13296
LI	R3	11	9.28641e-06
LI	R3	14	6.62432e-05
LI	R3	17	2.28595e-05
LI	R3	20	1.21832e-07
LI	R3	23	0
DI	R1	2	1.98697e-07
DI	R1	5	1.21252e-06
DI	R1	8	2.00501e-05
DI	R1	11	0.000163017
DI	R1	14	0.000631378
DI	R1	17	0.00015
DI	R1	20	5.8108e-06
DI	R1	23	8.485e-08
DI	R2	2	2.56231e-07
DI	R2	5	1.21718e-06
DI	R2	8	3.84748e-05
DI	R2	11	0.000235632
DI	R2	14	0.000463855
DI	R2	17	0.000102981
DI	R2	20	9.2874e-06
DI	R2	23	1.17206e-07
DI	R3	2	8.43494e-07
DI	R3	5	5.00712e-07
DI	R3	8	6.35439e-06
DI	R3	11	3.98773e-05
DI	R3	14	0.000371053
DI	R3	17	0.00011041
DI	R3	20	9.09795e-06
DI	R3	23	1.70416e-07

## Sheet: Suppl_Fig_5
Suppl. Fig. 5a
	CT 9			No selection						Antibiotics
	Biological replicate 1
	WT
	∆kaiBC
	∆kaiBC+kaiBC
	Biological replicate 2
	WT
	∆kaiBC
	∆kaiBC+kaiBC
	Biological replicate 3
	WT
	∆kaiBC
	∆kaiBC+kaiBC
	CT 12			No selection						Antibiotics
	Biological replicate 1
	WT
	∆kaiBC
	∆kaiBC+kaiBC
	Biological replicate 2
	WT
	∆kaiBC
	∆kaiBC+kaiBC
	Biological replicate 3
	WT			Missing no selection control picture
	∆kaiBC
	∆kaiBC+kaiBC
	CT 22			No selection						Antibiotics
	Biological replicate 1
	WT
	∆kaiBC
	∆kaiBC+kaiBC
	Biological replicate 2
	WT
	∆kaiBC
	∆kaiBC+kaiBC
	Biological replicate 3
	WT
	∆kaiBC
	∆kaiBC+kaiBC
